# Supplementary material for: Accelerated lysine metabolism conveys kidney protection in salt-sensitive hypertension
Source: Nat Commun. 2022 Jul 14;13:4099. doi: 10.1038/s41467-022-31670-0 (PMC9283537; doi:10.1038/s41467-022-31670-0)
Supplement: Supplementary file 5 — Supplemental Data 1 [file 41467_2022_31670_MOESM5_ESM.xlsx]

## Sheet: Metabolite data
name	HMDB	MetlinID	exact mass (roud)	RT	Mode (Hilic vs Reverse phase)	Adduct
Pipecolic acid	HMDB0000070	50	130.086	7.245	H
4-Trimethylammoniobutanoic acid	HMDB0001161	34501	146.117	4.238	H
lysine	HMDB0000182	25	147.113	10.588	H
Ne Methyl lysine	HMDB0002038	49	161.128	9.927	H
Aminoadipic acid	HMDB0000510	324	162.076	7.531	H
L-carnitine	HMDB0000062	52	162.112	5.721	H
Hydroxylysine	HMDB0000450	47	163.108	12.96	H
Na acetyllysine	HMDB0000206	63102	189.123	7.735	H
Ne acetyllysine	HMDB0000446	63103	189.123	8.107	H
Ne Ne Ne Trimethyllysine	HMDB0001325	44794	189.159	10.299	H
Acetylcarnitine	HMDB0000201	956	204.123	0.672	R
N6-Acetyl-5S-hydroxy-L-lysine	HMDB0033891	89597	205.118	12.34	H
Propionylcarnitine	HMDB0000824	965	218.138	4.252	H
Lys-Ala	HMDB0028944	85608	218.15	9.755	H
Lysopine	HMDB0033675	89468	219.134	11.831	H
Butyryl carnitine	HMDB0002013	964	232.154	2.462	R
Phosphonooxyl-lysin	HMDB0059600	63462	243.074	13.563	H
Gly Lys Gly	N/A	18071	243.144	8.903	H
Isovalerylcarnitine, Valerylcarnitine, pivaloylcarnitine		5367	246.17	3.642	R
Lys Val	HMDB0028964	85866	246.181	7.796	H
Val-Lys	HMDB0029132	23853	246.181	8.41	H
Ne-malonyl-Lysine	N/A	N/A	233.113	8.046	H
Hexanoylcarnitine	HMDB0000756	85174	260.186	4.408	R
2- hydroxyisovalerylcarnitine	HMDB0240421	6505	262.164	4.91	H
3-Hydroxyisovalerylcarnitine	HMDB0061189	6505	262.165	5.485	H
Sacharopine	HMDB0000279	383	277.139	12.113	H
Octanoylcarnitine	HMDB0000791	N/A	288.198	5.476	R
3-Methylglutarylcarnitine	HMDB0000552	5536	290.16	1.831	R
Lys Lys dimer	N/A	NaN	293.218	10.567	H
N-E-Fructose lysine isomer	N/A	71227	309.165	12.718	H
N-E-Fructose lysine	HMDB0062186	71227	309.165	11.207	H
Decanoyl-carnitine	HMDB0000651	NaN	316.231	6.301	R
N2-D-Gluconolyllysine		NaN	325.16	12.942	H
Galactosylhydroxylysine	HMDB0000600	5576	325.16	13.884	H
Dodecanoylcarnitine	HMDB0002250	34490	344.28	7.088	R
N2-Galacturonyl-L-lysine	HMDB0033105	NaN	345.128	11.276	H
Pro Leu Lys	N/A	NaN	357.249	8.25	H
Tetradecedienoylcarnitine	N/A	NaN	368.28	6.974	R
5-Tetradecenoylcarnitine	HMDB0002014	6437	370.295	7.327	R
Myristoylcarnitine/Tetradecanoylcarnitine	HMDB0005066	58293	372.311	7.752	R
a carnitine, no 144?	N/A	NaN	386.327	7.982	R
2-Hydroxymyristoylcarnitine or 3-hydroxytetradecanoylcarnitine	HMDB0013166	NaN	388.259	7.068	R
(7Z,10Z)-hexadecadienoylcarnitine (16:2)	HMDB0013334	NaN	396.311	7.512	R
trans-Hexadec-2-enoyl carnitine/O-palmitoleoylcarnitine (16:1)	HMDB0006317	58388	398.327	7.928	R
Palmitoylcarnitine (14:0)	HMDB0000222	961	400.342	8.349	R
Lys Trp Val, Lys Glu Gln, ser Thr Thr Lys, or Ser Ser Lys Thr	N/A	229655	404.215	10.651	H
Lys His Ala Al	N/A	169879	408.234	10.911	H
2-Hydroxyhexadecanoylcarnitine (16:0)	HMDB0013336	NaN	416.337	7.664	R
Linoleoylcarnitine	HMDB0006469	NaN	424.343	8.034	R
Elaidic carnitine	HMDB0006464	NaN	426.358	8.479	R
Leu Val Ser Lys -H2o, Leu Pro Ala Lys	N/A	182587	428.287	7.709	H
O-octadecanoyl-carnitine	N/A	NaN	428.366	8.437	R
Stearoylcarnitine (16:0)	HMDB0000848	NaN	428.373	8.799	R
Tyr Lys Val, sodium adduct, but not fragmented	N/A	22584	431.228	13.163	H	Na
hydroxyoctadecedienoylcarnitine	N/A	NaN	440.337	7.495	R
3-hydroxyoctadecenoylcarnitine	HMDB0013340	NaN	442.353	7.851	R
12-Hydroxy-12-octadecanoylcarnitine	HMDB0013154	NaN	444.369	8.243	R
arachidonoylcarnitine (20:4)	HMDB0006455	NaN	448.343	8.031	R
eicosatrienoylcarnitine	N/A	NaN	450.357	8.306	R
eicosadienoylcarnitine	N/A	NaN	452.374	8.54	R
Asn Lys His Gly	N/A	194804	455.235	10.492	H
Arachidyl carnitine	HMDB0006460	NaN	456.405	9.263	R
Docosatetraenoylcarnitine (22:4)	N/A	NaN	476.374	8.436	R
Lys Leu Thr Thr or simliiar	N/A	NaN	484.276	8.886	H
Phe Gln Cys Lys, fragment for confirmation	N/A	NaN	489.229	10.847	H
Nervonoylcarnitine	N/A	NaN	510.451	9.8	R
Leu Leu Lys Gln Gly	N/A	264653	558.365	7.212	H

## Sheet: isotopologue
name	HMDB	MetlinID	Kidney_0w_0	Kidney_0w_1	Kidney_0w_2	Kidney_0w_3	Kidney_0w_4	Kidney_0w_5	Kidney_0w_6	Kidney_0w_7	Kidney_0w_8	Kidney_0w_9	Kidney_0w_10	Kidney_0w_11	Kidney_0w_12	Kidney_1w_0	Kidney_1w_1	Kidney_1w_2	Kidney_1w_3	Kidney_1w_4	Kidney_1w_5	Kidney_1w_6	Kidney_1w_7	Kidney_1w_8	Kidney_1w_9	Kidney_1w_10	Kidney_1w_11	Kidney_1w_12	Kidney_2w_0	Kidney_2w_1	Kidney_2w_2	Kidney_2w_3	Kidney_2w_4	Kidney_2w_5	Kidney_2w_6	Kidney_2w_7	Kidney_2w_8	Kidney_2w_9	Kidney_2w_10	Kidney_2w_11	Kidney_2w_12	Kidney_7w_0	Kidney_7w_1	Kidney_7w_2	Kidney_7w_3	Kidney_7w_4	Kidney_7w_5	Kidney_7w_6	Kidney_7w_7
			0w	0w	0w	0w	0w	0w	0w	0w	0w	0w	0w	0w	0w	1w	1w	1w	1w	1w	1w	1w	1w	1w	1w	1w	1w	1w	2w	2w	2w	2w	2w	2w	2w	2w	2w	2w	2w	2w	2w	7w	7w	7w	7w	7w	7w	7w	7w
			0	1	2	3	4	5	6	7	8	9	10	11	12	0	1	2	3	4	5	6	7	8	9	10	11	12	0	1	2	3	4	5	6	7	8	9	10	11	12	0	1	2	3	4	5	6	7
Pipecolic acid	HMDB0000070	50	NaN	NaN	NaN	NaN	NaN	NaN	NaN	NaN	NaN	NaN	NaN	NaN	NaN	NaN	NaN	NaN	NaN	NaN	NaN	NaN	NaN	NaN	NaN	NaN	NaN	NaN	NaN	NaN	NaN	NaN	NaN	NaN	NaN	NaN	NaN	NaN	NaN	NaN	NaN	NaN	NaN	NaN	NaN	NaN	NaN	NaN	NaN
4-Trimethylammoniobutanoic acid	HMDB0001161	34501	NaN	NaN	NaN	NaN	NaN	NaN	NaN	NaN	NaN	NaN	NaN	NaN	NaN	NaN	NaN	NaN	NaN	NaN	NaN	NaN	NaN	NaN	NaN	NaN	NaN	NaN	NaN	NaN	NaN	NaN	NaN	NaN	NaN	NaN	NaN	NaN	NaN	NaN	NaN	NaN	NaN	NaN	NaN	NaN	NaN	NaN	NaN
lysine	HMDB0000182	25	100	7	NaN	NaN	0	1	0	NaN	NaN	NaN	NaN	NaN	NaN	25	1	NaN	NaN	0	5	100	NaN	NaN	NaN	NaN	NaN	NaN	50	4	NaN	NaN	0	7	100	NaN	NaN	NaN	NaN	NaN	NaN	2	0	NaN	NaN	0	6	100	NaN
Ne Methyl lysine	HMDB0002038	49	100	7	NaN	NaN	NaN	NaN	1	NaN	NaN	NaN	NaN	NaN	NaN	38	15	NaN	NaN	NaN	NaN	100	NaN	NaN	NaN	NaN	NaN	NaN	48	34	NaN	NaN	NaN	NaN	100	NaN	NaN	NaN	NaN	NaN	NaN	2	6	NaN	NaN	NaN	NaN	100	NaN
Aminoadipic acid	HMDB0000510	324	NaN	NaN	NaN	NaN	NaN	NaN	NaN	NaN	NaN	NaN	NaN	NaN	NaN	NaN	NaN	NaN	NaN	NaN	NaN	NaN	NaN	NaN	NaN	NaN	NaN	NaN	NaN	NaN	NaN	NaN	NaN	NaN	NaN	NaN	NaN	NaN	NaN	NaN	NaN	NaN	NaN	NaN	NaN	NaN	NaN	NaN	NaN
L-carnitine	HMDB0000062	52	NaN	NaN	NaN	NaN	NaN	NaN	NaN	NaN	NaN	NaN	NaN	NaN	NaN	NaN	NaN	NaN	NaN	NaN	NaN	NaN	NaN	NaN	NaN	NaN	NaN	NaN	NaN	NaN	NaN	NaN	NaN	NaN	NaN	NaN	NaN	NaN	NaN	NaN	NaN	NaN	NaN	NaN	NaN	NaN	NaN	NaN	NaN
Hydroxylysine	HMDB0000450	47	100	7	NaN	NaN	0	0	0	NaN	NaN	NaN	NaN	NaN	NaN	54	4	NaN	NaN	1	5	100	NaN	NaN	NaN	NaN	NaN	NaN	72	5	NaN	NaN	1	5	100	NaN	NaN	NaN	NaN	NaN	NaN	2	1	NaN	NaN	0	5	100	NaN
Na acetyllysine	HMDB0000206	63102	NaN	NaN	NaN	NaN	NaN	NaN	NaN	NaN	NaN	NaN	NaN	NaN	NaN	NaN	NaN	NaN	NaN	NaN	NaN	NaN	NaN	NaN	NaN	NaN	NaN	NaN	NaN	NaN	NaN	NaN	NaN	NaN	NaN	NaN	NaN	NaN	NaN	NaN	NaN	NaN	NaN	NaN	NaN	NaN	NaN	NaN	NaN
Ne acetyllysine	HMDB0000446	63103	100	4	NaN	NaN	NaN	1	1	0	0	NaN	NaN	NaN	NaN	43	4	NaN	NaN	NaN	6	100	3	4	NaN	NaN	NaN	NaN	51	5	NaN	NaN	NaN	6	100	3	2	NaN	NaN	NaN	NaN	11	1	NaN	NaN	NaN	7	100	4
Ne Ne Ne Trimethyllysine	HMDB0001325	44794	100	9	0	NaN	NaN	0	0	0	NaN	NaN	NaN	NaN	NaN	65	6	0	NaN	NaN	5	100	3	NaN	NaN	NaN	NaN	NaN	97	9	0	NaN	NaN	5	100	1	NaN	NaN	NaN	NaN	NaN	2	0	0	NaN	NaN	5	100	4
Acetylcarnitine	HMDB0000201	956	100	10	NaN	1	0	NaN	NaN	NaN	NaN	NaN	NaN	NaN	NaN	100	12	NaN	2	61	NaN	NaN	NaN	NaN	NaN	NaN	NaN	NaN	100	13	NaN	1	24	NaN	NaN	NaN	NaN	NaN	NaN	NaN	NaN	3	31	NaN	2	100	NaN	NaN	NaN
N6-Acetyl-5S-hydroxy-L-lysine	HMDB0033891	89597	100	9	NaN	NaN	NaN	0	0	0	0	NaN	NaN	NaN	NaN	26	7	NaN	NaN	NaN	2	100	10	89	NaN	NaN	NaN	NaN	26	6	NaN	NaN	NaN	4	100	7	36	NaN	NaN	NaN	NaN	10	5	NaN	NaN	NaN	1	64	11
Propionylcarnitine	HMDB0000824	965	100	NaN	NaN	NaN	0	NaN	NaN	NaN	NaN	NaN	NaN	NaN	NaN	100	NaN	NaN	NaN	76	NaN	NaN	NaN	NaN	NaN	NaN	NaN	NaN	100	NaN	NaN	NaN	17	NaN	NaN	NaN	NaN	NaN	NaN	NaN	NaN	5	NaN	NaN	NaN	100	NaN	NaN	NaN
Lys-Ala	HMDB0028944	85608	100	NaN	1	NaN	NaN	0	0	0	NaN	NaN	NaN	NaN	NaN	28	NaN	0	NaN	NaN	4	100	3	NaN	NaN	NaN	NaN	NaN	45	NaN	0	NaN	NaN	4	100	3	NaN	NaN	NaN	NaN	NaN	1	NaN	0	NaN	NaN	5	100	5
Lysopine	HMDB0033675	89468	100	10	1	NaN	NaN	2	0	NaN	0	0	NaN	NaN	NaN	42	47	19	NaN	NaN	21	100	NaN	3	29	NaN	NaN	NaN	62	9	10	NaN	NaN	7	100	NaN	3	20	NaN	NaN	NaN	11	9	7	NaN	NaN	4	100	NaN
Butyryl carnitine	HMDB0002013	964	100	NaN	NaN	NaN	0	NaN	NaN	NaN	NaN	NaN	NaN	NaN	NaN	100	NaN	NaN	NaN	46	NaN	NaN	NaN	NaN	NaN	NaN	NaN	NaN	100	NaN	NaN	NaN	20	NaN	NaN	NaN	NaN	NaN	NaN	NaN	NaN	100	NaN	NaN	NaN	100	NaN	NaN	NaN
Phosphonooxyl-lysin	HMDB0059600	63462	100	7	1	NaN	NaN	1	27	NaN	NaN	NaN	NaN	NaN	NaN	76	6	1	NaN	NaN	5	100	NaN	NaN	NaN	NaN	NaN	NaN	100	8	1	NaN	NaN	6	96	NaN	NaN	NaN	NaN	NaN	NaN	3	0	0	NaN	NaN	6	100	NaN
Gly Lys Gly	N/A	18071	NaN	NaN	NaN	NaN	NaN	NaN	NaN	NaN	NaN	NaN	NaN	NaN	NaN	NaN	NaN	NaN	NaN	NaN	NaN	NaN	NaN	NaN	NaN	NaN	NaN	NaN	NaN	NaN	NaN	NaN	NaN	NaN	NaN	NaN	NaN	NaN	NaN	NaN	NaN	NaN	NaN	NaN	NaN	NaN	NaN	NaN	NaN
Isovalerylcarnitine, Valerylcarnitine, pivaloylcarnitine		5367	100	13	1	NaN	0	NaN	NaN	NaN	NaN	NaN	NaN	NaN	NaN	100	14	1	NaN	42	NaN	NaN	NaN	NaN	NaN	NaN	NaN	NaN	100	16	0	NaN	21	NaN	NaN	NaN	NaN	NaN	NaN	NaN	NaN	1	0	0	NaN	100	NaN	NaN	NaN
Lys Val	HMDB0028964	85866	NaN	NaN	NaN	NaN	NaN	NaN	NaN	NaN	NaN	NaN	NaN	NaN	NaN	NaN	NaN	NaN	NaN	NaN	NaN	NaN	NaN	NaN	NaN	NaN	NaN	NaN	NaN	NaN	NaN	NaN	NaN	NaN	NaN	NaN	NaN	NaN	NaN	NaN	NaN	NaN	NaN	NaN	NaN	NaN	NaN	NaN	NaN
Val-Lys	HMDB0029132	23853	100	NaN	NaN	NaN	NaN	0	0	0	NaN	NaN	NaN	NaN	NaN	100	NaN	NaN	NaN	NaN	14	64	16	NaN	NaN	NaN	NaN	NaN	75	NaN	NaN	NaN	NaN	6	100	6	NaN	NaN	NaN	NaN	NaN	3	NaN	NaN	NaN	NaN	5	100	7
Ne-malonyl-Lysine	N/A	N/A	100	10	NaN	NaN	NaN	NaN	1	7	NaN	NaN	NaN	NaN	NaN	19	2	NaN	NaN	NaN	NaN	100	2	NaN	NaN	NaN	NaN	NaN	27	3	NaN	NaN	NaN	NaN	100	2	NaN	NaN	NaN	NaN	NaN	2	1	NaN	NaN	NaN	NaN	100	3
Hexanoylcarnitine	HMDB0000756	85174	100	13	NaN	NaN	0	NaN	NaN	NaN	NaN	NaN	NaN	NaN	NaN	100	9	NaN	NaN	33	NaN	NaN	NaN	NaN	NaN	NaN	NaN	NaN	100	10	NaN	NaN	21	NaN	NaN	NaN	NaN	NaN	NaN	NaN	NaN	0	0	NaN	NaN	100	NaN	NaN	NaN
2- hydroxyisovalerylcarnitine	HMDB0240421	6505	100	14	1	NaN	0	0	NaN	NaN	NaN	NaN	NaN	NaN	NaN	100	16	0	NaN	38	3	NaN	NaN	NaN	NaN	NaN	NaN	NaN	100	12	1	NaN	20	0	NaN	NaN	NaN	NaN	NaN	NaN	NaN	1	0	1	NaN	100	9	NaN	NaN
3-Hydroxyisovalerylcarnitine	HMDB0061189	6505	100	14	1	NaN	0	0	NaN	NaN	NaN	NaN	NaN	NaN	NaN	100	16	0	NaN	38	3	NaN	NaN	NaN	NaN	NaN	NaN	NaN	100	12	1	NaN	20	0	NaN	NaN	NaN	NaN	NaN	NaN	NaN	1	0	1	NaN	100	9	NaN	NaN
Sacharopine	HMDB0000279	383	100	13	1	NaN	NaN	1	1	0	0	NaN	NaN	NaN	NaN	25	4	1	NaN	NaN	3	100	10	6	NaN	NaN	NaN	NaN	43	8	1	NaN	NaN	2	100	8	4	NaN	NaN	NaN	NaN	3	1	1	NaN	NaN	3	100	11
Octanoylcarnitine	HMDB0000791	N/A	100	NaN	NaN	NaN	0	NaN	NaN	NaN	NaN	NaN	NaN	NaN	NaN	100	NaN	NaN	NaN	24	NaN	NaN	NaN	NaN	NaN	NaN	NaN	NaN	100	NaN	NaN	NaN	6	NaN	NaN	NaN	NaN	NaN	NaN	NaN	NaN	0	NaN	NaN	NaN	100	NaN	NaN	NaN
3-Methylglutarylcarnitine	HMDB0000552	5536	100	13	NaN	NaN	0	NaN	NaN	NaN	NaN	NaN	NaN	NaN	NaN	100	7	NaN	NaN	35	NaN	NaN	NaN	NaN	NaN	NaN	NaN	NaN	100	14	NaN	NaN	21	NaN	NaN	NaN	NaN	NaN	NaN	NaN	NaN	0	0	NaN	NaN	100	NaN	NaN	NaN
Lys Lys dimer	N/A	NaN	NaN	NaN	NaN	NaN	NaN	NaN	NaN	NaN	NaN	NaN	NaN	NaN	NaN	NaN	NaN	NaN	NaN	NaN	NaN	NaN	NaN	NaN	NaN	NaN	NaN	NaN	NaN	NaN	NaN	NaN	NaN	NaN	NaN	NaN	NaN	NaN	NaN	NaN	NaN	NaN	NaN	NaN	NaN	NaN	NaN	NaN	NaN
N-E-Fructose lysine isomer	N/A	71227	100	10	NaN	NaN	NaN	0	0	1	NaN	NaN	NaN	NaN	NaN	16	1	NaN	NaN	NaN	6	100	9	NaN	NaN	NaN	NaN	NaN	25	3	NaN	NaN	NaN	5	100	9	NaN	NaN	NaN	NaN	NaN	2	0	NaN	NaN	NaN	5	100	8
N-E-Fructose lysine	HMDB0062186	71227	100	8	NaN	NaN	NaN	NaN	NaN	NaN	NaN	NaN	NaN	NaN	NaN	100	8	NaN	NaN	NaN	NaN	NaN	NaN	NaN	NaN	NaN	NaN	NaN	100	6	NaN	NaN	NaN	NaN	NaN	NaN	NaN	NaN	NaN	NaN	NaN	100	11	NaN	NaN	NaN	NaN	NaN	NaN
Decanoyl-carnitine	HMDB0000651	NaN	100	17	2	NaN	0	0	NaN	NaN	NaN	NaN	NaN	NaN	NaN	100	21	3	NaN	40	5	NaN	NaN	NaN	NaN	NaN	NaN	NaN	100	19	3	NaN	23	3	NaN	NaN	NaN	NaN	NaN	NaN	NaN	2	0	0	NaN	100	13	NaN	NaN
N2-D-Gluconolyllysine		NaN	100	14	3	NaN	NaN	0	0	1	0	0	NaN	NaN	NaN	62	9	2	NaN	NaN	5	100	10	3	0	NaN	NaN	NaN	81	12	3	NaN	NaN	6	100	10	2	0	NaN	NaN	NaN	2	0	0	NaN	NaN	5	100	10
Galactosylhydroxylysine	HMDB0000600	5576	100	14	2	NaN	NaN	0	0	0	2	NaN	NaN	NaN	NaN	52	7	0	NaN	NaN	7	100	9	2	NaN	NaN	NaN	NaN	66	10	1	NaN	NaN	8	100	10	2	NaN	NaN	NaN	NaN	2	0	0	NaN	NaN	8	100	10
Dodecanoylcarnitine	HMDB0002250	34490	NaN	NaN	NaN	NaN	NaN	NaN	NaN	NaN	NaN	NaN	NaN	NaN	NaN	NaN	NaN	NaN	NaN	NaN	NaN	NaN	NaN	NaN	NaN	NaN	NaN	NaN	NaN	NaN	NaN	NaN	NaN	NaN	NaN	NaN	NaN	NaN	NaN	NaN	NaN	NaN	NaN	NaN	NaN	NaN	NaN	NaN	NaN
N2-Galacturonyl-L-lysine	HMDB0033105	NaN	100	38	NaN	NaN	NaN	NaN	NaN	NaN	NaN	NaN	NaN	NaN	NaN	64	85	NaN	NaN	NaN	NaN	NaN	NaN	NaN	NaN	NaN	NaN	NaN	78	56	NaN	NaN	NaN	NaN	NaN	NaN	NaN	NaN	NaN	NaN	NaN	79	46	NaN	NaN	NaN	NaN	NaN	NaN
Pro Leu Lys	N/A	NaN	NaN	NaN	NaN	NaN	NaN	NaN	NaN	NaN	NaN	NaN	NaN	NaN	NaN	NaN	NaN	NaN	NaN	NaN	NaN	NaN	NaN	NaN	NaN	NaN	NaN	NaN	NaN	NaN	NaN	NaN	NaN	NaN	NaN	NaN	NaN	NaN	NaN	NaN	NaN	NaN	NaN	NaN	NaN	NaN	NaN	NaN	NaN
Tetradecedienoylcarnitine	N/A	NaN	NaN	NaN	NaN	NaN	NaN	NaN	NaN	NaN	NaN	NaN	NaN	NaN	NaN	NaN	NaN	NaN	NaN	NaN	NaN	NaN	NaN	NaN	NaN	NaN	NaN	NaN	NaN	NaN	NaN	NaN	NaN	NaN	NaN	NaN	NaN	NaN	NaN	NaN	NaN	NaN	NaN	NaN	NaN	NaN	NaN	NaN	NaN
5-Tetradecenoylcarnitine	HMDB0002014	6437	100	24	3	NaN	0	NaN	NaN	NaN	NaN	NaN	NaN	NaN	NaN	100	19	4	NaN	39	NaN	NaN	NaN	NaN	NaN	NaN	NaN	NaN	100	24	3	NaN	21	NaN	NaN	NaN	NaN	NaN	NaN	NaN	NaN	0	0	8	NaN	100	NaN	NaN	NaN
Myristoylcarnitine/Tetradecanoylcarnitine	HMDB0005066	58293	100	24	6	1	0	0	0	NaN	NaN	NaN	NaN	NaN	NaN	100	25	12	3	42	9	4	NaN	NaN	NaN	NaN	NaN	NaN	100	26	9	2	25	5	1	NaN	NaN	NaN	NaN	NaN	NaN	19	1	0	2	100	19	8	NaN
a carnitine, no 144?	N/A	NaN	NaN	NaN	NaN	NaN	NaN	NaN	NaN	NaN	NaN	NaN	NaN	NaN	NaN	NaN	NaN	NaN	NaN	NaN	NaN	NaN	NaN	NaN	NaN	NaN	NaN	NaN	NaN	NaN	NaN	NaN	NaN	NaN	NaN	NaN	NaN	NaN	NaN	NaN	NaN	NaN	NaN	NaN	NaN	NaN	NaN	NaN	NaN
2-Hydroxymyristoylcarnitine or 3-hydroxytetradecanoylcarnitine	HMDB0013166	NaN	100	24	2	NaN	4	NaN	NaN	NaN	NaN	NaN	NaN	NaN	NaN	100	16	7	NaN	38	NaN	NaN	NaN	NaN	NaN	NaN	NaN	NaN	100	22	7	NaN	18	NaN	NaN	NaN	NaN	NaN	NaN	NaN	NaN	0	16	2	NaN	100	NaN	NaN	NaN
(7Z,10Z)-hexadecadienoylcarnitine (16:2)	HMDB0013334	NaN	100	26	4	NaN	0	0	NaN	NaN	NaN	NaN	NaN	NaN	NaN	100	24	3	NaN	42	7	NaN	NaN	NaN	NaN	NaN	NaN	NaN	100	27	2	NaN	22	4	NaN	NaN	NaN	NaN	NaN	NaN	NaN	0	0	0	NaN	100	15	NaN	NaN
trans-Hexadec-2-enoyl carnitine/O-palmitoleoylcarnitine (16:1)	HMDB0006317	58388	100	25	4	NaN	0	0	NaN	NaN	NaN	NaN	NaN	NaN	NaN	100	29	7	NaN	43	9	NaN	NaN	NaN	NaN	NaN	NaN	NaN	100	29	7	NaN	23	5	NaN	NaN	NaN	NaN	NaN	NaN	NaN	0	1	0	NaN	100	21	NaN	NaN
Palmitoylcarnitine (14:0)	HMDB0000222	961	100	24	5	1	0	0	0	0	0	NaN	NaN	NaN	NaN	100	29	14	4	43	10	5	1	1	NaN	NaN	NaN	NaN	100	28	10	3	23	5	2	0	0	NaN	NaN	NaN	NaN	2	1	3	4	100	23	12	3
Lys Trp Val, Lys Glu Gln, ser Thr Thr Lys, or Ser Ser Lys Thr	N/A	229655	100	16	3	NaN	NaN	0	1	0	0	NaN	NaN	NaN	NaN	27	5	1	NaN	NaN	5	100	11	2	NaN	NaN	NaN	NaN	44	8	2	NaN	NaN	5	100	11	3	NaN	NaN	NaN	NaN	2	1	0	NaN	NaN	5	100	11
Lys His Ala Al	N/A	169879	NaN	NaN	NaN	NaN	NaN	NaN	NaN	NaN	NaN	NaN	NaN	NaN	NaN	NaN	NaN	NaN	NaN	NaN	NaN	NaN	NaN	NaN	NaN	NaN	NaN	NaN	NaN	NaN	NaN	NaN	NaN	NaN	NaN	NaN	NaN	NaN	NaN	NaN	NaN	NaN	NaN	NaN	NaN	NaN	NaN	NaN	NaN
2-Hydroxyhexadecanoylcarnitine (16:0)	HMDB0013336	NaN	100	24	4	NaN	2	0	NaN	NaN	NaN	NaN	NaN	NaN	NaN	100	24	8	NaN	37	7	NaN	NaN	NaN	NaN	NaN	NaN	NaN	100	27	9	NaN	22	4	NaN	NaN	NaN	NaN	NaN	NaN	NaN	1	0	0	NaN	100	24	NaN	NaN
Linoleoylcarnitine	HMDB0006469	NaN	100	26	4	1	0	0	0	NaN	NaN	NaN	NaN	NaN	NaN	100	26	4	2	40	9	1	NaN	NaN	NaN	NaN	NaN	NaN	100	26	4	1	21	5	0	NaN	NaN	NaN	NaN	NaN	NaN	3	0	0	4	100	24	3	NaN
Elaidic carnitine	HMDB0006464	NaN	100	26	5	1	0	0	0	0	0	NaN	NaN	NaN	NaN	100	28	9	3	42	11	3	0	0	NaN	NaN	NaN	NaN	100	27	7	2	23	6	1	0	0	NaN	NaN	NaN	NaN	3	0	0	4	100	26	9	2
Leu Val Ser Lys -H2o, Leu Pro Ala Lys	N/A	182587	NaN	NaN	NaN	NaN	NaN	NaN	NaN	NaN	NaN	NaN	NaN	NaN	NaN	NaN	NaN	NaN	NaN	NaN	NaN	NaN	NaN	NaN	NaN	NaN	NaN	NaN	NaN	NaN	NaN	NaN	NaN	NaN	NaN	NaN	NaN	NaN	NaN	NaN	NaN	NaN	NaN	NaN	NaN	NaN	NaN	NaN	NaN
O-octadecanoyl-carnitine	N/A	NaN	NaN	NaN	NaN	NaN	NaN	NaN	NaN	NaN	NaN	NaN	NaN	NaN	NaN	NaN	NaN	NaN	NaN	NaN	NaN	NaN	NaN	NaN	NaN	NaN	NaN	NaN	NaN	NaN	NaN	NaN	NaN	NaN	NaN	NaN	NaN	NaN	NaN	NaN	NaN	NaN	NaN	NaN	NaN	NaN	NaN	NaN	NaN
Stearoylcarnitine (16:0)	HMDB0000848	NaN	100	27	8	2	0	1	0	0	0	NaN	NaN	NaN	NaN	100	30	17	6	43	11	5	1	0	NaN	NaN	NaN	NaN	100	30	12	4	24	6	2	1	0	NaN	NaN	NaN	NaN	3	1	5	4	100	26	14	3
Tyr Lys Val, sodium adduct, but not fragmented	N/A	22584	NaN	NaN	NaN	NaN	NaN	NaN	NaN	NaN	NaN	NaN	NaN	NaN	NaN	NaN	NaN	NaN	NaN	NaN	NaN	NaN	NaN	NaN	NaN	NaN	NaN	NaN	NaN	NaN	NaN	NaN	NaN	NaN	NaN	NaN	NaN	NaN	NaN	NaN	NaN	NaN	NaN	NaN	NaN	NaN	NaN	NaN	NaN
hydroxyoctadecedienoylcarnitine	N/A	NaN	100	28	5	NaN	0	0	NaN	NaN	NaN	NaN	NaN	NaN	NaN	100	27	0	NaN	36	5	NaN	NaN	NaN	NaN	NaN	NaN	NaN	100	26	2	NaN	21	1	NaN	NaN	NaN	NaN	NaN	NaN	NaN	1	0	0	NaN	100	23	NaN	NaN
3-hydroxyoctadecenoylcarnitine	HMDB0013340	NaN	NaN	NaN	NaN	NaN	NaN	NaN	NaN	NaN	NaN	NaN	NaN	NaN	NaN	NaN	NaN	NaN	NaN	NaN	NaN	NaN	NaN	NaN	NaN	NaN	NaN	NaN	NaN	NaN	NaN	NaN	NaN	NaN	NaN	NaN	NaN	NaN	NaN	NaN	NaN	NaN	NaN	NaN	NaN	NaN	NaN	NaN	NaN
12-Hydroxy-12-octadecanoylcarnitine	HMDB0013154	NaN	NaN	NaN	NaN	NaN	NaN	NaN	NaN	NaN	NaN	NaN	NaN	NaN	NaN	NaN	NaN	NaN	NaN	NaN	NaN	NaN	NaN	NaN	NaN	NaN	NaN	NaN	NaN	NaN	NaN	NaN	NaN	NaN	NaN	NaN	NaN	NaN	NaN	NaN	NaN	NaN	NaN	NaN	NaN	NaN	NaN	NaN	NaN
arachidonoylcarnitine (20:4)	HMDB0006455	NaN	100	30	5	1	0	0	0	NaN	NaN	NaN	NaN	NaN	NaN	100	33	10	2	42	10	1	NaN	NaN	NaN	NaN	NaN	NaN	100	33	9	2	24	6	0	NaN	NaN	NaN	NaN	NaN	NaN	2	0	1	3	100	26	7	NaN
eicosatrienoylcarnitine	N/A	NaN	100	29	5	NaN	0	0	NaN	NaN	NaN	NaN	NaN	NaN	NaN	100	26	4	NaN	37	5	NaN	NaN	NaN	NaN	NaN	NaN	NaN	100	32	5	NaN	22	1	NaN	NaN	NaN	NaN	NaN	NaN	NaN	26	1	0	NaN	100	21	NaN	NaN
eicosadienoylcarnitine	N/A	NaN	100	32	5	1	0	0	NaN	NaN	NaN	NaN	NaN	NaN	NaN	100	31	6	1	45	10	NaN	NaN	NaN	NaN	NaN	NaN	NaN	100	31	6	1	24	6	NaN	NaN	NaN	NaN	NaN	NaN	NaN	1	0	0	1	100	24	NaN	NaN
Asn Lys His Gly	N/A	194804	NaN	NaN	NaN	NaN	NaN	NaN	NaN	NaN	NaN	NaN	NaN	NaN	NaN	NaN	NaN	NaN	NaN	NaN	NaN	NaN	NaN	NaN	NaN	NaN	NaN	NaN	NaN	NaN	NaN	NaN	NaN	NaN	NaN	NaN	NaN	NaN	NaN	NaN	NaN	NaN	NaN	NaN	NaN	NaN	NaN	NaN	NaN
Arachidyl carnitine	HMDB0006460	NaN	100	32	6	NaN	0	0	4	NaN	NaN	NaN	NaN	NaN	NaN	100	33	14	NaN	44	9	2	NaN	NaN	NaN	NaN	NaN	NaN	100	34	12	NaN	25	6	2	NaN	NaN	NaN	NaN	NaN	NaN	0	0	0	NaN	100	26	14	NaN
Docosatetraenoylcarnitine (22:4)	N/A	NaN	NaN	NaN	NaN	NaN	NaN	NaN	NaN	NaN	NaN	NaN	NaN	NaN	NaN	NaN	NaN	NaN	NaN	NaN	NaN	NaN	NaN	NaN	NaN	NaN	NaN	NaN	NaN	NaN	NaN	NaN	NaN	NaN	NaN	NaN	NaN	NaN	NaN	NaN	NaN	NaN	NaN	NaN	NaN	NaN	NaN	NaN	NaN
Lys Leu Thr Thr or simliiar	N/A	NaN	100	26	4	NaN	NaN	0	0	0	0	NaN	NaN	NaN	NaN	37	11	1	NaN	NaN	5	100	25	6	NaN	NaN	NaN	NaN	61	18	3	NaN	NaN	3	100	24	6	NaN	NaN	NaN	NaN	1	0	0	NaN	NaN	6	100	25
Phe Gln Cys Lys, fragment for confirmation	N/A	NaN	NaN	NaN	NaN	NaN	NaN	NaN	NaN	NaN	NaN	NaN	NaN	NaN	NaN	NaN	NaN	NaN	NaN	NaN	NaN	NaN	NaN	NaN	NaN	NaN	NaN	NaN	NaN	NaN	NaN	NaN	NaN	NaN	NaN	NaN	NaN	NaN	NaN	NaN	NaN	NaN	NaN	NaN	NaN	NaN	NaN	NaN	NaN
Nervonoylcarnitine	N/A	NaN	NaN	NaN	NaN	NaN	NaN	NaN	NaN	NaN	NaN	NaN	NaN	NaN	NaN	NaN	NaN	NaN	NaN	NaN	NaN	NaN	NaN	NaN	NaN	NaN	NaN	NaN	NaN	NaN	NaN	NaN	NaN	NaN	NaN	NaN	NaN	NaN	NaN	NaN	NaN	NaN	NaN	NaN	NaN	NaN	NaN	NaN	NaN
Leu Leu Lys Gln Gly	N/A	264653	NaN	NaN	NaN	NaN	NaN	NaN	NaN	NaN	NaN	NaN	NaN	NaN	NaN	NaN	NaN	NaN	NaN	NaN	NaN	NaN	NaN	NaN	NaN	NaN	NaN	NaN	NaN	NaN	NaN	NaN	NaN	NaN	NaN	NaN	NaN	NaN	NaN	NaN	NaN	NaN	NaN	NaN	NaN	NaN	NaN	NaN	NaN
[truncated: 467 more columns]
