# Supplementary material for: Accelerated lysine metabolism conveys kidney protection in salt-sensitive hypertension
Source: Nat Commun. 2022 Jul 14;13:4099. doi: 10.1038/s41467-022-31670-0 (PMC9283537; doi:10.1038/s41467-022-31670-0)
Supplement: Supplementary file 6 — Supplemental Data 2 [file 41467_2022_31670_MOESM6_ESM.xlsx]

## Sheet: Sheet1
Mode of acquisition	scanMin	scanMax	snMed	snMin	snMax	corMed	corMin	corMax	isotopolog	adduct	Name	ID	mass	formula	0w_rep1	0w_rep2	0w_rep3	1w_rep1	1w_rep2	1w_rep3	2w_rep1	2w_rep2	2w_rep3	8w_rep1	8w_rep2	8w_rep3	MAX	SLOPE	CLASS
B_HN	1326	1393	1.31618	1.04009	2.34602	0.84464	0.533463	0.99804	6	[M-H2O-H]-;	Lysine monohydrate	715	164.116	C6H16N2O3	0	732	0	-Inf	-Inf	-Inf	114714	-Inf	62755.5	-Inf	-Inf	-Inf	114714	44245.3	Lysine
B_HN	754	770	1.83062	1.25776	2.18563	0.805765	0.538659	0.834681	12	[M-H]-;	L-Serylglycyl-L-lysyl-L-histidyl-L-lysine	348	555.313	C23H41N9O7	0	0	0	-Inf	-Inf	-Inf	-Inf	57598.1	-Inf	58662.9	-Inf	-Inf	58662.9	28799.1	Peptide
BRAIN_HP	1245	1301	1.82977	1.28049	2.47091	0.979847	0.700494	0.987795	6	[M+H]+;	L-Lysine 1,6-lactam	671	128.095	C6H12N2O	0	0	0	49629.8	53790.7	36077.1	64332.7	-Inf	59821	-Inf	-Inf	-Inf	64332.7	32227.7	Lysine
BRAIN_HP	1244	1338	2.32771	1.12552	4.60935	0.99186	0.556874	0.999704	6	[M+H]+;	L-pipecolic acid	662	129.079	C6H11NO2	0	0	0	918650	1.20657e+06	-Inf	1.54801e+06	1.43272e+06	1.25682e+06	2.05894e+06	2.4788e+06	3.3728e+06	3.3728e+06	706258	Degradation
BRAIN_HP	1240	1359	1.23686	1.04621	3.8561	0.85934	0.423769	0.99976	6	[M+H]+;	L-lysine	679	146.106	C6H14N2O2	0	9080	3838	-Inf	-Inf	-Inf	2.83969e+06	-Inf	2.29224e+06	3.42285e+06	4.33082e+06	6.05186e+06	6.05186e+06	1.28083e+06	Lysine
BRAIN_HP	905	997	1.66854	1.24212	2.52744	0.900358	0.473524	0.992998	6	[M+H]+;	L-2-aminoadipic acid	669	161.069	C6H11NO4	0	4173	779	-Inf	-Inf	-Inf	-Inf	-Inf	2.13981e+06	-Inf	-Inf	-Inf	2.13981e+06	1.06908e+06	Degradation
BRAIN_HP	641	920	1.61293	1.13168	5.5036	0.950812	0.455108	0.998609	4	[M+H]+;	carnitine	744	161.105	C7H15NO3	0	2508	946	594219	409411	358165	1.57775e+06	1.4044e+06	1.42324e+06	1.69879e+07	-Inf	1.5532e+07	1.69879e+07	733657	Carnitine
BRAIN_HP	1525	1564	1.90269	1.32747	2.71674	0.936275	0.761859	0.99689	6	[M+H]+;	N(6)-hydroxy-L-lysine	691	162.1	C6H14N2O3	0	0	0	-Inf	-Inf	-Inf	42491	40439	-Inf	-Inf	-Inf	63612.1	63612.1	20732.5	Modification
BRAIN_HP	863	1016	1.70274	1.32457	3.16498	0.96147	0.493487	0.992175	6	[M+H]+;	N(6)-acetyl-L-lysine	779	188.116	C8H16N2O3	0	0	0	24664.2	13198.1	13415.3	17825	17751.6	15554.1	44722.4	40541.2	34206.3	44722.4	8521.78	Modification
BRAIN_HP	1124	1243	1.34667	1.02406	2.24932	0.899957	0.485742	0.998757	6	[M+H]+;	N?,N?,N?-Trimethyllysine	827	188.152	C9H20N2O2	0	0	0	30470.1	66093.5	65766.1	111469	122817	107523	26319.1	-Inf	-Inf	122817	56968.2	Carnitine synthesis
BRAIN_HP	1244	1338	2.32771	1.12552	4.60935	0.993434	0.556874	0.999704	6	[M-C3H9N]+;	N(6),N(6),N(6)-trimethyl-L-lysine	829	189.16	C9H21N2O2	0	0	0	918650	1.20657e+06	-Inf	1.54801e+06	1.43272e+06	1.25682e+06	2.05989e+06	2.4788e+06	3.3728e+06	3.3728e+06	706258	Carnitine synthesis
BRAIN_HP	1454	1492	1.63278	1.302	1.81819	0.914298	0.567431	0.978406	6	[M+H]+;	N6-Acetyl-N6-hydroxy-L-lysine	785	204.111	C8H16N2O4	0	0	0	7986.04	5192.83	2974.37	11084	8592.94	7451.3	-Inf	-Inf	-Inf	11084	4521.38	Modification
BRAIN_HP	1206	1269	1.48182	1.06068	1.9529	0.916151	0.650694	0.991191	6	[M+H]+;	3-Hydroxy-N6,N6,N6-trimethyl-L-lysine	828	204.147	C9H20N2O3	0	0	0	-Inf	14591.6	10608.3	43848.2	20762.6	22121.5	-Inf	-Inf	45004.8	45004.8	14455.4	Carnitine synthesis
BRAIN_HP	1022	1118	1.35006	1.18255	3.34623	0.95257	0.448153	0.998656	6	[M+H]+;	Lysyl-Valine	73	245.174	C11H23N3O3	0	0	0	13281.8	18125	-Inf	66736.5	-Inf	59350.1	-Inf	-Inf	-Inf	66736.5	30591.2	Peptide
BRAIN_HP	698	746	2.38795	2.17958	2.59533	0.991247	0.979554	0.996156	5	[M+H]+;	O-glutarylcarnitine	94	275.137	C12H21NO6	0	0	0	13746	32242.1	39356	38776.2	31737.1	19341.3	-Inf	-Inf	-Inf	39356	14975.8	Acylcarnitine
BRAIN_HP	1423	1494	1.66164	1.03725	2.73815	0.961849	0.458904	0.997429	6	[M+H]+;	L-saccharopine	47	276.132	C11H20N2O6	0	813	0	170387	-Inf	81016.7	110316	79906.5	-Inf	160652	205202	400483	400483	52009	Degradation
BRAIN_HP	836	871	1.78414	1.72243	1.79261	0.682578	0.406799	0.761048	6	[M-C3H9N]+;	Arginyl-Lysine	128	302.207	C12H26N6O3	0	0	0	-Inf	-Inf	-Inf	-Inf	-Inf	-Inf	695845	317338	101086	695845	#DIV/0!	Peptide
BRAIN_HP	911	937	1.85999	1.62006	2.17749	0.922617	0.730689	0.987596	6	[M+Na]+;	N2-Galacturonyl-L-lysine	97	322.138	C12H22N2O8	0	0	0	3805.89	18626.9	1780	16837.4	-Inf	10433.6	-Inf	-Inf	-Inf	18626.9	6914.15	Modification
BRAIN_RP	422	462	1.5092	1.31574	1.61533	0.927521	0.646181	0.984609	4	[M+H]+;	pivaloylcarnitine	103	245.163	C12H23NO4	0	0	0	-Inf	5957.38	-Inf	-Inf	-Inf	4985.1	-Inf	4923.76		5957.38	2925.66	Acylcarnitine
BRAIN_RP	910	942	2.05252	1.90116	2.234	0.987462	0.746237	0.997543	4	[M+H]+;	Tetradecanoylcarnitine	314	371.304	C21H41NO4	0	0	822	-Inf	12118	-Inf	-Inf	-Inf	10303	1235	13760		13760	5868.19	Acylcarnitine
BRAIN_RP	930	968	1.88466	1.71687	1.99844	0.982544	0.933526	0.989893	4	[M+H]+;	trans-Hexadec-2-enoyl carnitine	353	397.319	C23H43NO4	0	0	0	5506	8683	-Inf	-Inf	-Inf	5345	-Inf	7397		8683	3556.9	Acylcarnitine
BRAIN_RP	980	1025	2.03378	1.71077	2.47489	0.989669	0.890214	0.99869	4	[M+H]+;	O-palmitoylcarnitine	361	399.335	C23H45NO4	0	1391	8519	-Inf	44159	-Inf	-Inf	-Inf	32253	8209	-Inf		44159	17772.4	Acylcarnitine
BRAIN_RP	953	986	1.87674	1.77412	1.93116	0.966757	0.837739	0.974106	4	[M+H]+;	Linoelaidyl carnitine	397	423.335	C25H45NO4	0	0	0	4122	3082	-Inf	-Inf	-Inf	1725	-Inf	3635		4122	1410.4	Acylcarnitine
BRAIN_RP	993	1037	2.32031	1.62018	2.54655	0.990888	0.87609	0.997796	4	[M+H]+;	Elaidic carnitine	404	425.351	C25H47NO4	0	0	4772	24435	28229	-Inf	-Inf	-Inf	18463	1940	25809		28229	11697.2	Acylcarnitine
BRAIN_RP	1045	1084	2.21265	1.88728	2.27213	0.989372	0.898123	0.996947	4	[M+H]+;	Acylcarnitine C18:0	409	427.366	C25H49NO4	0	0	0	15736	9548	-Inf	-Inf	-Inf	7455	2422	17652		17652	5510.4	Acylcarnitine
BRAIN_RP	950	992	2.23631	1.8232	2.75863	0.989902	0.975422	0.994629	4	[M+H]+;	O-arachidonoylcarnitine	437	447.335	C27H45NO4	0	0	0	15055.3	6237	-Inf	-Inf	-Inf	5722	-Inf	14553		15055.3	4418.03	Acylcarnitine
BRAIN_RP	1094	1139	1.91667	1.48047	2.60885	0.625563	0.429425	0.915838	6	[M-C3H9N]+;	L-Valyl-L-leucyl-L-alanyl-L-glutaminyl-L-lysine	403	557.354	C25H47N7O7	0	0	0	5906.53	3684.24	321.6	-Inf	2812.87	604.943	11391	8844.02		11391	1042.89	Peptide
ERY_HN	1226	1298	1.79112	1.22164	2.77782	0.822278	0.528902	0.964485	6	[M+CO2]-;	N(6),N(6),N(6)-trimethyl-L-lysine	829	189.16	C9H21N2O2	0	0	0	-Inf	11832.8	1564.91	20880.1	-Inf	-Inf	40034.5	-Inf	-Inf	40034.5	9691.82	Carnitine synthesis
ERY_HN	1369	1421	1.14468	1.05796	2.07152	0.887135	0.402022	0.982475	6	[M-H2O-H]-;	N-acetyl-LL-2,6-diaminopimelic acid	805	232.106	C9H16N2O5	0	0	0	14038.6	-Inf	-Inf	21516.9	-Inf	-Inf	-Inf	29069.6	-Inf	29069.6	11168.5	Microbiota/biosynthesis
ERY_HN	1356	1401	1.53858	1.11535	2.29377	0.646708	0.52874	0.92628	6	[M-H]-;	L-Lysine, L-prolyl-L-alanyl-	165	314.195	C14H26N4O4	1518	0	0	-Inf	-Inf	11542.9	8475.31	5751.71	-Inf	-Inf	-Inf	-Inf	11542.9	3570.42	Peptide
ERY_HN	1356	1402	1.44955	1.11535	2.29377	0.878093	0.564075	0.976317	6	[M-H2O-H]-;	L-Valyl-L-seryl-L-lysine	169	332.206	C14H28N4O5	1518	0	0	-Inf	8662.36	11642.3	-Inf	5751.71	-Inf	-Inf	-Inf	-Inf	11642.3	4027.55	Peptide
ERY_RP	1307	1331	1.60597	1.20339	2.47485	0.836298	0.533001	0.886249	4	[M+H]+;	O-palmitoylcarnitine	361	399.335	C23H45NO4		0	0	-Inf	7002.3	-Inf	-Inf	4844.53	-Inf	-Inf	-Inf	-Inf	7002.3	2838.63	Acylcarnitine
ERY_RP	943	975	1.85163	1.3884	2.52315	0.894924	0.602801	0.996485	4	[M+H]+;	Linoelaidyl carnitine	397	423.335	C25H45NO4		0	0	1142	1566	1096	9409	17443	4281	38325.4	-Inf	-Inf	38325.4	5490.44	Acylcarnitine
ERY_RP	985	1022	2.05757	1.62709	2.55513	0.983197	0.918801	0.997546	4	[M+H]+;	Elaidic carnitine	404	425.351	C25H47NO4		0	0	4037	5531	2751	23676	31998	9944	132519	-Inf	-Inf	132519	11461.7	Acylcarnitine
ERY_RP	1033	1071	1.82253	1.40255	2.402	0.969484	0.732315	0.995851	4	[M+H]+;	Acylcarnitine C18:0	409	427.366	C25H49NO4		0	0	3156	11092	1701	16670	15380	6105	47838.2	-Inf	41843.1	47838.2	6439.38	Acylcarnitine
ERY_RP	1358	1382	1.35804	1.04404	1.84648	0.762235	0.695464	0.78225	4	[M+Na]+;	(7Z,10Z,13Z,16Z)-docosatetraenoylcarnitine	465	475.366	C29H49NO4		0	0	-Inf	4362.6	-Inf	-Inf	490.619	-Inf	-Inf	-Inf	-Inf	4362.6	619.609	Acylcarnitine
GAS_HN	953	977	1.46981	1.34455	1.98749	0.796187	0.687224	0.963644	6	[M+CO2]-;	homocitric acid	730	206.043	C7H10O7	0	0	0	3869.1	5218	12594.9	12204.9	-Inf	10649.5	-Inf	-Inf	-Inf	12594.9	5830.04	Microbiota/biosynthesis
GAS_HN	953	977	1.46981	1.34455	1.98749	0.796187	0.687224	0.963644	6	[M+CO2]-;	homocitric acid	730	206.043	C7H10O7	0	0	0	3869.1	5218	12594.9	12204.9	-Inf	10649.5	-Inf	-Inf	-Inf	12594.9	5830.04	Microbiota/biosynthesis
GAS_HN	1381	1418	1.38209	1.13116	2.12946	0.865645	0.633707	0.960851	6	[M-H2O-H]-;	N-acetyl-LL-2,6-diaminopimelic acid	805	232.106	C9H16N2O5	0	0	0	-Inf	-Inf	5863.77	9156.91	12158.1	-Inf	-Inf	-Inf	-Inf	12158.1	5347.2	Microbiota/biosynthesis
GAS_HN	1381	1418	1.38209	1.13116	2.12946	0.865645	0.633707	0.960851	6	[M-H2O-H]-;	N-acetyl-LL-2,6-diaminopimelic acid	805	232.106	C9H16N2O5	0	0	0	-Inf	-Inf	5863.77	9156.91	12158.1	-Inf	-Inf	-Inf	-Inf	12158.1	5347.2	Microbiota/biosynthesis
GAS_HN	1327	1344	1.57043	1.03654	2.09664	0.678101	0.473622	0.930545	7	[M-H]-;	L-2-succinylamino-6-oxoheptanedioate(3-)	38	286.056	C11H12NO8	0	0	0	2885.89	-Inf	-Inf	-Inf	-Inf	8397.66	-Inf	-Inf	2913.47	8397.66	4034.71	Microbiota/biosynthesis
GAS_HN	1327	1344	1.57043	1.03654	2.09664	0.678101	0.473622	0.930545	7	[M-H]-;	L-2-succinylamino-6-oxoheptanedioate(3-)	38	286.056	C11H12NO8	0	0	0	2885.89	-Inf	-Inf	-Inf	-Inf	8397.66	-Inf	-Inf	2913.47	8397.66	4034.71	Microbiota/biosynthesis
GAS_HN	1639	1662	1.77133	1.14943	2.27719	0.783346	0.517954	0.921217	6	[M-H]-;	Galactosylhydroxylysine	113	324.153	C12H24N2O8	0	0	0	2482.69	1249.89	3990.32	-Inf	4180.17	-Inf	-Inf	-Inf	-Inf	4180.17	2211.14	Modification
GAS_HN	1639	1662	1.77133	1.14943	2.27719	0.783346	0.517954	0.921217	6	[M-H]-;	Galactosylhydroxylysine	113	324.153	C12H24N2O8	0	0	0	2482.69	1249.89	3990.32	-Inf	4180.17	-Inf	-Inf	-Inf	-Inf	4180.17	2211.14	Modification
GAS_RP	513	554	2.0883	1.92119	2.49589	0.991111	0.979241	0.997833	4	[M+H]+;	Hexanoylcarnitine	143	259.178	C13H25NO4	0	0	0	5360	10041	3644	12739	20006	4518	-Inf	-Inf	-Inf	20006	6210.5	Acylcarnitine
GAS_RP	639	671	1.95105	1.71121	2.3926	0.97559	0.901425	0.995629	4	[M+H]+;	O-octanoylcarnitine	190	287.21	C15H29NO4	0	0	0	3804	7622	1905	7556	11734	1865	-Inf	-Inf	-Inf	11734	3525.83	Acylcarnitine
GAS_RP	692	737	1.87529	1.73307	2.07677	0.799428	0.577271	0.937631	4	[M+H]+;	(4Z)-decenoylcarnitine	230	313.225	C17H31NO4	0	0	0	829	1225	-Inf	-Inf	4355.46	-Inf	-Inf	-Inf	-Inf	4355.46	1947.58	Acylcarnitine
GAS_RP	737	771	2.02201	1.72844	2.29976	0.989668	0.941253	0.995629	4	[M+H]+;	Decanoylcarnitine	239	315.241	C17H33NO4	0	0	0	3693	9479	2050	8740	14509	-Inf	-Inf	-Inf	-Inf	14509	5755.46	Acylcarnitine
GAS_RP	824	869	2.24885	1.95977	2.56606	0.994087	0.981709	0.999296	4	[M+H]+;	O-dodecanoylcarnitine	274	343.272	C19H37NO4	0	0	0	9074	35976	5056	15662	33990	4424	-Inf	-Inf	-Inf	35976	9012.67	Acylcarnitine
GAS_RP	816	857	1.89169	1.71478	3.07829	0.965298	0.673799	0.997058	4	[M+H]+;	(5Z,8Z)-tetradecadienoylcarnitine	307	367.272	C21H37NO4	0	0	0	2297	6482	2635	7445	45765	763	-Inf	-Inf	-Inf	45765	8995.5	Acylcarnitine
GAS_RP	895	956	2.63813	2.33124	3.64809	0.997192	0.991102	0.999388	4	[M+H]+;	Tetradecanoylcarnitine	314	371.304	C21H41NO4	0	0	0	34054	167683	23804	51275	143685	17457	-Inf	-Inf	-Inf	167683	35402.8	Acylcarnitine
GAS_RP	881	936	2.20208	1.35893	2.96356	0.994079	0.945425	0.99703	4	[M+H]+;	(7Z,10Z)-hexadecadienoylcarnitine	349	395.304	C23H41NO4	0	0	0	7534	24708	9196	18423	65316.5	3599	-Inf	-Inf	-Inf	65316.5	14556.4	Acylcarnitine
GAS_RP	920	986	2.00878	1.58853	3.0892	0.985105	0.401357	0.999651	4	[M+H]+;	trans-Hexadec-2-enoyl carnitine	353	397.319	C23H43NO4	0	0	0	36393	119726	-Inf	50085	132816	13949	-Inf	-Inf	-Inf	132816	32808.4	Acylcarnitine
GAS_RP	849	889	1.91764	1.55062	2.08574	0.736134	0.554232	0.992263	4	[M+H]+;	3-hydroxypalmitoleoylcarnitine	355	413.314	C23H43NO5	0	0	0	-Inf	1687	-Inf	-Inf	12162	680	-Inf	-Inf	-Inf	12162	3157.97	Acylcarnitine
GAS_RP	993	1038	1.87555	1.70379	2.31004	0.904219	0.717952	0.992173	4	[M+H]+;	Heptadecanoyl carnitine	374	413.351	C24H47NO4	0	0	0	-Inf	8616	-Inf	2002	3201	-Inf	-Inf	-Inf	-Inf	8616	1553	Acylcarnitine
GAS_RP	898	934	1.86913	1.64566	2.12667	0.955495	0.832364	0.993803	4	[M+H]+;	2-Hydroxyhexadecanoylcarnitine	364	415.33	C23H45NO5	0	0	0	2727	20362	2656	5471	16066	2950	-Inf	-Inf	-Inf	20362	4081.17	Acylcarnitine
GAS_RP	907	959	1.66057	1.55473	1.74799	0.955704	0.921496	0.976777	4	[M+H]+;	Gamma-linolenyl carnitine	395	421.319	C25H43NO4	0	0	0	2430	-Inf	-Inf	4784	9193.92	-Inf	-Inf	-Inf	-Inf	9193.92	3457.77	Acylcarnitine
GAS_RP	943	1007	3.20116	1.38515	4.5486	0.999564	0.6887	0.999981	4	[M+H]+;	Linoelaidyl carnitine	397	423.335	C25H45NO4	0	0	3462	95683	226393	99639.8	291106	543722	-Inf	-Inf	-Inf	-Inf	543722	202844	Acylcarnitine
GAS_RP	984	1060	3.22993	1.38546	5.11164	0.998767	0.510027	0.999961	4	[M+H]+;	Elaidic carnitine	404	425.351	C25H47NO4	0	0	6086	132811	473720	126203	333203	607103	54754	-Inf	-Inf	-Inf	607103	164829	Acylcarnitine
GAS_RP	1029	1093	2.64727	1.86271	4.42566	0.997788	0.785991	0.999755	4	[M+H]+;	Acylcarnitine C18:0	409	427.366	C25H49NO4	0	0	1041	35650	227789	33871	71977	98299	29060	-Inf	-Inf	-Inf	227789	33049.2	Acylcarnitine
GAS_RP	805	917	1.74377	1.52469	2.51056	0.943921	0.810648	0.997296	4	[M+H]+;	3-hydroxylinoleoylcarnitine	400	439.33	C25H45NO5	0	0	0	1218	5395	1822	-Inf	25570	1861	-Inf	-Inf	-Inf	25570	6546.51	Acylcarnitine
GAS_RP	918	959	1.86884	1.76357	2.36779	0.957442	0.84837	0.997492	4	[M+H]+;	(9Z)-3-hydroxyoctadecenoylcarnitine	406	441.345	C25H47NO5	0	0	0	1588	9712	1772	4033	31679	2369	-Inf	-Inf	-Inf	31679	6346.83	Acylcarnitine
GAS_RP	939	982	2.06883	1.78573	2.66188	0.987626	0.936486	0.997803	4	[M+H]+;	O-arachidonoylcarnitine	437	447.335	C27H45NO4	0	0	0	4387	-Inf	4657	13893	34113	2244	-Inf	-Inf	-Inf	34113	8375	Acylcarnitine
GAS_RP	1002	1056	2.06013	1.59966	3.44295	0.990638	0.931134	0.999219	4	[M+H]+;	(11Z,14Z)-eicosadienoylcarnitine	443	451.366	C27H49NO4	0	0	0	6622	44672	6803	10279	8676	1418	-Inf	-Inf	-Inf	44672	3395.5	Acylcarnitine
GAS_RP	990	1031	1.93879	1.58815	2.03342	0.94325	0.644883	0.986416	4	[M+Na]+;	(11Z)-eicoseneoylcarnitine	445	453.382	C27H51NO4	0	0	0	1046	7029	-Inf	3727	5439	-Inf	87579.7	-Inf	-Inf	87579.7	2394.21	Acylcarnitine
GAS_RP	1084	1126	1.9587	1.68149	2.18635	0.961213	0.82426	0.9954	4	[M+H]+;	Arachidyl carnitine	446	455.397	C27H53NO4	0	0	0	-Inf	8293	-Inf	5405	3578	955	-Inf	-Inf	-Inf	8293	1656.33	Acylcarnitine
GAS_RP	940	965	2.03683	1.90582	2.16784	0.86607	0.765845	0.966296	4	[M+H]+;	Cervonyl carnitine	460	471.335	C29H45NO4	0	0	0	-Inf	-Inf	-Inf	1112	4323.99	-Inf	-Inf	-Inf	-Inf	4323.99	1359	Acylcarnitine
GAS_RP	995	1092	1.93373	1.60686	2.87665	0.99108	0.7516	0.999516	4	[M+Na]+;	Docosa-4,7,10,13,16-pentaenoyl carnitine	461	473.351	C29H47NO4	0	0	2079	-Inf	64109.6	15360	-Inf	38655.6	7627	-Inf	-Inf	-Inf	64109.6	12860.5	Acylcarnitine
KIDNEY_HN	676	777	1.8652	1.08418	2.59859	0.919791	0.62041	0.982502	4	[M+Cl]-;	carnitine	744	161.105	C7H15NO3	0	0	0	7331.03	7052	-Inf	7332.36	17759.9	15119.7	-Inf	-Inf	-Inf	17759.9	6701.99	Carnitine
KIDNEY_HN	1335	1389	1.45362	1.04412	1.74281	0.902396	0.459958	0.992517	6	[M-H2O-H]-;	DL-Lysine monohydrate	714	164.116	C6H16N2O3	0	0	0	-Inf	63567.5	-Inf	-Inf	-Inf	160881	-Inf	-Inf	-Inf	160881	78331.5	Lysine
KIDNEY_HN	1467	1483	1.32476	1.23188	1.60942	0.75709	0.412718	0.85454	6	[M+Cl]-;	L-Gizzerosine	51	240.159	C11H20N4O2	0	0	0	-Inf	-Inf	1463.92	-Inf	5156.57	8028.02	-Inf	-Inf	-Inf	8028.02	3232.97	Modification
KIDNEY_HN	1432	1447	1.68153	1.40821	1.80037	0.809413	0.768833	0.935018	12	[M-H2O-H]-;	Fructoselysine	111	308.158	C12H24N2O7	0	0	0	-Inf	20077.3	7399.37	-Inf	-Inf	-Inf	-Inf	-Inf	-Inf	20077.3	13738.3	Modification
KIDNEY_HN	1601	1628	2.32324	2.27841	2.62799	0.986426	0.96961	0.989126	6	[M-H]-;	Galactosylhydroxylysine	113	324.153	C12H24N2O8	0	0	0	49170.4	-Inf	-Inf	-Inf	56230.3	52817.6	-Inf	-Inf	-Inf	56230.3	28017.4	Modification
KIDNEY_HN	1716	1737	1.56245	1.19789	2.20239	0.89493	0.802514	0.95692	6	[M-H]-;	Glucosylgalactosyl hydroxylysine	247	486.206	C18H34N2O13	0	0	0	5204.8	2806.9	3878.21	-Inf	-Inf	3964.9	-Inf	-Inf	-Inf	5204.8	2477.66	Modification
KIDNEY_HP	1251	1292	1.28502	1.04137	1.85165	0.896813	0.470791	0.984122	5	[M+H]+;	1-piperideine	658	83.0735	C5H9N	0	0	0	141204	-Inf	-Inf	-Inf	-Inf	340914	327046	188472	184234	340914	166800	Microbiota/biosynthesis
KIDNEY_HP	1524	1665	1.50486	1.03669	2.6848	0.979333	0.709821	0.998124	6	[M+H]+;	(S)-1-piperideine-6-carboxylic acid	725	127.063	C6H9NO2	0	0	0	291262	142514	119115	207782	310044	89537.6	-Inf	-Inf	-Inf	310044	101227	Degradation
KIDNEY_HP	1250	1358	1.37608	1.07292	1.65708	0.941324	0.658614	0.992418	6	[M+H]+;	L-Lysine 1,6-lactam	671	128.095	C6H12N2O	0	0	0	82801.8	26905.8	-Inf	46192.1	129949	-Inf	-Inf	-Inf	-Inf	129949	44671.6	Lysine
KIDNEY_HP	1145	1332	1.70276	1.10607	2.46561	0.988718	0.410958	0.999579	6	[M+H]+;	L-pipecolic acid	662	129.079	C6H11NO2	0	3611.23	0	1.64362e+06	871670	794086	1.45301e+06	2.62875e+06	1.8499e+06	1.87772e+06	-Inf	2.21277e+06	2.62875e+06	988008	Degradation
KIDNEY_HP	1146	1378	1.36034	1.02486	3.06473	0.97381	0.462897	0.999696	6	[M+H]+;	L-lysine	679	146.106	C6H14N2O2	0	0	0	2.6873e+06	1.51971e+06	1.43365e+06	2.80587e+06	4.98695e+06	-Inf	5.7124e+06	-Inf	-Inf	5.7124e+06	1.94298e+06	Lysine
KIDNEY_HP	1499	1528	1.79172	1.70905	2.19524	0.859079	0.781299	0.939925	7	[M+Na]+;	5-acetamidopentanoic acid	737	159.09	C7H13NO3	0	0	0	11864	-Inf	9080.89	-Inf	-Inf	12059.1	-Inf	31057.3	-Inf	31057.3	6918.14	Degradation
KIDNEY_HP	1171	1226	1.46583	1.28141	1.94021	0.920001	0.495905	0.993746	6	[M+H]+;	Ne-Methyl-L-lysine	745	160.121	C7H16N2O2	0	0	0	58727.6	-Inf	37551.7	44344.7	-Inf	107569	22385.3	-Inf	-Inf	107569	38576.2	Modification
KIDNEY_HP	928	1022	4.01884	2.19091	5.1205	0.992064	0.959097	0.99337	6	[M+H]+;	L-2-aminoadipic acid	669	161.069	C6H11NO4	0	9167	10334	-Inf	3.33879e+06	-Inf	2.24399e+06	-Inf	4.26303e+06	4.52108e+06	-Inf	1.5008e+07	1.5008e+07	1.68243e+06	Degradation
KIDNEY_HP	639	868	2.11642	1.1686	5.71532	0.995609	0.436487	0.999775	4	[M+H]+;	carnitine	744	161.105	C7H15NO3	0	37972	0	5.14867e+06	4.53306e+06	6.70376e+06	7.80107e+06	8.87067e+06	-Inf	2.77639e+07	-Inf	3.92327e+07	3.92327e+07	4.26065e+06	Carnitine
KIDNEY_HP	1523	1585	2.69302	1.46654	4.42923	0.993153	0.456843	0.999431	6	[M+H]+;	N(6)-hydroxy-L-lysine	691	162.1	C6H14N2O3	0	2463	485	378682	373323	368812	438283	548598	-Inf	956972	794543	1.06748e+06	1.06748e+06	255951	Modification
KIDNEY_HP	976	1022	3.06309	2.76101	4.35655	0.997918	0.992265	0.999502	6	[M+H]+;	N(6)-acetyl-L-lysine	779	188.116	C8H16N2O3	0	0	0	175024	281445	270770	125774	88201.4	446489	-Inf	-Inf	133474	446489	110077	Modification
KIDNEY_HP	1127	1242	1.2781	1.04513	2.37586	0.896159	0.50344	0.993917	6	[M+H]+;	N?,N?,N?-Trimethyllysine	827	188.152	C9H20N2O2	0	0	0	-Inf	-Inf	88065.9	232056	177516	-Inf	-Inf	-Inf	83325	232056	101899	Carnitine synthesis
KIDNEY_HP	1057	1103	2.65469	1.67034	2.98281	0.974868	0.939472	0.99464	6	[M+H]+;	L-Homocitrulline	742	189.111	C7H15N3O3	0	0	0	64764.8	46268	60279.8	-Inf	102822	75832.8	61244	81221.5	78962.1	102822	45620.7	Modification
KIDNEY_HP	1592	1655	1.26146	1.04595	2.1229	0.830664	0.426394	0.990747	6	[M+Na]+;	epsilon-N-(L-Propionyl-2-)-L-lysine	810	202.132	C9H18N2O3	0	0	0	136509	54443.5	-Inf	65916.4	132467	-Inf	-Inf	92601.6	-Inf	136509	52294.6	Modification
KIDNEY_HP	268	571	1.19831	1.02479	1.83388	0.992038	0.846529	0.997881	4	[M+H]+;	DL-Acetylcarnitine	807	203.116	C9H17NO4	0	0	0	-Inf	-Inf	-Inf	-Inf	1.01295e+06	1.03673e+06	-Inf	-Inf	-Inf	1.03673e+06	512421	Acylcarnitine
KIDNEY_HP	1451	1491	1.91517	1.18484	2.42828	0.953584	0.628433	0.984878	6	[M+H]+;	N6-Acetyl-N6-hydroxy-L-lysine	785	204.111	C8H16N2O4	0	0	0	84001.3	55381.2	94208.1	-Inf	-Inf	32890.4	-Inf	24195.1	16891.6	94208.1	31799.8	Modification
KIDNEY_HP	1209	1268	2.97141	1.33595	3.43643	0.997747	0.552114	0.998759	6	[M+H]+;	3-Hydroxy-N6,N6,N6-trimethyl-L-lysine	828	204.147	C9H20N2O3	0	0	0	123473	113857	-Inf	210996	122190	194179	212822	51409.7	124248	212822	87894.2	Carnitine synthesis
KIDNEY_HP	1557	1630	1.27108	1.04664	1.61739	0.903032	0.542147	0.991312	6	[M-H2O]+;	3-hydroxy-N(6),N(6),N(6)-trimethyl-L-lysine	830	205.155	C9H21N2O3	0	0	0	-Inf	65862.7	46116.8	-Inf	-Inf	30603.9	-Inf	-Inf	-Inf	65862.7	23439.5	Modification
KIDNEY_HP	826	888	1.78118	1.28284	2.40199	0.863845	0.676214	0.957248	6	[M+H]+;	N2-(1-Oxobutyl)-L-lysine	22	216.147	C10H20N2O3	0	0	0	7478.29	-Inf	1495.44	10284	8491.16	23267	-Inf	-Inf	-Inf	23267	7007.02	Modification
KIDNEY_HP	300	362	1.09899	1.02042	1.4374	0.73895	0.546026	0.991604	4	[M+H]+;	Propionylcarnitine	18	217.131	C10H19NO4	0	0	0	92640.1	-Inf	92875.2	-Inf	-Inf	-Inf	-Inf	-Inf	-Inf	92875.2	92757.6	Acylcarnitine
KIDNEY_HP	1141	1209	1.17578	1.05602	2.17679	0.806232	0.444247	0.991553	6	[M+H]+;	?-Alanyl-L-lysine	814	217.143	C9H19N3O3	0	0	0	60499.5	90678.9	58967	-Inf	67961.9	-Inf	-Inf	-Inf	-Inf	90678.9	42997.8	Peptide
KIDNEY_HP	1395	1431	1.79421	1.49548	2.63238	0.918226	0.773622	0.968502	6	[M+H]+;	D-lysopine	812	218.127	C9H18N2O4	0	0	0	37219.4	21703.2	-Inf	-Inf	11389.5	-Inf	35679.7	28894.7	37533.5	37533.5	10448.1	Degradation
KIDNEY_HP	1285	1335	1.37876	1.17326	2.0476	0.966302	0.519327	0.987139	6	[M+H]+;	Lysyl-Serine	820	233.138	C9H19N3O4	0	0	0	-Inf	-Inf	12668.6	-Inf	20268.4	3700.2	-Inf	-Inf	-Inf	20268.4	6222.38	Peptide
KIDNEY_HP	1586	1684	1.11817	1.02182	2.1328	0.918551	0.617664	0.99281	6	[M+H]+;	erythro-5-phosphonooxy-L-lysine	703	242.067	C6H15N2O6P	0	0	0	486419	113341	222666	-Inf	-Inf	-Inf	318788	494886	-Inf	494886	274142	Modification
KIDNEY_HP	995	1096	1.56696	1.01096	3.78677	0.968615	0.417779	0.998662	6	[M+H]+;	Lysyl-Valine	73	245.174	C11H23N3O3	0	0	0	75156.1	70671.9	69307.4	-Inf	111221	747051	-Inf	-Inf	-Inf	747051	203579	Peptide
KIDNEY_HP	1511	1606	1.47025	1.26163	2.03028	0.738462	0.693741	0.872824	5	[M+Na]+;	Cysteinyl-Lysine	817	249.115	C9H19N3O3S	0	0	0	37210.4	31542.4	28074.2	-Inf	-Inf	-Inf	-Inf	-Inf	-Inf	37210.4	32275.6	Peptide
KIDNEY_HP	1048	1091	2.25222	1.73837	2.42557	0.982814	0.958576	0.997547	6	[M+H]+;	Hydroxyprolyl-Lysine	54	259.153	C11H21N3O4	0	0	0	7641	8149	5911	11016	16882.3	2866	-Inf	-Inf	-Inf	16882.3	5127.39	Peptide
KIDNEY_HP	1334	1376	1.8216	1.38542	2.22643	0.918457	0.799864	0.972792	6	[M+H]+;	Asparaginyl-Lysine	23	260.148	C10H20N4O4	0	0	0	17967.1	16540.4	6534.4	29234.1	34045.3	-Inf	-Inf	-Inf	-Inf	34045.3	15655.3	Peptide
KIDNEY_HP	681	729	1.6946	1.48654	1.86853	0.936398	0.534672	0.948718	4	[M+H]+;	O-methylmalonylcarnitine	44	261.121	C11H19NO6	0	0	0	4396.29	3224	2785.98	-Inf	-Inf	11780.8	-Inf	-Inf	-Inf	11780.8	5284.97	Acylcarnitine
KIDNEY_HP	1361	1456	1.55795	1.27306	1.7105	0.921077	0.478217	0.989328	6	[M+H]+;	Alpha-Aspartyl-lysine	13	261.132	C10H19N3O5	0	0	0	-Inf	-Inf	-Inf	-Inf	-Inf	18546.5	48817.3	-Inf	39310.5	48817.3	9273.24	Peptide
KIDNEY_HP	954	982	1.67079	1.39157	1.74103	0.925018	0.908866	0.937038	6	[M+H]+;	N(6)-(Octanoyl)lysine	168	272.21	C14H28N2O3	0	0	0	260525	145369	344818	-Inf	-Inf	-Inf	-Inf	-Inf	-Inf	344818	250237	Modification
KIDNEY_HP	1313	1359	1.91912	1.72269	2.82681	0.95629	0.564373	0.978157	6	[M+H]+;	?-(gamma-Glutamyl)-lysine	56	275.148	C11H21N3O5	0	0	0	76841.4	52329.9	-Inf	108829	179979	53583.7	-Inf	-Inf	-Inf	179979	57065.2	Peptide
KIDNEY_HP	948	1091	2.07137	1.86147	2.38908	0.701828	0.523132	0.951385	6	[M+H]+;	N-succinyl-LL-2,6-diaminopimelic acid	42	290.111	C11H18N2O7	0	0	848	-Inf	-Inf	-Inf	-Inf	48636.6	44558.5	-Inf	-Inf	52494.7	52494.7	23157.4	Microbiota/biosynthesis
KIDNEY_HP	955	995	2.25552	1.65333	3.84639	0.933411	0.87276	0.958654	6	[M-H2O]+;	Lysyl-Phenylalanine	177	293.174	C15H23N3O3	0	0	0	466479	481682	424641	614691	408380	-Inf	-Inf	-Inf	-Inf	614691	271293	Peptide
KIDNEY_HP	1310	1359	2.13982	1.28704	2.51288	0.971353	0.442275	0.986607	6	[M-H2O]+;	N(alpha)-(N,N-Dimethylcarbamoyl)alpha-azalysine phenyl ester	162	294.169	C14H22N4O3	0	0	0	77175.4	-Inf	59927	105342	169060	60654	75380.1	-Inf	-Inf	169060	55842.6	Other
KIDNEY_HP	1484	1533	1.39266	1.12715	1.86937	0.940461	0.489406	0.977175	6	[M+H]+;	Fructoselysine	111	308.158	C12H24N2O7	0	0	0	-Inf	-Inf	-Inf	-Inf	140133	-Inf	111917	-Inf	-Inf	140133	70066.5	Modification
KIDNEY_HP	1011	1128	1.96969	1.48277	2.03031	0.888159	0.794524	0.947592	6	[M-H2O]+;	Lysyl-Tyrosine	179	309.169	C15H23N3O4	0	0	0	26776.2	31169	23503.6	-Inf	15046.3	-Inf	7452.65	-Inf	6116.82	31169	12429.7	Modification
KIDNEY_HP	1520	1678	2.27749	1.18698	3.20927	0.957395	0.498394	0.999362	6	[M+H]+;	Galactosylhydroxylysine	113	324.153	C12H24N2O8	0	1013	0	218968	219665	-Inf	-Inf	-Inf	-Inf	-Inf	-Inf	-Inf	219665	218979	Modification
KIDNEY_HP	854	885	1.93423	1.78519	2.48486	0.647607	0.561478	0.903888	6	[M+H]+;	but-1-ene-1,2,4-tricarboxylic acid	764	376.064	C7H8O6; C7H8O6	0	0	0	-Inf	16074	10609.9	26585.2	-Inf	5596.21	20747.1	16244.7	29126.8	29126.8	8356.91	Acylcarnitine
KIDNEY_HP	1584	1669	1.28932	1.07454	2.36272	0.840903	0.482082	0.992944	6	[M+H]+;	Fructoselysine 6-phosphate	120	388.125	C12H25N2O10P	0	0	0	748131	542798	-Inf	-Inf	-Inf	-Inf	-Inf	-Inf	448538	748131	645465	Modification
KIDNEY_HP	1639	1701	1.57029	1.1722	2.59066	0.94502	0.569086	0.988749	6	[M+H]+;	Glucosylgalactosyl hydroxylysine	247	486.206	C18H34N2O13	0	0	0	28303.8	-Inf	-Inf	30524.2	41360.7	23418.8	38298.4	-Inf	-Inf	41360.7	15884	Modification
KIDNEY_HP	872	889	1.72415	1.67381	2.25958	0.791224	0.631009	0.967638	5	[M+H]+;	L-2-Aminoadipate adenylate	201	490.121	C16H23N6O10P	0	0	0	-Inf	-Inf	-Inf	-Inf	9720.02	-Inf	-Inf	12984.9	-Inf	12984.9	4860.01	Degradation
KIDNEY_RP	420	461	1.68429	1.32241	2.31756	0.967515	0.935916	0.982569	4	[M+H]+;	pivaloylcarnitine	103	245.163	C12H23NO4	0	0	0	10186.5	9761.57	-Inf	-Inf	4747	-Inf	-Inf	-Inf	17236	17236	3893.6	Acylcarnitine
KIDNEY_RP	515	538	1.92076	1.776	2.04469	0.892839	0.795407	0.973648	4	[M+H]+;	Hexanoylcarnitine	143	259.178	C13H25NO4	0	0	0	2403	2623	-Inf	2207	-Inf	922	-Inf	-Inf	4889	4889	884.059	Acylcarnitine
KIDNEY_RP	529	542	1.22231	1.14539	1.29924	0.658274	0.494086	0.822461	4	[M+H]+;	Glutaconylcarnitine	85	273.121	C12H19NO6	0	0	0	16934.3	-Inf	-Inf	9102.9	-Inf	-Inf	-Inf	-Inf	-Inf	16934.3	6099.31	Acylcarnitine
KIDNEY_RP	686	710	1.78251	1.53077	1.87508	0.921651	0.813331	0.964141	4	[M+Na]+;	Decanoylcarnitine	239	315.241	C17H33NO4	0	0	0	3174	1105	-Inf	2489	1284	1720	-Inf	-Inf	1951	3174	915.5	Acylcarnitine
KIDNEY_RP	829	854	1.84654	1.68153	2.13724	0.943252	0.920994	0.991598	4	[M+H]+;	O-dodecanoylcarnitine	274	343.272	C19H37NO4	0	0	0	4154	2987	-Inf	2672	1749	2044	-Inf	-Inf	7095	7095	1077.5	Acylcarnitine
KIDNEY_RP	1170	1217	1.56503	1.43567	1.83559	0.531741	0.493983	0.956909	4	[M+Na]+;	(9Z)-3-hydroxydodecenoylcarnitine	269	357.252	C19H35NO5	0	0	0	3447.51	-Inf	-Inf	-Inf	-Inf	1470.14	-Inf	-Inf	-Inf	3447.51	1074.13	Acylcarnitine
KIDNEY_RP	810	847	1.67409	1.47223	1.77877	0.929186	0.605601	0.990974	4	[M+H]+;	(5Z,8Z)-tetradecadienoylcarnitine	307	367.272	C21H37NO4	0	0	0	3016.93	1449.63	-Inf	2961.87	-Inf	1986.57	-Inf	-Inf	5307.01	5307.01	1295.71	Acylcarnitine
KIDNEY_RP	857	892	1.78614	1.69771	2.34887	0.941707	0.834426	0.986211	4	[M+H]+;	cis-5-Tetradecenoylcarnitine	310	369.288	C21H39NO4	0	0	0	6095	4353	-Inf	5103.19	3208	-Inf	-Inf	-Inf	11223	11223	2262.87	Acylcarnitine
KIDNEY_RP	907	948	2.40945	1.76707	2.598	0.997037	0.60563	0.999396	4	[M+H]+;	Tetradecanoylcarnitine	314	371.304	C21H41NO4	0	0	410	37123	24701	-Inf	28245.5	14625	20596	-Inf	-Inf	43624	43624	10509.4	Acylcarnitine
KIDNEY_RP	1147	1163	1.66638	1.5044	1.82846	0.944455	0.935603	0.96706	4	[M+H]+;	O-(11-carboxyundecanoyl)carnitine	270	373.246	C19H35NO6	0	0	0	39782.4	24365.5	-Inf	37649.9	-Inf	-Inf	-Inf	-Inf	-Inf	39782.4	21474.8	Acylcarnitine
KIDNEY_RP	1279	1382	2.18464	1.2532	2.60539	0.67293	0.504296	0.842411	16	[M-H2O]+;	2-Hydroxymyristoylcarnitine	316	387.298	C21H41NO5	0	0	0	28579.5	-Inf	-Inf	4453.45	-Inf	3642.25	5896.1	-Inf	-Inf	28579.5	2939.63	Acylcarnitine
KIDNEY_RP	887	916	2.05256	1.84567	2.36517	0.985885	0.979589	0.99551	4	[M+H]+;	(7Z,10Z)-hexadecadienoylcarnitine	349	395.304	C23H41NO4	0	0	0	-Inf	6341	-Inf	7164	4583	6127	-Inf	-Inf	14727	14727	2979	Acylcarnitine
KIDNEY_RP	927	988	1.99065	1.66172	2.53049	0.980948	0.688837	0.998714	4	[M+H]+;	trans-Hexadec-2-enoyl carnitine	353	397.319	C23H43NO4	0	0	0	18820	14367	-Inf	16422	8162.97	9866	-Inf	-Inf	27234	27234	5741.83	Acylcarnitine
KIDNEY_RP	972	1050	3.52757	1.72005	4.31479	0.999697	0.864787	0.999788	4	[M+H]+;	O-palmitoylcarnitine	361	399.335	C23H45NO4	0	1547	0	352093	319123	-Inf	-Inf	120841	-Inf	-Inf	-Inf	-Inf	352093	115149	Acylcarnitine
KIDNEY_RP	999	1036	1.72496	1.69228	2.01673	0.813899	0.742676	0.905615	4	[M+H]+;	Heptadecanoyl carnitine	374	413.351	C24H47NO4	0	0	0	2840	3490	-Inf	-Inf	-Inf	1846	-Inf	-Inf	2562	3490	1371.4	Acylcarnitine
KIDNEY_RP	904	937	2.1077	1.78806	2.32311	0.976289	0.559282	0.995828	4	[M+H]+;	2-Hydroxyhexadecanoylcarnitine	364	415.33	C23H45NO5	0	0	0	15299	8237	-Inf	11690	1963	7474	-Inf	-Inf	5570	15299	3521.17	Acylcarnitine
KIDNEY_RP	949	1004	2.31744	1.3531	3.11149	0.957854	0.466825	0.999237	4	[M+H]+;	Linoelaidyl carnitine	397	423.335	C25H45NO4	0	0	0	59903.3	54288.4	-Inf	54350.3	-Inf	38409	-Inf	-Inf	146841	146841	25184.3	Acylcarnitine
KIDNEY_RP	991	1052	2.14633	1.28364	3.50317	0.922899	0.405533	0.999618	4	[M+H]+;	Elaidic carnitine	404	425.351	C25H47NO4	0	0	544	100744	86299.3	69515.3	-Inf	47899	58521	-Inf	-Inf	199507	199507	31039.2	Acylcarnitine
KIDNEY_RP	1036	1087	2.84249	2.00031	3.00344	0.999387	0.935085	0.999691	4	[M+H]+;	Acylcarnitine C18:0	409	427.366	C25H49NO4	0	0	0	101602	-Inf	-Inf	96283	38022	68947	205180	-Inf	94289	205180	33875.3	Acylcarnitine
KIDNEY_RP	883	916	1.83732	1.67303	1.91686	0.968344	0.940438	0.985907	4	[M+H]+;	3-hydroxylinoleoylcarnitine	400	439.33	C25H45NO5	0	0	0	8604	4405	-Inf	4804	2475	4378	-Inf	-Inf	5624	8604	1942.83	Acylcarnitine
KIDNEY_RP	926	960	1.87965	1.59096	2.10441	0.97748	0.914827	0.995615	4	[M+H]+;	(9Z)-3-hydroxyoctadecenoylcarnitine	406	441.345	C25H47NO5	0	0	0	12247	5579	-Inf	-Inf	4300	6439	-Inf	-Inf	-Inf	12247	3051.12	Acylcarnitine
KIDNEY_RP	950	981	1.95998	1.61752	2.67243	0.985367	0.501158	0.998486	4	[M-H2O]+;	12-Hydroxy-12-octadecanoylcarnitine	411	443.361	C25H49NO5	0	0	0	11998	-Inf	-Inf	-Inf	7257	6808.22	-Inf	-Inf	31521	31521	3808.78	Acylcarnitine
KIDNEY_RP	948	1003	2.38563	1.94578	2.7849	0.995579	0.685163	0.998927	4	[M+H]+;	O-arachidonoylcarnitine	437	447.335	C27H45NO4	0	777	0	21984	26532	-Inf	18854	11493	-Inf	-Inf	134442	36956	134442	8430.29	Acylcarnitine
KIDNEY_RP	1050	1091	2.45065	1.23265	2.72974	0.995525	0.752526	0.998881	4	[M+H]+;	(11Z)-eicoseneoylcarnitine	445	453.382	C27H51NO4	0	0	0	29589	26593	-Inf	33753	11921	14610	-Inf	40409	30545	40409	10047.3	Acylcarnitine
KIDNEY_RP	977	1069	1.74927	1.47545	3.95787	0.941771	0	0.962643	22	[M+H]+;	O-[(9Z)-17-carboxyheptadec-9-enoyl]carnitine	401	455.325	C25H45NO6	0	0	0	-Inf	-Inf	1260	587.41	-Inf	-Inf	1092	3201	-Inf	3201	414.492	Acylcarnitine
KIDNEY_RP	1096	1130	2.05454	1.84613	2.2567	0.99187	0.910915	0.994483	4	[M+H]+;	Arachidyl carnitine	446	455.397	C27H53NO4	0	0	0	8910	13308	-Inf	8706	3641	5907	-Inf	-Inf	9375	13308	3042.33	Acylcarnitine
KIDNEY_RP	1010	1040	1.87432	1.55969	2.00119	0.96042	0.779246	0.979187	4	[M-H2O]+;	3-hydroxyeicosanoylcarnitine	447	471.392	C27H53NO5	0	0	0	5129	5171	-Inf	6436	2554.03	3101	-Inf	-Inf	7649	7649	2015.17	Acylcarnitine
KIDNEY_RP	992	1113	2.18519	1.56867	5.13854	0.99866	0.784312	0.999902	4	[M+Na]+;	Docosa-4,7,10,13,16-pentaenoyl carnitine	461	473.351	C29H47NO4	0	13228	14693	405871	187919	433765	527647	363497	211153	258925	455403	521830	527647	179063	Acylcarnitine
KIDNEY_RP	1064	1094	2.11721	1.77919	2.3591	0.987989	0.937235	0.992527	4	[M+H]+;	(13Z,16Z)-docosadienoylcarnitine	473	479.397	C29H53NO4	0	0	0	15519	4995	4097	8660	8998	-Inf	-Inf	-Inf	7909	15519	4705.97	Acylcarnitine
KIDNEY_RP	1020	1044	1.7096	1.45806	1.73026	0.9008	0.842852	0.955876	3	[M+H]+;	L-Lysine, L-alanyl-L-cysteinyl-L-histidyl-L-histidyl-	367	594.27	C24H38N10O6S	0	0	0	-Inf	-Inf	-Inf	-Inf	-Inf	5673.69	7112.37	9745.63	-Inf	9745.63	2836.84	Peptide
LIVER_HN	968	993	1.94447	1.6682	2.16608	0.968424	0.950886	0.970246	5	[M-H2O-H]-;	5-aminopentanoic acid	644	117.079	C5H11NO2	0	0	0	-Inf	-Inf	-Inf	2328.74	-Inf	-Inf	-Inf	-Inf	6576.23	6576.23	1164.37	Microbiota/biosynthesis
LIVER_HN	965	997	2.32771	2.17597	2.47945	0.954737	0.94177	0.967703	6	[M-H2O-H]-;	L-2-aminoadipic acid	669	161.069	C6H11NO4	0	0	0	-Inf	-Inf	-Inf	13053.5	-Inf	-Inf	-Inf	-Inf	40184.9	40184.9	6526.77	Degradation
LIVER_HN	1321	1391	1.32893	1.06011	2.12213	0.761396	0.419124	0.992376	6	[M-H2O-H]-;	DL-Lysine monohydrate	714	164.116	C6H16N2O3	0	802	2560	-Inf	-Inf	-Inf	222828	316811	-Inf	187657	193203	354131	354131	134349	Lysine
LIVER_HN	885	992	1.74895	1.44194	2.04145	0.788098	0.653679	0.892274	6	[M-H]-;	N(6)-acetyl-L-lysine	779	188.116	C8H16N2O3	0	0	0	3582.34	-Inf	-Inf	6581.41	-Inf	-Inf	-Inf	-Inf	-Inf	6581.41	3327.16	Modification
LIVER_HN	1463	1502	1.25972	1.15144	1.40609	0.800396	0.572685	0.950801	6	[M+Cl]-;	L-Gizzerosine	51	240.159	C11H20N4O2	0	0	0	1488.7	-Inf	-Inf	-Inf	-Inf	7722.55	-Inf	-Inf	-Inf	7722.55	3564.7	Modification
LIVER_HN	932	994	1.90369	1.67662	2.26318	0.896917	0.841349	0.981049	6	[M+Cl]-;	Syndesine	100	305.159	C12H23N3O6	0	0	0	5030.82	3897.2	-Inf	-Inf	2506.17	2465.87	-Inf	-Inf	40550.5	40550.5	1432.48	Peptide
LIVER_HN	1572	1597	1.50757	1.15991	1.73976	0.885869	0.729366	0.940131	6	[M-H]-;	Fructoselysine	111	308.158	C12H24N2O7	0	0	0	-Inf	12814	-Inf	-Inf	7094.93	-Inf	-Inf	-Inf	-Inf	12814	4705.79	Modification
LIVER_HN	1594	1619	1.53764	1.37368	1.6769	0.696694	0.464646	0.896215	6	[M-H]-;	Galactosylhydroxylysine	113	324.153	C12H24N2O8	0	0	0	5950.27	5615.07	-Inf	2883.92	2391.96	-Inf	-Inf	-Inf	-Inf	5950.27	1581.54	Modification
LIVER_HN	751	863	1.89323	1.78511	2.43637	0.807781	0.433958	0.966884	6	[M+CO2]-;	L-Lysine, L-lysylglycyl-L-histidyl-	290	468.281	C20H36N8O5	0	0	2210	-Inf	-Inf	-Inf	-Inf	14532.1	2446	-Inf	-Inf	3138.69	14532.1	3876.19	Peptide
LIVER_HP	1247	1317	1.80179	1.02831	2.71069	0.989953	0.518933	0.997781	5	[M+H]+;	1-piperideine	658	83.0735	C5H9N	0	0	0	481746	585523	-Inf	421470	698859	446185	-Inf	-Inf	-Inf	698859	261086	Microbiota/biosynthesis
LIVER_HP	663	752	1.75589	1.48039	1.96296	0.870923	0.666996	0.975424	4	[M+H]+;	acetoacetic acid	630	102.032	C4H6O3	0	0	0	13827	1843.88	-Inf	21973	12237	-Inf	-Inf	-Inf	-Inf	21973	8510.32	Degradation
LIVER_HP	1525	1563	2.23791	2.12446	2.47189	0.961599	0.923489	0.97653	6	[M+H]+;	(S)-1-piperideine-6-carboxylic acid	725	127.063	C6H9NO2	0	0	0	31434.8	-Inf	-Inf	30237.1	29178.9	20688.3	-Inf	-Inf	-Inf	31434.8	13350.7	Degradation
LIVER_HP	1237	1342	1.61719	1.04049	2.52046	0.96136	0.422733	0.997283	6	[M+H]+;	L-Lysine 1,6-lactam	671	128.095	C6H12N2O	0	0	0	85827.1	-Inf	6111.04	102840	157162	-Inf	-Inf	-Inf	-Inf	157162	63881	Lysine
LIVER_HP	1137	1362	1.9751	1.14479	3.81179	0.996922	0.642926	0.999886	6	[M+H]+;	L-pipecolic acid	662	129.079	C6H11NO2	0	0	0	2.97143e+06	3.05382e+06	-Inf	2.98617e+06	3.32312e+06	2.38346e+06	3.99158e+06	3.41113e+06	6.25291e+06	6.25291e+06	1.44879e+06	Degradation
LIVER_HP	1506	1547	1.51969	1.40709	2.10525	0.668813	0.457126	0.830077	4	[M+H]+;	glutaric acid	656	132.042	C5H8O4	0	0	0	8883.24	11948.7	-Inf	2261.56	-Inf	-Inf	-Inf	6437.42	10457.2	11948.7	2987.82	Degradation
LIVER_HP	1146	1376	1.77618	1.13358	3.79675	0.986908	0.436826	0.999867	6	[M+H]+;	L-lysine	679	146.106	C6H14N2O2	0	22240	0	3.87057e+06	5.75674e+06	-Inf	5.85793e+06	6.6765e+06	-Inf	1.11592e+07	-Inf	1.36536e+07	1.36536e+07	3.22851e+06	Lysine
LIVER_HP	1173	1234	1.46259	1.16098	1.73658	0.911045	0.466313	0.989684	6	[M+H]+;	Ne-Methyl-L-lysine	745	160.121	C7H16N2O2	0	0	0	60656.9	-Inf	-Inf	54417.1	14212.4	20204.6	-Inf	32411	43329.1	60656.9	14805.7	Modification
LIVER_HP	877	987	3.83054	1.51018	4.53169	0.987853	0.901628	0.996601	6	[M+H]+;	L-2-aminoadipic acid	669	161.069	C6H11NO4	0	4406	0	1.54862e+06	-Inf	-Inf	-Inf	-Inf	-Inf	218652	527435	-Inf	1.54862e+06	1.54715e+06	Degradation
LIVER_HP	752	877	1.44026	1.20355	4.11984	0.830197	0.629109	0.994996	4	[M+H]+;	carnitine	744	161.105	C7H15NO3	0	0	0	-Inf	-Inf	-Inf	-Inf	-Inf	12412.4	1.35256e+07	-Inf	-Inf	1.35256e+07	6206.18	Carnitine
LIVER_HP	1528	1577	1.54447	1.20425	2.87325	0.934604	0.581308	0.995311	6	[M+H]+;	N(6)-hydroxy-L-lysine	691	162.1	C6H14N2O3	0	0	0	-Inf	72074	-Inf	116597	104758	83928.4	138688	115968	174645	174645	50880.6	Modification
LIVER_HP	912	987	2.64496	2.42954	3.80265	0.990278	0.983037	0.998858	6	[M+H]+;	N(6)-acetyl-L-lysine	779	188.116	C8H16N2O3	0	0	0	181987	192262	-Inf	216109	171516	133190	389309	325880	550914	550914	86802.4	Modification
LIVER_HP	1129	1193	1.14325	1.03205	1.81617	0.749852	0.502311	0.992604	6	[M+H]+;	N?,N?,N?-Trimethyllysine	827	188.152	C9H20N2O2	0	0	0	-Inf	-Inf	-Inf	-Inf	79231.2	21213.1	-Inf	-Inf	-Inf	79231.2	25111.1	Carnitine synthesis
LIVER_HP	430	571	1.04687	1.00929	2.68274	0.825249	0.439217	0.993737	5	[M+H]+;	DL-Acetylcarnitine	807	203.116	C9H17NO4	0	0	0	61999.4	-Inf	-Inf	247388	-Inf	-Inf	415290	146475	166764	415290	115982	Acylcarnitine
LIVER_HP	1211	1273	1.47748	1.22447	2.14167	0.673439	0.413573	0.961349	6	[M+H]+;	3-Hydroxy-N6,N6,N6-trimethyl-L-lysine	828	204.147	C9H20N2O3	0	0	0	15462.4	-Inf	863.124	8575.43	2517.79	5434.7	-Inf	-Inf	-Inf	15462.4	2754.65	Carnitine synthesis
LIVER_HP	1140	1237	1.60572	1.27094	1.9156	0.97605	0.963634	0.992648	6	[M+H]+;	?-Alanyl-L-lysine	814	217.143	C9H19N3O3	0	0	0	-Inf	15527.1	-Inf	31124.8	100228	-Inf	-Inf	-Inf	-Inf	100228	32241.2	Peptide
LIVER_HP	1283	1324	1.40448	1.12337	2.51196	0.836155	0.564279	0.99683	6	[M+H]+;	Lysyl-Serine	820	233.138	C9H19N3O4	0	0	0	4205.87	1577.18	-Inf	8351.39	21863.7	6893.36	-Inf	-Inf	-Inf	21863.7	6184.75	Peptide
LIVER_HP	960	1099	1.54693	1.08784	3.73969	0.971202	0.732017	0.996568	6	[M+H]+;	Lysyl-Valine	73	245.174	C11H23N3O3	0	0	0	461650	352335	-Inf	-Inf	462693	-Inf	258915	-Inf	1.12781e+06	1.12781e+06	266476	Peptide
LIVER_HP	843	880	1.39675	1.14434	1.8792	0.60935	0.461221	0.836156	6	[M+H]+;	N-Iminoethyl-L-lysine dihydrochloride	796	259.085	C8H19Cl2N3O2	0	0	0	-Inf	-Inf	27068.7	-Inf	29815.3	-Inf	-Inf	95237.8	-Inf	95237.8	16427.8	Modification
LIVER_HP	1436	1497	1.57446	1.03806	1.98316	0.839203	0.493342	0.979222	6	[M+H]+;	?-(gamma-Glutamyl)-lysine	56	275.148	C11H21N3O5	0	0	0	36663	-Inf	18071	31562.7	25965.8	8777.42	-Inf	-Inf	-Inf	36663	11051	Peptide
LIVER_HP	1420	1489	2.23533	1.93678	3.50988	0.98497	0.974885	0.991533	7	[M+H]+;	L-saccharopine	47	276.132	C11H20N2O6	0	0	0	54724	-Inf	-Inf	-Inf	10181.5	11350	-Inf	-Inf	-Inf	54724	7084.29	Degradation
LIVER_HP	1437	1491	1.44867	1.23664	1.97266	0.94412	0.800492	0.985482	6	[M-H2O]+;	N(alpha)-(N,N-Dimethylcarbamoyl)alpha-azalysine phenyl ester	162	294.169	C14H22N4O3	0	0	0	36663	-Inf	-Inf	31562.7	-Inf	8777.42	-Inf	-Inf	-Inf	36663	11001.5	Other
LIVER_HP	1326	1380	2.58215	1.06677	3.75323	0.99361	0.773383	0.996395	6	[M+H]+;	Fructoselysine	111	308.158	C12H24N2O7	0	0	0	491229	368201	273873	471656	362855	168064	-Inf	-Inf	-Inf	491229	167096	Modification
LIVER_HP	1330	1360	2.07477	1.10468	2.11173	0.986069	0.720729	0.994153	6	[M-H2O]+;	Lysyl-Tyrosine	179	309.169	C15H23N3O4	0	0	0	-Inf	-Inf	-Inf	-Inf	79336.3	38498.9	83209.2	-Inf	-Inf	83209.2	29458.8	Modification
LIVER_HP	1528	1564	1.80343	1.3088	2.72682	0.901372	0.424833	0.99451	6	[M+H]+;	Galactosylhydroxylysine	113	324.153	C12H24N2O8	0	0	0	72871	-Inf	49917.7	-Inf	-Inf	-Inf	81525.1	-Inf	-Inf	81525.1	61394.3	Modification
LIVER_HP	1592	1642	1.5902	1.05784	2.24484	0.968876	0.955066	0.985486	6	[M+H]+;	Fructoselysine 6-phosphate	120	388.125	C12H25N2O10P	0	0	0	55607.8	-Inf	-Inf	-Inf	-Inf	38484.2	-Inf	-Inf	-Inf	55607.8	23787.8	Modification
LIVER_RP	418	466	1.66405	1.27803	1.96824	0.95113	0.738026	0.994701	4	[M+H]+;	pivaloylcarnitine	103	245.163	C12H23NO4	0	0	0	1972.06	-Inf	8476.74	4216.9	-Inf	-Inf	9970.98	-Inf	153741	9970.98	2731.64	Acylcarnitine
LIVER_RP	503	544	1.85389	1.55468	2.31883	0.955058	0.769455	0.989731	4	[M+H]+;	Hexanoylcarnitine	143	259.178	C13H25NO4	0	0	0	3198	2351	4525.94	3731	-Inf	2278	13222	-Inf	100428	13222	1645.02	Acylcarnitine
LIVER_RP	671	700	1.89702	1.79359	2.13424	0.928466	0.776408	0.973292	4	[M+H]+;	(4Z)-decenoylcarnitine	230	313.225	C17H31NO4	0	0	0	2194	1182	1077	3145	-Inf	6065	2757	-Inf	-Inf	6065	2239.56	Acylcarnitine
LIVER_RP	377	424	2.45963	1.60535	2.69123	0.994222	0.954606	0.997756	4	[M-H2O]+;	Z-Nepsilon-isopropyl-L-Lysine	224	322.189	C17H26N2O4	0	0	0	23501	3253	20380	41343	182171	53178	17248	-Inf	380026	182171	46115.3	Modification
LIVER_RP	858	898	1.73841	1.6839	1.80886	0.909334	0.728548	0.929053	4	[M+H]+;	cis-5-Tetradecenoylcarnitine	310	369.288	C21H39NO4	0	0	0	2779	3629	-Inf	-Inf	-Inf	-Inf	1954	-Inf	-Inf	3629	3204	Acylcarnitine
LIVER_RP	909	944	1.92706	1.87297	2.65363	0.973502	0.919122	0.997485	4	[M+H]+;	Tetradecanoylcarnitine	314	371.304	C21H41NO4	0	0	0	-Inf	6949	-Inf	2381	-Inf	37790.7	4740.83	-Inf	-Inf	37790.7	9936.23	Acylcarnitine
LIVER_RP	925	988	1.99773	1.51877	3.08903	0.979897	0.863488	0.999293	4	[M+H]+;	trans-Hexadec-2-enoyl carnitine	353	397.319	C23H43NO4	0	0	0	13752	25830	1810	5314	-Inf	116014	12521	-Inf	-Inf	116014	29060	Acylcarnitine
LIVER_RP	970	1035	2.45322	1.63862	3.89093	0.995902	0.649328	0.999816	4	[M+H]+;	O-palmitoylcarnitine	361	399.335	C23H45NO4	0	0	0	168603	64381	14839	23171	72520	-Inf	60913	-Inf	3.38114e+06	168603	28437	Acylcarnitine
LIVER_RP	1237	1261	1.98072	1.95416	2.08831	0.916523	0.893605	0.986197	6	[M-H2O]+;	L-Phenylalanyl-L-asparaginyl-L-lysine	262	407.217	C19H29N5O5	0	0	0	-Inf	79348.7	-Inf	-Inf	-Inf	209116	-Inf	-Inf	144663	209116	101407	Peptide
LIVER_RP	904	942	1.82785	1.59922	2.3903	0.729452	0.519721	0.997881	4	[M+H]+;	2-Hydroxyhexadecanoylcarnitine	364	415.33	C23H45NO5	0	0	0	1226	510	-Inf	-Inf	-Inf	44320	2450	-Inf	117726	44320	17901.6	Acylcarnitine
LIVER_RP	1309	1381	1.50248	1.31638	1.63777	0.846423	0.439274	0.965068	23	[M+H]+;	Gamma-linolenyl carnitine	395	421.319	C25H43NO4	0	0	0	14125.1	-Inf	-Inf	-Inf	-Inf	3153.26	-Inf	-Inf	-Inf	14125.1	3145.19	Acylcarnitine
LIVER_RP	949	1000	2.44428	1.4401	3.43346	0.997323	0.594774	0.997913	4	[M+H]+;	Linoelaidyl carnitine	397	423.335	C25H45NO4	0	0	0	72213.5	-Inf	12970	25171	-Inf	-Inf	21748	-Inf	-Inf	72213.5	18586.8	Acylcarnitine
LIVER_RP	989	1060	2.50757	1.41912	4.07415	0.997513	0.738855	0.999796	4	[M+H]+;	Elaidic carnitine	404	425.351	C25H47NO4	0	0	0	180731	117908	14649	27908	115984	642277	-Inf	-Inf	4.76518e+06	642277	131028	Acylcarnitine
LIVER_RP	1039	1078	2.21061	1.62423	3.00959	0.989608	0.458409	0.997216	4	[M+H]+;	Acylcarnitine C18:0	409	427.366	C25H49NO4	0	0	0	-Inf	-Inf	14409	8536	63754.2	-Inf	27191	-Inf	-Inf	63754.2	17946.2	Acylcarnitine
LIVER_RP	884	926	1.79555	1.52472	2.40596	0.870234	0.743042	0.987909	4	[M+H]+;	3-hydroxylinoleoylcarnitine	400	439.33	C25H45NO5	0	0	0	1554	2020	-Inf	-Inf	-Inf	19398	1609	-Inf	83435.6	19398	8116.6	Acylcarnitine
LIVER_RP	949	1001	2.1949	1.83069	2.95756	0.980841	0.633305	0.999461	4	[M-H2O]+;	12-Hydroxy-12-octadecanoylcarnitine	411	443.361	C25H49NO5	0	0	0	15637	11559	2760	4588	-Inf	51782.7	-Inf	-Inf	-Inf	51782.7	13776.7	Acylcarnitine
LIVER_RP	944	984	1.94871	1.63482	2.77586	0.992813	0.930233	0.994847	4	[M+H]+;	O-arachidonoylcarnitine	437	447.335	C27H45NO4	0	0	0	12414	3403	-Inf	2470	-Inf	40036	6708	-Inf	-Inf	40036	10466.6	Acylcarnitine
LIVER_RP	1007	1081	1.99585	1.57153	2.66602	0.9551	0.655704	0.998713	4	[M+H]+;	(11Z,14Z)-eicosadienoylcarnitine	443	451.366	C27H49NO4	0	0	0	26301	7526	3122	804	-Inf	26104	3840	-Inf	614307	26301	7156.95	Acylcarnitine
LIVER_RP	1049	1087	2.17446	1.85489	2.81441	0.988068	0.74837	0.998041	4	[M+H]+;	(11Z)-eicoseneoylcarnitine	445	453.382	C27H51NO4	0	0	0	58246	12202	4977	1312	-Inf	-Inf	10682	-Inf	1.96118e+06	58246	6777.42	Acylcarnitine
LIVER_RP	992	1127	1.97096	1.12411	6.76651	0.998382	0.767509	0.999927	4	[M+Na]+;	Docosa-4,7,10,13,16-pentaenoyl carnitine	461	473.351	C29H47NO4	0	7294	2905	749283	243787	84123	95244.1	279756	877729	238414	-Inf	3.474e+06	877729	207088	Acylcarnitine
LIVER_RP	1142	1170	1.94377	1.81588	2.12906	0.992506	0.951477	0.992593	4	[M+H]+;	O-behenoylcarnitine	474	483.429	C29H57NO4	0	0	0	2545	-Inf	-Inf	-Inf	-Inf	7635	-Inf	-Inf	140929	7635	3658.44	Acylcarnitine
LUNG_HN	1337	1392	1.35428	1.14106	3.29031	0.795074	0.640913	0.99479	6	[M-H2O-H]-;	DL-Lysine monohydrate	714	164.116	C6H16N2O3	0	0	2820	25635.9	-Inf	-Inf	-Inf	44186.1	70182.9	-Inf	-Inf	78475.5	78475.5	28004.1	Lysine
LUNG_HN	1495	1513	1.64078	1.35146	1.85044	0.795662	0.761118	0.908315	8	[M-H]-;	N6-Acetyl-N6-hydroxy-L-lysine	785	204.111	C8H16N2O4	0	0	0	-Inf	-Inf	1286.08	-Inf	-Inf	1257.87	-Inf	-Inf	-Inf	1286.08	711.076	Modification
LUNG_HN	967	998	1.93042	1.85836	2.03791	0.896525	0.77809	0.964003	6	[M+Cl]-;	Syndesine	100	305.159	C12H23N3O6	0	0	0	-Inf	10230.8	12909.9	5732.23	-Inf	-Inf	-Inf	-Inf	-Inf	12909.9	4606.96	Peptide
LUNG_HN	1597	1627	2.08445	1.94213	2.23554	0.972439	0.887325	0.979321	6	[M-H]-;	Galactosylhydroxylysine	113	324.153	C12H24N2O8	0	0	0	-Inf	24120.1	27992.6	25651.5	-Inf	56751	-Inf	-Inf	-Inf	56751	20921.6	Modification
LUNG_HN	1234	1253	1.50915	1.155	1.86331	0.745284	0.550724	0.939844	6	[M+CO2]-;	N(alpha)-citryl-N(epsilon)-acetyl-N(epsilon)-hydroxylysine	161	378.127	C14H22N2O10	0	0	0	-Inf	-Inf	-Inf	-Inf	-Inf	6041.58	-Inf	12219.5	-Inf	12219.5	3020.79	Microbiota/biosynthesis
LUNG_HN	1710	1732	1.58566	1.38023	2.33438	0.822713	0.694228	0.927111	6	[M-H]-;	Glucosylgalactosyl hydroxylysine	247	486.206	C18H34N2O13	0	0	0	5488.63	3690.8	2199.14	3211.49	5892.19	6302.08	-Inf	-Inf	-Inf	6302.08	2567.63	Modification
LUNG_HP	1249	1306	1.45747	1.06076	2.1104	0.963796	0.464908	0.990178	5	[M+H]+;	1-piperideine	658	83.0735	C5H9N	0	0	6541.93	70849.9	114022	163223	100401	71530	-Inf	-Inf	-Inf	-Inf	163223	47427.6	Microbiota/biosynthesis
LUNG_HP	653	720	1.83159	1.04074	2.26278	0.928128	0.673931	0.996048	4	[M+H]+;	acetoacetic acid	630	102.032	C4H6O3	0	0	0	-Inf	-Inf	-Inf	45014.2	59458	57169	96775.6	-Inf	315318	315318	26940.2	Degradation
LUNG_HP	1523	1565	2.34128	1.59178	2.92048	0.995791	0.940826	0.998623	6	[M+H]+;	(S)-1-piperideine-6-carboxylic acid	725	127.063	C6H9NO2	0	0	0	-Inf	-Inf	89056.6	96278.4	177873	159245	-Inf	-Inf	249756	249756	72232.7	Degradation
LUNG_HP	1249	1291	1.38897	1.0854	1.65387	0.924857	0.603655	0.992537	6	[M+H]+;	L-Lysine 1,6-lactam	671	128.095	C6H12N2O	0	0	0	-Inf	16705.4	25625.4	-Inf	18808.6	27226.5	-Inf	-Inf	-Inf	27226.5	12076.8	Lysine
LUNG_HP	1248	1338	1.52864	1.07013	2.8722	0.943213	0.625019	0.999457	6	[M+H]+;	L-pipecolic acid	662	129.079	C6H11NO2	0	0	29196	704509	-Inf	732050	855260	658841	719072	638806	1.60243e+06	935596	1.60243e+06	367329	Degradation
LUNG_HP	1523	1558	2.09206	1.99468	2.51511	0.968512	0.952453	0.997206	6	[M+H]+;	L-allysine	663	145.074	C6H11NO3	0	0	0	30034.7	31999.1	22397.8	22062.3	39617.3	36257.2	-Inf	-Inf	-Inf	39617.3	16322.8	Degradation
LUNG_HP	1248	1371	1.1122	1.03025	2.90867	0.886942	0.409793	0.999215	6	[M+H]+;	L-lysine	679	146.106	C6H14N2O2	0	0	0	1.23837e+06	1.0751e+06	-Inf	-Inf	1.08622e+06	1.25833e+06	-Inf	-Inf	-Inf	1.25833e+06	619703	Lysine
LUNG_HP	1170	1208	1.42025	1.15699	1.77656	0.828365	0.588876	0.967229	6	[M+H]+;	Ne-Methyl-L-lysine	745	160.121	C7H16N2O2	0	0	0	13135.3	7400.37	-Inf	-Inf	6150.64	7195.05	-Inf	-Inf	-Inf	13135.3	3744.15	Modification
LUNG_HP	900	1007	1.61985	1.05548	4.14947	0.95838	0.759928	0.995219	6	[M+H]+;	L-2-aminoadipic acid	669	161.069	C6H11NO4	0	0	64700	1.73252e+06	6.15918e+06	-Inf	-Inf	-Inf	-Inf	5.50794e+06	-Inf	-Inf	6.15918e+06	3.92428e+06	Degradation
LUNG_HP	639	756	3.85988	1.44647	5.03539	0.999435	0.934622	0.999872	4	[M+H]+;	carnitine	744	161.105	C7H15NO3	0	0	0	4.14948e+06	3.68266e+06	3.05317e+06	6.25042e+06	8.19467e+06	7.90603e+06	3.7348e+07	7.11786e+07	-Inf	7.11786e+07	3.72519e+06	Carnitine
LUNG_HP	1524	1665	1.84396	1.08367	3.94212	0.917188	0.422038	0.999808	6	[M+H]+;	N(6)-hydroxy-L-lysine	691	162.1	C6H14N2O3	0	1304	0	464841	551547	375966	-Inf	718597	-Inf	574983	1.02207e+06	1.03032e+06	1.03032e+06	385232	Modification
LUNG_HP	860	996	2.67418	1.65601	4.02196	0.991868	0.749307	0.999466	6	[M+H]+;	N(6)-acetyl-L-lysine	779	188.116	C8H16N2O3	0	0	3354	100069	111930	152909	88205.1	133923	-Inf	105246	-Inf	-Inf	152909	60014.9	Modification
LUNG_HP	1122	1269	1.32344	1.10535	2.27368	0.8211	0.415628	0.989364	6	[M+H]+;	N?,N?,N?-Trimethyllysine	827	188.152	C9H20N2O2	0	0	0	56917.5	44896.8	57419.9	68686.9	20170.4	-Inf	39821.9	-Inf	-Inf	68686.9	24588.4	Carnitine synthesis
LUNG_HP	209	365	1.18344	1.1142	1.29479	0.990463	0.950705	0.997581	4	[M+H]+;	DL-Acetylcarnitine	807	203.116	C9H17NO4	0	0	0	1.20161e+06	1.44102e+06	1.20574e+06	1.56378e+06	-Inf	2.68146e+06	-Inf	-Inf	-Inf	2.68146e+06	1.07835e+06	Acylcarnitine
LUNG_HP	1452	1509	1.46583	1.08893	2.40667	0.924374	0.633581	0.995512	6	[M+H]+;	N6-Acetyl-N6-hydroxy-L-lysine	785	204.111	C8H16N2O4	0	0	0	112348	-Inf	91556	134339	177033	149933	-Inf	-Inf	38445.2	177033	76884.1	Modification
LUNG_HP	1393	1447	2.13547	1.31456	2.53439	0.965741	0.66141	0.97977	6	[M+H]+;	D-lysopine	812	218.127	C9H18N2O4	0	0	0	10203	8568	6954	18139	22175	-Inf	51706.6	-Inf	-Inf	51706.6	9962.85	Degradation
LUNG_HP	972	1093	1.98276	1.09156	3.58702	0.973062	0.51564	0.999668	6	[M+H]+;	Lysyl-Valine	73	245.174	C11H23N3O3	0	0	10543	-Inf	150927	188473	207656	-Inf	312748	380274	688764	239264	688764	130570	Peptide
LUNG_HP	1268	1371	1.29587	1.09678	1.58339	0.785532	0.456709	0.891434	6	[M+H]+;	Alpha-Aspartyl-lysine	13	261.132	C10H19N3O5	0	0	0	-Inf	-Inf	-Inf	-Inf	15245	-Inf	-Inf	3390.71	-Inf	15245	7622.51	Peptide
LUNG_HP	532	616	1.77213	1.14767	3.18763	0.913198	0.626524	0.990677	4	[M+H]+;	3-hydroxyisovalerylcarnitine	108	261.158	C12H23NO5	0	0	0	15012	18333	10012	-Inf	-Inf	-Inf	57362.3	231573	-Inf	231573	14452.3	Acylcarnitine
LUNG_HP	1432	1491	1.74765	1.0849	2.76164	0.976273	0.545574	0.999309	6	[M+H]+;	?-(gamma-Glutamyl)-lysine	56	275.148	C11H21N3O5	0	0	0	40949.8	57159.3	45496.1	31210.6	-Inf	48594.1	-Inf	-Inf	-Inf	57159.3	22098.7	Peptide
LUNG_HP	1492	1532	1.38156	1.2767	1.84393	0.951239	0.873448	0.964046	6	[M+H]+;	Fructoselysine	111	308.158	C12H24N2O7	0	0	0	7795.21	12159.7	-Inf	-Inf	-Inf	-Inf	-Inf	-Inf	-Inf	12159.7	9977.43	Modification
LUNG_HP	938	977	2.20453	1.96408	2.44733	0.965201	0.921309	0.987785	6	[M+H]+;	N2-Galacturonyl-L-lysine	97	322.138	C12H22N2O8	0	0	1620	-Inf	34160.7	9284.4	-Inf	35694.8	-Inf	-Inf	-Inf	-Inf	35694.8	18298.4	Modification
LUNG_HP	1523	1671	2.75312	1.37295	3.81263	0.995994	0.854013	0.999847	6	[M+H]+;	Galactosylhydroxylysine	113	324.153	C12H24N2O8	0	0	0	309431	-Inf	-Inf	-Inf	-Inf	405923	-Inf	674376	-Inf	674376	216270	Modification
LUNG_HP	1256	1278	1.78701	1.77459	1.79944	0.920407	0.864562	0.976253	5	[M+Na]+;	L-Lysine, L-valyl-L-histidyl-	229	382.233	C17H30N6O4	0	0	4271	-Inf	-Inf	-Inf	94864.5	-Inf	-Inf	-Inf	-Inf	-Inf	94864.5	46720.4	Peptide
LUNG_HP	1604	1690	2.02437	1.51034	2.27778	0.972632	0.688458	0.991624	6	[M+H]+;	Glucosylgalactosyl hydroxylysine	247	486.206	C18H34N2O13	0	0	0	20504.9	24688.7	13088.8	17025.8	32373	31064.6	-Inf	-Inf	-Inf	32373	13410.6	Modification
LUNG_RP	516	554	2.29512	1.7666	2.62008	0.98931	0.972541	0.996502	4	[M+H]+;	Hexanoylcarnitine	143	259.178	C13H25NO4	0	0	0	-Inf	16428	2328	4168	13645	12740	-Inf	-Inf	-Inf	16428	5092.18	Acylcarnitine
LUNG_RP	364	415	1.7952	1.75587	2.02863	0.827536	0.512935	0.973275	4	[M+H]+;	Hydroxyhexanoycarnitine	145	275.173	C13H25NO5	0	0	0	-Inf	-Inf	-Inf	878	8479.57	4753	-Inf	-Inf	-Inf	8479.57	2351.76	Acylcarnitine
LUNG_RP	643	674	1.93562	1.76056	2.02097	0.962555	0.555191	0.976726	4	[M+H]+;	O-octanoylcarnitine	190	287.21	C15H29NO4	0	0	0	-Inf	5470	419	1129	2947	2473	-Inf	-Inf	-Inf	5470	1091.5	Acylcarnitine
LUNG_RP	742	777	1.97302	1.8779	2.181	0.954338	0.914458	0.982404	4	[M+H]+;	Decanoylcarnitine	239	315.241	C17H33NO4	0	0	0	-Inf	5852	-Inf	1425	3437	2708	-Inf	-Inf	-Inf	5852	1261.67	Acylcarnitine
LUNG_RP	741	775	1.79845	1.58884	1.82854	0.941409	0.625245	0.961	4	[M+H]+;	2-Hydroxylauroylcarnitine	276	359.267	C19H37NO5	0	0	0	3840	2210	-Inf	969	4927	3440	-Inf	-Inf	-Inf	4927	1556	Acylcarnitine
LUNG_RP	751	783	1.83083	1.79506	2.00552	0.851309	0.739038	0.953526	4	[M+H]+;	(5Z,8Z)-3-hydroxytetradecadienoylcarnitine	308	383.267	C21H37NO5	0	0	0	1425	1572	-Inf	-Inf	4313	1730	-Inf	-Inf	-Inf	4313	1510.03	Peptide
LUNG_RP	825	863	1.88164	1.70941	2.0476	0.965752	0.615134	0.978999	4	[M+H]+;	2-Hydroxymyristoylcarnitine	316	387.298	C21H41NO5	0	0	0	11305	3598	-Inf	876	9987	6502	-Inf	423699	-Inf	423699	2894.17	Acylcarnitine
LUNG_RP	885	939	1.81296	1.5997	2.24368	0.912831	0.742381	0.988357	4	[M+H]+;	(7Z,10Z)-hexadecadienoylcarnitine	349	395.304	C23H41NO4	0	0	0	9766.14	8289	1343	1124	-Inf	-Inf	-Inf	-Inf	-Inf	9766.14	2038.01	Acylcarnitine
LUNG_RP	1140	1149	2.0515	2.03248	2.07052	0.719677	0.599107	0.840248	4	[M+H]+;	(5Z)-13-carboxytridec-5-enoylcarnitine	309	399.262	C21H37NO6	0	0	0	3418.8	-Inf	-Inf	-Inf	-Inf	296.381	-Inf	-Inf	-Inf	3418.8	557.017	Acylcarnitine
LUNG_RP	817	848	1.79558	1.6529	2.03282	0.927354	0.73563	0.944268	4	[M+H]+;	(9Z,12Z)-3-hydroxyhexadecadienoylcarnitine	350	411.298	C23H41NO5	0	0	0	1357	-Inf	-Inf	-Inf	3593	2164	-Inf	-Inf	-Inf	3593	1436.41	Acylcarnitine
LUNG_RP	991	1047	1.87416	1.55822	2.06297	0.90503	0.564643	0.953591	4	[M+H]+;	Heptadecanoyl carnitine	374	413.351	C24H47NO4	0	0	0	22068	3702	-Inf	-Inf	9240	5552.66	-Inf	-Inf	-Inf	22068	4238.57	Acylcarnitine
LUNG_RP	911	969	1.72687	1.60473	1.96231	0.92725	0.876499	0.950433	4	[M+H]+;	Gamma-linolenyl carnitine	395	421.319	C25H43NO4	0	0	0	5884.59	2898	-Inf	-Inf	3098.71	-Inf	-Inf	-Inf	-Inf	5884.59	2117.74	Acylcarnitine
LUNG_RP	989	1065	2.24681	1.39156	3.61457	0.96886	0.874403	0.999866	4	[M+H]+;	Elaidic carnitine	404	425.351	C25H47NO4	0	1767	805	-Inf	180451	40678	50643	289196	191355	-Inf	-Inf	-Inf	289196	88103.6	Acylcarnitine
LUNG_RP	882	923	1.95201	1.72608	2.20499	0.971925	0.725171	0.98932	4	[M+H]+;	3-hydroxylinoleoylcarnitine	400	439.33	C25H45NO5	0	0	0	10394	2726	-Inf	885	10816	6642	-Inf	-Inf	-Inf	10816	3057.17	Acylcarnitine
LUNG_RP	924	974	2.08638	1.68965	2.64252	0.988415	0.937453	0.999042	4	[M+H]+;	(9Z)-3-hydroxyoctadecenoylcarnitine	406	441.345	C25H47NO5	0	0	0	44901	9872	3283	4451	36637	24009	-Inf	-Inf	-Inf	44901	10849.5	Acylcarnitine
LUNG_RP	970	1050	1.972	1.65681	2.39948	0.929571	0.454263	0.997533	4	[M+H]+;	12-Hydroxy-12-octadecanoylcarnitine	411	443.361	C25H49NO5	0	0	0	29344	4952	2888	2009	20609	14868	-Inf	714565	-Inf	714565	6247.67	Acylcarnitine
LUNG_RP	1090	1135	1.99318	1.57987	2.32105	0.983319	0.652148	0.993966	4	[M+H]+;	Arachidyl carnitine	446	455.397	C27H53NO4	0	0	0	16573	2012	2129	836	11281	5939	-Inf	295353	-Inf	295353	3009.33	Acylcarnitine
LUNG_RP	1008	1047	1.79067	1.66733	1.92861	0.855459	0.562278	0.977936	4	[M-H2O]+;	3-hydroxyeicosanoylcarnitine	447	471.392	C27H53NO5	0	0	0	7126	1294	-Inf	537	-Inf	2610	-Inf	-Inf	-Inf	7126	988.118	Acylcarnitine
LUNG_RP	976	1074	1.32611	1.08368	1.81044	0.811816	0.657377	0.888738	4	[M+Na]+;	L-Lysine, L-arginylglycyl-L-asparaginyl-	252	473.271	C18H35N9O6	0	0	0	14843.1	-Inf	-Inf	-Inf	4016.06	-Inf	-Inf	-Inf	-Inf	14843.1	3612.41	Peptide
LUNG_RP	999	1181	2.07733	1.18275	6.36642	0.998754	0.604411	0.999863	3	[M+Na]+;	Docosa-4,7,10,13,16-pentaenoyl carnitine	461	473.351	C29H47NO4	0	274623	0	-Inf	-Inf	726417	319330	1.22643e+06	-Inf	-Inf	7.70259e+06	-Inf	7.70259e+06	350813	Acylcarnitine
LUNG_RP	1063	1094	1.69439	1.68605	1.9021	0.937118	0.798212	0.962223	4	[M+H]+;	(13Z,16Z)-docosadienoylcarnitine	473	479.397	C29H53NO4	0	0	0	3404	-Inf	-Inf	-Inf	2916	1293	-Inf	-Inf	-Inf	3404	1133.34	Acylcarnitine
LUNG_RP	1140	1178	1.92928	1.6749	2.20938	0.926242	0.516818	0.990778	4	[M+H]+;	O-behenoylcarnitine	474	483.429	C29H57NO4	0	0	0	8694	599	790	-Inf	3394	1937	-Inf	142072	-Inf	142072	1488.77	Acylcarnitine
SERUM_HN	213	231	1.24101	1.19411	1.26976	0.644616	0.54716	0.960812	6	[M+Cl]-;	L-pipecolate	660	128.071	C6H10NO2	0	0	0	-Inf	-Inf	-Inf	-Inf	-Inf	-Inf	15224.3	15578.4	-Inf	15578.4	#DIV/0!	Degradation
SERUM_HN	1353	1420	1.28234	1.09519	2.42614	0.959628	0.572403	0.997917	6	[M-H2O-H]-;	DL-Lysine monohydrate	714	164.116	C6H16N2O3	0	0	0	-Inf	-Inf	-Inf	-Inf	501708	501708	308735	-Inf	-Inf	501708	250854	Lysine
SERUM_HN	1353	1420	1.28234	1.09519	2.42614	0.959628	0.572403	0.997917	6	[M-H2O-H]-;	Lysine monohydrate	715	164.116	C6H16N2O3	0	0	0	-Inf	-Inf	-Inf	-Inf	501708	501708	308735	-Inf	-Inf	501708	250854	Lysine
SERUM_HN	935	958	1.83131	1.59957	2.23105	0.86297	0.755407	0.908394	6	[M+CO2]-;	homocitric acid	730	206.043	C7H10O7	0	0	0	2410.63	2160.34	5936.08	7524.04	-Inf	-Inf	-Inf	-Inf	-Inf	7524.04	3697.1	Microbiota/biosynthesis
SERUM_HN	768	793	1.69272	1.35572	2.71632	0.790793	0.587418	0.925163	6	[M-H]-;	L-Lysine, L-valyl-L-cysteinyl-L-histidyl-L-histidyl-	417	622.301	C26H42N10O6S	0	0	0	9772.23	-Inf	6567.31	-Inf	9778.74	9778.74	18792.4	20965.7	7482.61	20965.7	5082.34	Peptide
SERUM_HN	786	840	1.56318	1.0871	1.91655	0.815489	0.412008	0.939751	6	[M-H]-;	N(2),N(6)-Dipalmitoyllysine	565	622.565	C38H74N2O4	0	0	0	10555.9	-Inf	7262.86	-Inf	-Inf	-Inf	-Inf	10413	-Inf	10555.9	8909.38	Modification
SERUM_HP	1311	1363	1.7787	1.62557	1.82038	0.840381	0.713819	0.964951	6	[M+H]+;	(S)-1-piperideine-6-carboxylic acid	725	127.063	C6H9NO2	0	0	0	-Inf	22577	32055.5	25120	-Inf	37681	-Inf	-Inf	-Inf	37681	16383.5	Degradation
SERUM_HP	1230	1350	1.9702	1.37827	2.21382	0.98788	0.817742	0.996399	6	[M+H]+;	L-Lysine 1,6-lactam	671	128.095	C6H12N2O	0	0	0	129899	-Inf	165063	258977	-Inf	193260	-Inf	-Inf	-Inf	258977	115084	Lysine
SERUM_HP	1490	1570	3.53692	1.73621	4.35206	0.999715	0.917766	0.999862	6	[M+H]+;	L-pipecolic acid	662	129.079	C6H11NO2	0	12706	0	628558	1.48295e+06	1.25002e+06	1.79859e+06	-Inf	2.3369e+06	5.77949e+06	4.7661e+06	-Inf	5.77949e+06	1.03826e+06	Degradation
SERUM_HP	1226	1392	2.03464	1.05814	3.22381	0.9964	0.471747	0.999813	6	[M+H]+;	(3S)-3,6-diaminohexanoic acid	680	146.106	C6H14N2O2	0	0	0	4.81269e+06	4.79222e+06	6.31415e+06	9.92682e+06	-Inf	1.10364e+07	1.09856e+07	1.05444e+07	1.31041e+07	1.31041e+07	5.24585e+06	Lysine
SERUM_HP	1166	1252	1.34115	1.01563	2.25996	0.857047	0.42501	0.992905	6	[M+H]+;	Ne-Methyl-L-lysine	745	160.121	C7H16N2O2	0	0	0	-Inf	72587	87268.5	136761	101099	188621	63826.8	93557.7	120628	188621	71080.2	Modification
SERUM_HP	886	923	3.2198	2.27195	3.77488	0.996195	0.987009	0.998883	6	[M+Na]+;	Hydroxyallysine	670	161.069	C6H11NO4	0	0	0	40473	90723.8	160914	183214	130152	82351.8	-Inf	-Inf	79076.3	183214	65953.1	Degradation
SERUM_HP	568	670	1.80342	1.03016	2.02812	0.996506	0.651942	0.999243	5	[M+H]+;	carnitine	744	161.105	C7H15NO3	0	0	0	-Inf	-Inf	-Inf	-Inf	-Inf	-Inf	402698	-Inf	184972	402698	#DIV/0!	Carnitine
SERUM_HP	1126	1179	1.2704	1.0871	1.84558	0.750184	0.451734	0.985474	6	[M+H]+;	N-(Iminoethyl)-L-lysine	790	187.132	C8H17N3O2	0	0	0	-Inf	21982.9	-Inf	19002.9	12112.6	-Inf	-Inf	-Inf	-Inf	21982.9	8268.66	Modification
SERUM_HP	1315	1379	1.85603	1.15773	3.32225	0.956766	0.56829	0.997893	6	[M+H]+;	N-Alpha-acetyllysine	780	188.116	C8H16N2O3	0	0	0	132159	177278	233254	278046	-Inf	349096	447538	621649	395324	621649	158640	Modification
SERUM_HP	1034	1076	2.27051	1.35414	2.4516	0.980578	0.909566	0.990748	6	[M+H]+;	L-Homocitrulline	742	189.111	C7H15N3O3	0	0	0	14742.1	17170.6	15873	-Inf	21422.7	22362.8	-Inf	32193.7	-Inf	32193.7	11329.6	Modification
SERUM_HP	1293	1328	1.49756	1.40715	1.88679	0.85498	0.441761	0.90294	6	[M+H]+;	Glycyl-Lysine	792	203.127	C8H17N3O3	0	0	0	6835.68	-Inf	5952.7	9044.56	-Inf	10909.1	-Inf	-Inf	-Inf	10909.1	5071.11	Peptide
SERUM_HP	1305	1345	1.6881	1.1949	1.95828	0.983923	0.805901	0.996697	6	[M+H]+;	L-a-glutamyl-L-Lysine	57	275.148	C11H21N3O5	0	0	0	9882.75	-Inf	16019.8	-Inf	-Inf	32293.2	-Inf	-Inf	70219.1	70219.1	15507.5	Peptide
SERUM_HP	1436	1616	2.0131	1.07641	5.49022	0.984508	0.80775	0.999811	6	[M+H]+;	1-[(5-Amino-5-carboxypentyl)amino]-1-deoxyfructose	112	308.158	C12H24N2O7	0	14439	0	618579	1.62189e+06	1.31805e+06	1.97717e+06	-Inf	2.61647e+06	-Inf	5.57246e+06	-Inf	5.57246e+06	1.14872e+06	Modification
SERUM_HP	1495	1614	2.23803	1.4302	3.65116	0.990356	0.749324	0.999537	6	[M-H2O]+;	Tyrosyl-Lysine	180	309.169	C15H23N3O4	0	0	0	-Inf	407610	352441	534663	436974	683846	1.89312e+06	1.33924e+06	-Inf	1.89312e+06	275914	Modification
SERUM_HP	1262	1280	2.07251	1.95939	2.22714	0.984449	0.970662	0.993889	6	[M+Na]+;	L-Lysine, L-valyl-L-histidyl-	229	382.233	C17H30N6O4	0	0	0	-Inf	5436.83	1884	9800.8	-Inf	10335.4	-Inf	-Inf	-Inf	10335.4	4953.25	Peptide
SERUM_RP	1362	1377	1.16657	1.14313	1.98891	0.699039	0.565104	0.932027	3	[M+H]+;	Elaidic carnitine	404	425.351	C25H47NO4		0	0	-Inf	-Inf	-Inf	-Inf	-Inf	953.743	3416.26	-Inf	-Inf	3416.26	476.871	Acylcarnitine
SERUM_RP	1329	1410	2.77424	2.39172	3.15675	0.82059	0.779552	0.861627	3	[M-H2O]+;	(9Z,12Z,15Z)-3-hydroxyoctadecatrienoylcarnitine	396	437.314	C25H43NO5		0	0	-Inf	-Inf	-Inf	-Inf	-Inf	-Inf	10136	12700	-Inf	12700	#DIV/0!	Acylcarnitine
SERUM_RP	991	1108	2.17165	1.65412	5.13063	0.998219	0.819881	0.999817	4	[M+Na]+;	Docosa-4,7,10,13,16-pentaenoyl carnitine	461	473.351	C29H47NO4		37257.1	23394.3	574111	111672	60776.2	-Inf	211610	382805	532175	159241	253219	532175	133441	Acylcarnitine
SPLEEN_HN	759	804	1.96738	1.64079	2.79509	0.827838	0.458307	0.985824	4	[M+CO2]-;	carnitinium	756	162.113	C7H16NO3	0	0	0	-Inf	524	928	1308	6448.06	8462	-Inf	-Inf	-Inf	8462	2703.01	Carnitine
SPLEEN_HN	1341	1395	1.17587	1.07491	1.86999	0.76428	0.492032	0.957163	6	[M-H2O-H]-;	DL-Lysine monohydrate	714	164.116	C6H16N2O3	0	0	0	-Inf	-Inf	-Inf	22110.7	35865.5	-Inf	-Inf	34663.6	-Inf	35865.5	14494.1	Lysine
SPLEEN_HN	1606	1636	1.68755	1.34497	1.75963	0.878027	0.50436	0.964112	6	[M-H]-;	Galactosylhydroxylysine	113	324.153	C12H24N2O8	0	0	0	2505.3	9923.39	-Inf	-Inf	12489.5	8077.62	-Inf	-Inf	-Inf	12489.5	5204.88	Modification
SPLEEN_HP	1209	1324	1.44783	1.03218	2.2962	0.958375	0.418863	0.998712	5	[M+H]+;	1-piperideine	658	83.0735	C5H9N	0	1058	0	256607	372156	300585	398815	325370	166343	280117	-Inf	795276	795276	148245	Microbiota/biosynthesis
SPLEEN_HP	754	810	1.94494	1.69625	2.68488	0.97924	0.958238	0.993714	4	[M+H]+;	acetoacetic acid	630	102.032	C4H6O3	0	0	0	9383	-Inf	-Inf	-Inf	20797	-Inf	-Inf	141208	-Inf	141208	10271.6	Degradation
SPLEEN_HP	1527	1615	2.19774	1.73069	2.41971	0.986631	0.982983	0.991571	6	[M+H]+;	(S)-1-piperideine-6-carboxylic acid	725	127.063	C6H9NO2	0	0	0	-Inf	40716	-Inf	31504.3	-Inf	-Inf	-Inf	-Inf	-Inf	40716	18872.6	Degradation
SPLEEN_HP	952	979	1.56873	1.52963	1.60784	0.781478	0.755482	0.807474	5	[M-H2O]+;	1-Indolizidinone	769	139.1	C8H13NO	0	0	0	-Inf	-Inf	95064.7	-Inf	4422	-Inf	-Inf	-Inf	-Inf	95064.7	13817.7	Alkaloid_Quinolizidine
SPLEEN_HP	1204	1366	1.4532	1.01059	3.22944	0.94073	0.426612	0.999868	6	[M+H]+;	L-lysine	679	146.106	C6H14N2O2	0	21235	13499	1.99392e+06	-Inf	2.68143e+06	3.68328e+06	5.20494e+06	3.20067e+06	8.00468e+06	3.40606e+06	9.60108e+06	9.60108e+06	2.00903e+06	Lysine
SPLEEN_HP	854	940	1.69528	1.23547	2.06872	0.917074	0.588576	0.968844	4	[M+H]+;	5-acetamidopentanoic acid	737	159.09	C7H13NO3	0	0	0	-Inf	-Inf	-Inf	-Inf	-Inf	-Inf	34796	23711.3	-Inf	34796	#DIV/0!	Degradation
SPLEEN_HP	1172	1226	1.4067	1.22763	2.03241	0.890983	0.555819	0.985772	6	[M+H]+;	Ne-Methyl-L-lysine	745	160.121	C7H16N2O2	0	0	0	26362.6	26636.1	10125.1	-Inf	-Inf	15712.5	-Inf	-Inf	-Inf	26636.1	11152.5	Modification
SPLEEN_HP	902	989	2.39201	1.07684	3.5488	0.990304	0.562329	0.995793	6	[M+H]+;	L-2-aminoadipic acid	669	161.069	C6H11NO4	0	48825	0	-Inf	3.11865e+06	3.12333e+06	-Inf	-Inf	-Inf	3.3421e+06	-Inf	-Inf	3.3421e+06	3.10471e+06	Degradation
SPLEEN_HP	734	888	2.09396	1.04871	5.75693	0.987387	0.637544	0.998905	4	[M+H]+;	carnitine	744	161.105	C7H15NO3	0	0	0	1.38663e+06	1.12587e+06	990930	3446048	3.10825e+06	2.87672e+06	1.98194e+07	2.27453e+07	-Inf	2.27453e+07	1.57184e+06	Carnitine
SPLEEN_HP	1526	1579	1.78548	1.16323	3.43137	0.888497	0.405484	0.998608	6	[M+H]+;	N(6)-hydroxy-L-lysine	691	162.1	C6H14N2O3	0	1922	426	100729	-Inf	-Inf	120280	-Inf	149140	217775	111314	412756	412756	68100.9	Modification
SPLEEN_HP	1319	1384	1.73081	1.12401	2.00887	0.856042	0.566815	0.972599	3	[M+Na]+;	swainsonine	777	173.105	C8H15NO3	0	0	0	9478.94	5244.94	7026.01	-Inf	14102.9	-Inf	-Inf	-Inf	-Inf	14102.9	7101.07	Alkaloid_Quinolizidine
SPLEEN_HP	839	1008	2.33635	1.10792	5.02041	0.989727	0.47336	0.999481	6	[M+H]+;	N(6)-acetyl-L-lysine	779	188.116	C8H16N2O3	0	0	0	534848	92951.7	205887	317918	380247	-Inf	992957	661966	1.13027e+06	1.13027e+06	182491	Modification
SPLEEN_HP	1124	1276	1.37667	1.07032	2.44584	0.9007	0.473273	0.997653	6	[M+H]+;	N?,N?,N?-Trimethyllysine	827	188.152	C9H20N2O2	0	0	0	-Inf	-Inf	168710	230984	250476	120869	-Inf	157548	-Inf	250476	100388	Carnitine synthesis
SPLEEN_HP	434	662	1.34495	1.01231	2.22861	0.993997	0.516364	0.999644	4	[M+H]+;	DL-Acetylcarnitine	807	203.116	C9H17NO4	0	0	0	904558	-Inf	939078	4.74162e+06	3.27349e+06	-Inf	1.4091e+07	8.62537e+06	9.35634e+06	1.4091e+07	1.94013e+06	Acylcarnitine
SPLEEN_HP	1213	1271	1.42936	1.09878	1.86763	0.93552	0.68287	0.985303	6	[M+H]+;	Glycyl-Lysine	792	203.127	C8H17N3O3	0	0	0	16641.9	-Inf	7389.55	11485.4	14259.1	46264.6	-Inf	-Inf	112109	112109	12001.5	Peptide
SPLEEN_HP	1453	1502	1.94107	1.27061	2.53827	0.965216	0.74697	0.990525	6	[M+H]+;	N6-Acetyl-N6-hydroxy-L-lysine	785	204.111	C8H16N2O4	0	0	0	22938.2	19284.2	-Inf	53199.9	52920.1	35082	-Inf	-Inf	-Inf	53199.9	23533.7	Modification
SPLEEN_HP	1208	1266	1.75078	1.52605	2.51699	0.950653	0.863524	0.990808	6	[M+H]+;	3-Hydroxy-N6,N6,N6-trimethyl-L-lysine	828	204.147	C9H20N2O3	0	0	0	25490.7	18800.2	-Inf	15015	31332.7	-Inf	-Inf	-Inf	-Inf	31332.7	12208	Carnitine synthesis
SPLEEN_HP	1008	1155	1.48056	1.12579	2.03605	0.869036	0.613657	0.942234	6	[M+H]+;	Lysyl-Proline	52	243.158	C11H21N3O3	0	0	0	12599.1	-Inf	-Inf	5456.04	-Inf	-Inf	-Inf	-Inf	-Inf	12599.1	3961.9	Peptide
SPLEEN_HP	981	1103	1.57109	1.07184	2.847	0.979272	0.404555	0.999359	6	[M+H]+;	Lysyl-Valine	73	245.174	C11H23N3O3	0	0	0	91004.9	150788	70117.7	128844	142899	108577	-Inf	-Inf	244575	244575	63386.6	Peptide
SPLEEN_HP	1289	1406	1.38541	1.11768	1.90015	0.788531	0.582463	0.947801	6	[M+H]+;	Alpha-Aspartyl-lysine	13	261.132	C10H19N3O5	0	0	0	19456.3	-Inf	15212	15142.6	-Inf	-Inf	-Inf	-Inf	-Inf	19456.3	9523.87	Peptide
SPLEEN_HP	1240	1349	1.5938	1.11761	1.83654	0.934107	0.726012	0.973669	6	[M+H]+;	Glutaminyl-Lysine	67	274.164	C11H22N4O4	0	0	0	-Inf	11924.4	3493	-Inf	-Inf	-Inf	-Inf	-Inf	-Inf	11924.4	7708.72	Peptide
SPLEEN_HP	1436	1478	2.30883	1.93128	2.51253	0.973362	0.947066	0.992065	6	[M+H]+;	?-(gamma-Glutamyl)-lysine	56	275.148	C11H21N3O5	0	0	0	26989	-Inf	16343.6	32652.1	-Inf	26801	-Inf	-Inf	-Inf	32652.1	15263.5	Peptide
SPLEEN_HP	1235	1250	1.89975	1.50819	2.29131	0.892367	0.796225	0.988509	6	[M+Na]+;	Z-Oxylysine	155	281.126	C14H19NO5	0	0	0	-Inf	30738.2	-Inf	-Inf	-Inf	33837	-Inf	-Inf	-Inf	33837	18646	Modification
SPLEEN_HP	997	1042	1.9726	1.13708	2.76715	0.927978	0.787286	0.994452	6	[M+H]+;	Lysyl-Phenylalanine	177	293.174	C15H23N3O3	0	0	0	-Inf	29467.3	6584.39	9136.26	12219.1	23391.1	-Inf	-Inf	-Inf	29467.3	7457.74	Peptide
SPLEEN_HP	1436	1478	1.86635	1.28333	2.40531	0.920296	0.646797	0.992065	6	[M-H2O]+;	N(alpha)-(N,N-Dimethylcarbamoyl)alpha-azalysine phenyl ester	162	294.169	C14H22N4O3	0	0	0	26989	-Inf	12908.9	18253.2	19196.1	25334.3	-Inf	-Inf	-Inf	26989	10463.9	Other
SPLEEN_HP	1527	1564	2.74865	1.85855	2.82775	0.994221	0.959661	0.998839	6	[M+H]+;	Galactosylhydroxylysine	113	324.153	C12H24N2O8	0	0	0	-Inf	-Inf	58770.3	-Inf	165234	-Inf	-Inf	-Inf	262149	262149	79636.2	Modification
SPLEEN_HP	734	765	1.74387	1.60967	1.84033	0.713343	0.402776	0.894243	6	[M+Na]+;	L-Leucyl-L-leucyl-L-valyl-L-lysine	360	471.342	C23H45N5O5	0	0	0	-Inf	586.029	-Inf	-Inf	-Inf	20812.6	-Inf	-Inf	-Inf	20812.6	9178.77	Peptide
SPLEEN_RP	419	464	2.37623	1.93607	2.63299	0.990895	0.97555	0.995376	4	[M+H]+;	pivaloylcarnitine	103	245.163	C12H23NO4	0	0	0	7214	23371	41254	22242	-Inf	-Inf	-Inf	13412	10007	41254	14327.3	Acylcarnitine
SPLEEN_RP	510	549	2.25457	1.96567	2.41483	0.990416	0.976427	0.995889	4	[M+H]+;	Hexanoylcarnitine	143	259.178	C13H25NO4	0	0	0	4918	8048	21529	12653	-Inf	-Inf	-Inf	7953	8047	21529	7619.46	Acylcarnitine
SPLEEN_RP	642	673	1.79568	1.6275	2.12135	0.941091	0.878504	0.990602	4	[M+H]+;	O-octanoylcarnitine	190	287.21	C15H29NO4	0	0	0	1754	1735	8916	4077	-Inf	-Inf	-Inf	3395	2758	8916	2562.62	Acylcarnitine
SPLEEN_RP	638	665	1.78371	1.75954	1.86741	0.94214	0.841564	0.967172	4	[M+H]+;	(2E,5Z,7E)-decatrienoylcarnitine	226	309.194	C17H27NO4	0	0	0	-Inf	1976	2587	3528	-Inf	-Inf	-Inf	-Inf	-Inf	3528	1867.5	Acylcarnitine
SPLEEN_RP	673	727	1.90826	1.74446	2.09989	0.958376	0.699127	0.988199	4	[M+H]+;	(4Z)-decenoylcarnitine	230	313.225	C17H31NO4	0	0	0	2279	-Inf	5838	-Inf	-Inf	-Inf	-Inf	-Inf	2596	5838	4058.5	Acylcarnitine
SPLEEN_RP	743	770	1.839	1.70674	2.1828	0.86815	0.561676	0.987053	4	[M+H]+;	Decanoylcarnitine	239	315.241	C17H33NO4	0	0	0	-Inf	923	6572	770	-Inf	-Inf	-Inf	1515	1807	6572	1057.5	Acylcarnitine
SPLEEN_RP	829	859	1.8857	1.76092	2.15752	0.935879	0.708285	0.990399	4	[M+H]+;	O-dodecanoylcarnitine	274	343.272	C19H37NO4	0	0	0	719	1978	9011	8179	-Inf	-Inf	-Inf	2467	2537	9011	4042.79	Acylcarnitine
SPLEEN_RP	860	910	1.83088	1.78843	2.19104	0.880362	0.520331	0.955314	4	[M+H]+;	cis-5-Tetradecenoylcarnitine	310	369.288	C21H39NO4	0	0	0	-Inf	891	8158	2736	-Inf	-Inf	-Inf	-Inf	1999	8158	1999.3	Acylcarnitine
SPLEEN_RP	900	955	2.23264	1.95711	2.8001	0.994519	0.606679	0.998483	4	[M+H]+;	Tetradecanoylcarnitine	314	371.304	C21H41NO4	0	645	0	7901	23022	50396	-Inf	-Inf	-Inf	-Inf	9501	23757	50396	26891.3	Acylcarnitine
SPLEEN_RP	887	920	1.81737	1.72846	2.43312	0.940899	0.486932	0.993584	4	[M+H]+;	(7Z,10Z)-hexadecadienoylcarnitine	349	395.304	C23H41NO4	0	0	0	-Inf	2602	14100	2546	-Inf	-Inf	-Inf	597	2774	14100	2688.6	Acylcarnitine
SPLEEN_RP	926	985	1.93302	1.68094	2.41475	0.967294	0.920741	0.993546	4	[M+H]+;	trans-Hexadec-2-enoyl carnitine	353	397.319	C23H43NO4	0	0	0	3493	10167	-Inf	31498.1	-Inf	-Inf	-Inf	6070	15612	31498.1	13965.3	Acylcarnitine
SPLEEN_RP	972	1045	3.0799	1.731	4.31267	0.99909	0.946503	0.999842	4	[M+H]+;	O-palmitoylcarnitine	361	399.335	C23H45NO4	0	0	3172	90001	-Inf	-Inf	-Inf	-Inf	-Inf	-Inf	135517	372733	372733	88943.7	Acylcarnitine
SPLEEN_RP	1001	1044	1.83172	1.71457	2.79816	0.945548	0.934533	0.995601	4	[M+H]+;	Heptadecanoyl carnitine	374	413.351	C24H47NO4	0	0	0	-Inf	3351	5307	35361	-Inf	-Inf	-Inf	-Inf	3099	35361	15010.2	Acylcarnitine
SPLEEN_RP	905	947	1.91083	1.55879	2.41596	0.88561	0.651998	0.998545	4	[M+H]+;	2-Hydroxyhexadecanoylcarnitine	364	415.33	C23H45NO5	0	0	0	-Inf	3300	6034	46360	-Inf	-Inf	-Inf	-Inf	1633	46360	19477.4	Acylcarnitine
SPLEEN_RP	948	1012	2.3763	1.32457	4.26773	0.996451	0.73264	0.999921	4	[M+H]+;	Linoelaidyl carnitine	397	423.335	C25H45NO4	0	690	0	17320	87147.3	267449	193307	-Inf	-Inf	-Inf	15699	69509	267449	103339	Acylcarnitine
SPLEEN_RP	991	1066	2.52823	1.43392	3.5188	0.998005	0.69977	0.999759	4	[M+H]+;	Elaidic carnitine	404	425.351	C25H47NO4	0	0	0	27635	142641	295312	624280	-Inf	-Inf	-Inf	24091	105151	624280	272904	Acylcarnitine
SPLEEN_RP	1037	1087	2.57506	2.28067	3.32503	0.998815	0.994219	0.999204	4	[M+H]+;	Acylcarnitine C18:0	409	427.366	C25H49NO4	0	0	0	16221	-Inf	177339	-Inf	-Inf	-Inf	-Inf	27863	-Inf	177339	96780	Acylcarnitine
SPLEEN_RP	885	919	1.89117	1.78081	2.37732	0.952994	0.630047	0.990017	4	[M+H]+;	3-hydroxylinoleoylcarnitine	400	439.33	C25H45NO5	0	0	0	561	3144	6629	16341	-Inf	-Inf	-Inf	-Inf	1308	16341	6989.04	Acylcarnitine
SPLEEN_RP	928	957	1.81926	1.76546	2.00134	0.903474	0.786305	0.976897	4	[M+H]+;	(9Z)-3-hydroxyoctadecenoylcarnitine	406	441.345	C25H47NO5	0	0	0	1424	3924	6271	-Inf	-Inf	-Inf	-Inf	-Inf	1344	6271	3873	Acylcarnitine
SPLEEN_RP	949	985	2.3763	2.30811	2.82437	0.997821	0.992791	0.998284	3	[M-H2O]+;	12-Hydroxy-12-octadecanoylcarnitine	411	443.361	C25H49NO5	0	0	0	17325.6	-Inf	-Inf	-Inf	-Inf	-Inf	-Inf	15699	69042.9	69042.9	17325.6	Acylcarnitine
SPLEEN_RP	949	983	2.11258	1.66517	2.8082	0.984712	0.626377	0.998176	4	[M+H]+;	O-arachidonoylcarnitine	437	447.335	C27H45NO4	0	0	0	-Inf	4430	13448	23950.5	-Inf	-Inf	-Inf	644	1493	23950.5	11368	Acylcarnitine
SPLEEN_RP	1008	1067	1.83674	1.50323	3.07256	0.962621	0.891488	0.998476	4	[M+H]+;	(11Z,14Z)-eicosadienoylcarnitine	443	451.366	C27H49NO4	0	0	0	1538	16616	-Inf	135577	-Inf	-Inf	-Inf	1696	10309	135577	56046.4	Acylcarnitine
SPLEEN_RP	1050	1089	2.07213	1.65897	2.57268	0.983196	0.720449	0.99926	4	[M+H]+;	(11Z)-eicoseneoylcarnitine	445	453.382	C27H51NO4	0	0	0	1095	15566	30361	142559	-Inf	-Inf	-Inf	1051	9688	142559	57378.1	Acylcarnitine
SPLEEN_RP	1089	1141	2.06514	1.78457	3.03139	0.976159	0.86202	0.998937	4	[M+H]+;	Arachidyl carnitine	446	455.397	C27H53NO4	0	3350.56	0	-Inf	10082	7796	67266.3	-Inf	-Inf	-Inf	-Inf	3383	67266.3	28024.2	Acylcarnitine
SPLEEN_RP	991	1125	2.07417	1.62329	5.12596	0.997749	0.918762	0.99964	4	[M+Na]+;	Docosa-4,7,10,13,16-pentaenoyl carnitine	461	473.351	C29H47NO4	0	54707.8	23691.3	112552	423528	348599	-Inf	1.33593e+06	-Inf	104720	89406.2	293616	1.33593e+06	558364	Acylcarnitine
SPLEEN_RP	1000	1030	1.9494	1.7108	2.032	0.862163	0.806427	0.990219	4	[M+H]+;	(7Z,10Z,13Z,16Z)-docosatetraenoylcarnitine	465	475.366	C29H49NO4	0	0	0	-Inf	735	2236	8093	-Inf	-Inf	-Inf	-Inf	-Inf	8093	3534.3	Acylcarnitine
SPLEEN_RP	1144	1177	1.94732	1.91794	2.20392	0.921622	0.447227	0.995468	4	[M+H]+;	O-behenoylcarnitine	474	483.429	C29H57NO4	0	0	0	-Inf	3113	890	17387	-Inf	-Inf	-Inf	-Inf	-Inf	17387	7355.1	Acylcarnitine
Thymus_HN	768	853	1.89618	1.54587	2.81508	0.751024	0.532029	0.991701	4	[M+CO2]-;	carnitinium	756	162.113	C7H16NO3	0	0	0	4474	957.143	4116	-Inf	-Inf	-Inf	88404.8	34357.3	78896	88404.8	3182.38	Carnitine
Thymus_HN	1349	1400	1.24533	1.05132	1.71452	0.955476	0.599974	0.984493	6	[M-H2O-H]-;	DL-Lysine monohydrate	714	164.116	C6H16N2O3	0	0	0	-Inf	19282.6	-Inf	20003.9	-Inf	-Inf	-Inf	-Inf	-Inf	20003.9	11162	Lysine
Thymus_HN	1155	1189	1.64923	1.59624	1.73265	0.92791	0.735851	0.977493	6	[M-H2O-H]-;	Monomethylollysine	752	176.116	C7H16N2O3	0	0	0	-Inf	1823.92	3009.79	-Inf	10207.9	-Inf	-Inf	-Inf	-Inf	10207.9	4566.53	Modification
Thymus_HN	1613	1636	1.71314	1.56671	1.92854	0.87421	0.418114	0.971382	6	[M-H]-;	Galactosylhydroxylysine	113	324.153	C12H24N2O8	0	0	0	4473.68	-Inf	-Inf	7653.49	-Inf	-Inf	-Inf	-Inf	-Inf	7653.49	3907.61	Modification
THYMUS_RP	1247	1306	1.50764	1.06993	2.05418	0.960802	0.447793	0.994729	5	[M+H]+;	1-piperideine	658	83.0735	C5H9N	0	0	0	114412	163500	141371	373424	196796	-Inf	-Inf	275758	-Inf		142340	Microbiota/biosynthesis
THYMUS_RP	1524	1563	2.61505	2.38343	2.89007	0.990396	0.988886	0.995397	6	[M+H]+;	(S)-1-piperideine-6-carboxylic acid	725	127.063	C6H9NO2	0	0	0	24027.4	25975.3	36241.7	-Inf	31087.7	22367.5	-Inf	-Inf	-Inf		14547.2	Degradation
THYMUS_RP	1249	1291	1.44373	1.26056	1.64409	0.909541	0.532384	0.982466	6	[M+H]+;	L-Lysine 1,6-lactam	671	128.095	C6H12N2O	0	0	0	-Inf	-Inf	-Inf	79885.8	62178.3	-Inf	-Inf	-Inf	-Inf		35516	Lysine
THYMUS_RP	1247	1333	2.25752	1.08501	3.64936	0.995988	0.969361	0.999433	6	[M+H]+;	L-pipecolic acid	662	129.079	C6H11NO2	0	0	0	1.23892e+06	1.18685e+06	1.52014e+06	1.82797e+06	1.31014e+06	504031	1.66919e+06	2.56363e+06	2.17645e+06		607023	Degradation
THYMUS_RP	1240	1342	1.74732	1.04066	3.2006	0.955372	0.433684	0.999727	6	[M+H]+;	L-lysine	679	146.106	C6H14N2O2	0	2114	0	1.32683e+06	-Inf	1.76035e+06	3.06937e+06	2.18034e+06	-Inf	-Inf	2.79555e+06	-Inf		1.32565e+06	Lysine
THYMUS_RP	1173	1216	1.53366	1.30598	1.72528	0.917582	0.420268	0.985912	6	[M+H]+;	Ne-Methyl-L-lysine	745	160.121	C7H16N2O2	0	0	0	-Inf	-Inf	14270.7	24417.1	19115.3	4821.53	-Inf	-Inf	-Inf		8059	Modification
THYMUS_RP	887	1010	1.67189	1.01991	7.03808	0.985402	0.64464	0.995612	6	[M+H]+;	L-2-aminoadipic acid	669	161.069	C6H11NO4	0	4339	0	4.95042e+06	7.6605e+06	-Inf	-Inf	8.67313e+06	522450	-Inf	-Inf	-Inf		2.53381e+06	Degradation
THYMUS_RP	716	920	1.72792	1.19973	6.05097	0.983482	0.711352	0.999234	4	[M+H]+;	carnitine	744	161.105	C7H15NO3	0	0	0	1.78911e+06	1.76408e+06	1.81477e+06	6544754	37398.5	-Inf	-Inf	-Inf	2.63065e+07		1.6566e+06	Carnitine
THYMUS_RP	1525	1586	1.83432	1.15136	3.06341	0.937749	0.415857	0.999064	6	[M+H]+;	N(6)-hydroxy-L-lysine	691	162.1	C6H14N2O3	0	0	0	-Inf	-Inf	-Inf	140882	121938	84914.6	212378	134005	216643		57955.7	Modification
THYMUS_RP	912	993	1.48161	1.02761	2.48676	0.93081	0.505072	0.998712	6	[M+H]+;	N(6)-acetyl-L-lysine	779	188.116	C8H16N2O3	0	0	0	175392	93917.9	-Inf	134221	-Inf	29854.5	-Inf	497400	784926		46527	Modification
THYMUS_RP	1125	1234	1.24319	1.13961	1.86308	0.721823	0.599304	0.986302	6	[M+H]+;	N?,N?,N?-Trimethyllysine	827	188.152	C9H20N2O2	0	0	0	68762.7	-Inf	-Inf	-Inf	-Inf	-Inf	89189.2	40788.3	-Inf		68762.7	Carnitine synthesis
THYMUS_RP	430	607	1.3547	1.01494	2.06739	0.996408	0.475406	0.999129	4	[M+H]+;	DL-Acetylcarnitine	807	203.116	C9H17NO4	0	0	0	2.67667e+06	-Inf	2.77675e+06	2.99527e+06	-Inf	-Inf	3.18312e+07	1.45042e+07	1.5089e+07		1.74345e+06	Acylcarnitine
THYMUS_RP	852	882	1.91111	1.70132	2.22913	0.648813	0.407529	0.888766	5	[M+Na]+;	Glycyl-Lysine	792	203.127	C8H17N3O3	0	0	0	-Inf	-Inf	-Inf	7064.88	2221.9	-Inf	10045.8	12495.1	25851.2		2321.7	Peptide
THYMUS_RP	859	933	1.57569	1.04517	3.32983	0.629672	0.421895	0.938595	3	[M+Na]+;	N6-Acetyl-N6-hydroxy-L-lysine	785	204.111	C8H16N2O4	0	0	0	-Inf	-Inf	-Inf	15079.9	21496	-Inf	-Inf	-Inf	-Inf		9143.97	Modification
THYMUS_RP	1209	1263	1.64277	1.15085	1.86354	0.903379	0.520342	0.977156	6	[M+H]+;	3-Hydroxy-N6,N6,N6-trimethyl-L-lysine	828	204.147	C9H20N2O3	0	0	0	23256.3	13670	21146.3	-Inf	17665.4	-Inf	-Inf	-Inf	-Inf		11463.9	Carnitine synthesis
THYMUS_RP	1137	1201	1.29587	1.12322	1.84248	0.883504	0.531627	0.989493	6	[M+H]+;	?-Alanyl-L-lysine	814	217.143	C9H19N3O3	0	0	0	24339.1	11490.5	-Inf	-Inf	16672.4	-Inf	-Inf	-Inf	-Inf		10251.9	Peptide
THYMUS_RP	1281	1441	1.41743	1.206	2.0398	0.888257	0.612206	0.987194	6	[M+H]+;	Lysyl-Serine	820	233.138	C9H19N3O4	0	0	0	9971.86	-Inf	10540.9	7769.99	9329.36	-Inf	-Inf	-Inf	-Inf		4626.69	Peptide
THYMUS_RP	1093	1153	1.13731	1.06021	1.77476	0.733323	0.482691	0.990227	6	[M+H]+;	Lysyl-Proline	52	243.158	C11H21N3O3	0	0	0	27064.3	23451.3	-Inf	-Inf	25086.8	-Inf	-Inf	-Inf	-Inf		15086.3	Peptide
THYMUS_RP	983	1101	1.74142	1.06119	3.11174	0.983404	0.920727	0.997899	6	[M+H]+;	Lysyl-Valine	73	245.174	C11H23N3O3	0	0	0	110940	408001	170772	1.0191e+06	-Inf	-Inf	-Inf	343008	279540		439639	Peptide
THYMUS_RP	936	1103	1.30559	1.04821	2.51112	0.883459	0.678261	0.974591	6	[M+H]+;	Isoleucyl-Lysine	121	259.19	C12H25N3O3	0	0	0	-Inf	-Inf	31951	-Inf	29239.9	8580.7	-Inf	-Inf	-Inf		10230.9	Peptide
THYMUS_RP	624	744	1.88009	1.84488	1.88843	0.960574	0.87527	0.983894	4	[M+H]+;	O-methylmalonylcarnitine	44	261.121	C11H19NO6	0	0	0	-Inf	-Inf	-Inf	12511	-Inf	24313	-Inf	-Inf	-Inf		9206	Acylcarnitine
THYMUS_RP	1263	1390	1.36456	1.0694	1.61381	0.901232	0.491194	0.985814	6	[M+H]+;	Alpha-Aspartyl-lysine	13	261.132	C10H19N3O5	0	0	0	36415.5	29606.6	25973	-Inf	24892.2	-Inf	-Inf	-Inf	13306.5		17000.8	Peptide
THYMUS_RP	906	950	1.86688	1.35908	2.40155	0.942193	0.904211	0.970553	6	[M+H]+;	?-(gamma-Glutamyl)-lysine	56	275.148	C11H21N3O5	0	0	0	8957.92	15736.3	-Inf	8515.54	17778.1	-Inf	-Inf	-Inf	-Inf		6913.04	Peptide
THYMUS_RP	1524	1562	2.838	2.7443	2.93169	0.996578	0.995652	0.997505	6	[M+H]+;	Galactosylhydroxylysine	113	324.153	C12H24N2O8	0	0	0	-Inf	55937.7	-Inf	88169.1	-Inf	-Inf	-Inf	-Inf	-Inf		45566.2	Modification
THYMUS_RP	900	946	1.89238	1.50577	2.09283	0.967136	0.449702	0.994778	3	[M+H]+;	Tetradecanoylcarnitine	314	371.304	C21H41NO4	0	0	781	7394	4888	4526	7732	3043	3975	4634.65	4831.6	-Inf	7732	2328.17	Acylcarnitine
THYMUS_RP	967	1024	2.37415	2.14317	2.94612	0.995906	0.958123	0.998845	3	[M+H]+;	O-palmitoylcarnitine	361	399.335	C23H45NO4	0	8766	8630	44801	-Inf	23548	-Inf	-Inf	-Inf	-Inf	42548	-Inf	44801	28375.8	Acylcarnitine
THYMUS_RP	1324	1382	1.28712	1.1968	2.13519	0.873063	0.597158	0.96192	3	[M-H2O]+;	Heptadecanoyl carnitine	374	413.351	C24H47NO4	0	1403.06	0	-Inf	10874.9	-Inf	-Inf	-Inf	-Inf	-Inf	-Inf	-Inf	10874.9	10407.3	Acylcarnitine
THYMUS_RP	986	1024	2.08022	1.78289	2.74447	0.992381	0.951337	0.999122	3	[M+H]+;	Elaidic carnitine	404	425.351	C25H47NO4	0	3628	3601	-Inf	-Inf	8827	27998	6985	16471	-Inf	-Inf	-Inf	27998	7370.83	Acylcarnitine
THYMUS_RP	986	1024	2.08022	1.78289	2.74447	0.992381	0.951337	0.999122	3	[M+H]+;	O-oleoylcarnitine	405	425.351	C25H47NO4	0	3628	3601	-Inf	-Inf	8827	27998	6985	16471	-Inf	-Inf	-Inf	27998	7370.83	Acylcarnitine
THYMUS_RP	860	933	1.68034	1.14109	2.11637	0.945832	0.799004	0.99784	6	[M-H2O]+;	hexadecanedioic acid mono-L-carnitine ester	356	429.309	C23H43NO6	0	0	0	-Inf	-Inf	27558.1	27720	37953.4	-Inf	-Inf	-Inf	-Inf		16802.5	Acylcarnitine
THYMUS_RP	994	1098	2.54053	1.8649	4.91941	0.998358	0.989197	0.999947	3	[M+Na]+;	Docosa-4,7,10,13,16-pentaenoyl carnitine	461	473.351	C29H47NO4	0	83113.2	97406.9	351300	278090	-Inf	-Inf	346111	274587	378847	546181	-Inf	546181	132702	Acylcarnitine
THYMUS_RP	994	1098	2.01295	1.77325	3.95569	0.998568	0.59132	0.999866	4	[M+Na]+;	(7Z,10Z,13Z,16Z,19Z)-docosapentaenoylcarnitine	463	473.351	C29H47NO4	0	9618	0	181013	139860	-Inf	-Inf	182487	146169	201472	287550	-Inf	287550	85070.9	Acylcarnitine
WAT	945	976	1.74524	1.45559	2.02215	0.905896	0.564932	0.980313	6	[M+CO2]-;	homocitric acid	730	206.043	C7H10O7	0	0	0	4661.49	6924.76	6219.62	8109.5	-Inf	-Inf	-Inf	-Inf	-Inf		4524.89	Microbiota/biosynthesis
WAT_HP	1253	1291	1.31371	1.09605	2.23434	0.774296	0.506496	0.946327	5	[M+H]+;	1-piperideine	658	83.0735	C5H9N	0	0	0	22817.3	31732.5	-Inf	31471.4	18032.3	24426.9	-Inf	-Inf	-Inf	31732.5	12321.8	Microbiota/biosynthesis
WAT_HP	1245	1316	1.60795	1.08925	2.25077	0.964519	0.503991	0.997127	6	[M+H]+;	L-pipecolic acid	662	129.079	C6H11NO2	0	0	0	-Inf	173771	-Inf	183618	136707	169815	-Inf	1.14367e+06	172102	1.14367e+06	81690.1	Degradation
WAT_HP	1248	1354	1.43812	1.04201	2.54216	0.9365	0.413752	0.998413	6	[M+H]+;	L-lysine	679	146.106	C6H14N2O2	0	0	12014.6	-Inf	353673	254918	-Inf	318588	337793	578568	2.23667e+06	677713	2.23667e+06	170222	Lysine
WAT_HP	872	940	2.12983	1.25469	2.86875	0.931202	0.825202	0.987477	6	[M+H]+;	L-2-aminoadipic acid	669	161.069	C6H11NO4	0	10821	12442	-Inf	-Inf	-Inf	-Inf	293401	-Inf	-Inf	-Inf	-Inf	293401	142823	Degradation
WAT_HP	335	639	1.63228	1.01202	3.31294	0.979813	0.401371	0.999756	4	[M+H]+;	carnitine	744	161.105	C7H15NO3	0	16462.4	0	606982	483603	450907	877966	1.2786e+06	-Inf	9.27048e+06	-Inf	-Inf	9.27048e+06	534240	Carnitine
WAT_HP	1523	1562	2.39473	1.18006	2.812	0.987878	0.604625	0.991057	6	[M+H]+;	N(6)-hydroxy-L-lysine	691	162.1	C6H14N2O3	0	0	0	33897.5	31480.6	25837	51399	45596.1	35187	-Inf	101208	51305.2	101208	22030.3	Modification
WAT_HP	907	929	1.67382	1.1115	1.70601	0.897175	0.79277	0.99759	6	[M+H]+;	N(6)-acetyl-L-lysine	779	188.116	C8H16N2O3	0	0	0	1464.38	-Inf	-Inf	3122.21	-Inf	-Inf	-Inf	21224.2	-Inf	21224.2	1549.01	Modification
WAT_HP	905	974	1.26358	1.07685	1.81189	0.780121	0.542161	0.943191	6	[M+H]+;	Lysyl-Valine	73	245.174	C11H23N3O3	0	0	0	11227.6	-Inf	-Inf	-Inf	7293.27	-Inf	-Inf	-Inf	-Inf	11227.6	4594.25	Peptide
WAT_HP	878	896	2.02183	1.94999	2.09368	0.981227	0.971597	0.990857	6	[M+H]+;	N2-Galacturonyl-L-lysine	97	322.138	C12H22N2O8	0	0	0	-Inf	17411.1	14618.6	-Inf	-Inf	-Inf	-Inf	-Inf	-Inf	17411.1	16014.8	Modification
WAT_HP	1526	1554	1.94262	1.84159	2.02203	0.966138	0.938718	0.983453	6	[M+H]+;	Galactosylhydroxylysine	113	324.153	C12H24N2O8	0	0	0	12202	10645.6	9227.91	17172.9	13123.2	-Inf	-Inf	-Inf	-Inf	17172.9	7813.86	Modification
WAT_RP	972	1008	1.87834	1.79745	1.96593	0.962768	0.816132	0.967791	4	[M+H]+;	O-palmitoylcarnitine	361	399.335	C23H45NO4		0	0	2950	-Inf	2922	4193	4231	5759	-Inf	158426	-Inf	158426	2330.18	Acylcarnitine
