# Supplementary material for: Accelerated lysine metabolism conveys kidney protection in salt-sensitive hypertension
Source: Nat Commun. 2022 Jul 14;13:4099. doi: 10.1038/s41467-022-31670-0 (PMC9283537; doi:10.1038/s41467-022-31670-0)
Supplement: Supplementary file 7 — Supplemental Data 3 [file 41467_2022_31670_MOESM7_ESM.xlsx]

## Sheet: Sheet1
Metabolite	Metlin ID	mzmed	rtmed (HILIC or RP)	pvalue	qvalue	log2 ratio 2w 8%NaCl	log2 ratio 3w 8%NaCl	log2 ratio 3w 4%NaCl	log 2 ratio low salt (0.4% NaCl)	Adduct	Loss	Chromatography
L-arginine	13	175.119	10.52	0.006	0.019	1.239	-0.944	0.149	0.199	0	0	H
L-Glutamate	19	148.061	8.24	0	0.019	1.049	-0.975	0.005	0.062	0	0	H
Lysine	25	147.113	10.84	0.002	0.019	1.127	0.874	0.476	0.29	0	0	H
Phenylalanine	28	166.086	1.78	0.017	0.022	0.278	-1.116	0.029	0.17	0	0	RP
Taurine	31	126.022	1.82	0.088	0.049	0.256	0.198	0.078	-0.302	0	0	RP
L-Threonine	32	120.066	8.32	0.009	0.02	-0.039	0.357	-0.112	-0.015	0	0	H
Pipecolic	50	130.086	7.29	0	0.019	2.541	4.335	1.211	0.669	0	0	H
L-carnitine	52	162.113	5.61	0.005	0.019	0.543	-0.199	0.032	0.128	0	0	H
O-Phosphorylethanolamine	54	124.016	13.99	0.004	0.019	0.452	0.252	0.189	0.064	0	H2O	H
Inosine	84	269.088	1.56	0.03	0.028	0.552	-0.798	0.189	0.192	0	0	RP
Guanosine	87	306.081	7.37	0.01	0.02	1.448	-1.438	0.17	0.164	Na	0	H
GMP	98	364.065	13.98	0.009	0.02	0.335	1.231	-0.154	0.158	0	0	H
NAD	101	664.116	14.5	0.008	0.02	0.636	0.959	0.266	0.121	0	0	H
Isovaleric acid	109	120.102	4.83	0.01	0.02	1.701	-1.637	0.713	0.271	0	0	H
Valeric acid	110	120.102	3.5	0.006	0.019	2.48	-2.584	-0.132	0.136	NH4	0	H
Glucose (Hexose), Na dduct	133	203.053	10.27	0.009	0.02	-1.082	0.11	-0.362	-0.493	Na	0	H
Sucrose/Lactose - DiHexose	137	365.106	10.04	0.005	0.019	-0.593	-0.879	-0.17	-0.332	Na	0	H
Glucose-6-phosphate	145	261.037	10.04	0.005	0.019	-0.258	-0.746	-0.111	-0.233	0	0	H
Palmitic acid	187	257.247	10.58	0.019	0.023	0.045	-0.686	0.167	0.045	0	0	RP
Stearic acid	189	285.279	11.15	0.003	0.016	-0.047	-0.668	0.229	0.041	0	0	RP
Oleic acid	190	283.263	10.67	0.001	0.016	0.067	-1.305	0.268	-0.108	0	0	RP
N-Methylhistidine	251	126.103	8.44	0.003	0.019	0.24	-0.72	-0.25	-0.481	0	0	H
Betaine aldehyde	278	102.091	3.53	0.004	0.019	1.618	-2.191	1.244	0.219	0	0	H
L2-Aminobutyric acid	279	104.071	7.33	0.002	0.019	0.725	0.812	1.086	0.316	0	0	H
Thymine	290	127.05	7.34	0.001	0.019	-0.054	-0.413	-0.093	-0.312	0	0	H
Orotic acid	318	174.05	7.33	0.002	0.019	2.331	4.067	0.473	0.6	NH4	0	H
Glycerophosphocholine	370	258.11	10.62	0.007	0.02	-0.4	0.641	0.197	-0.075	0	0	H
Saccharopine	383	277.14	12.09	0.001	0.019	4.409	3.134	3.2	0.748	0	0	H
Saccharopine isomer	NaN	277.141	12.52	0.001	0.019	3.932	2.653	2.343	0.732	0	0	H
Vanillylmandelic acid	697	221.043	7.56	0.008	0.02	-1.157	2.053	1.777	-0.822	Na	0	H
palmitoylcarnitine	961	400.342	8.56	0.003	0.016	0.002	-0.255	0.179	0.143	0	0	RP
Butyrylcarnitine	964	232.154	3.06	0.003	0.016	-0.502	0.724	-0.106	0.05	0	0	RP
Propionylcarnitine	965	218.138	2.31	0.002	0.019	0.38	1.681	0.071	0.201	0	0	H
Hippuric acid	1301	180.065	3.75	0.028	0.027	-0.665	-1.405	-0.624	0.101	0	0	RP
Phosphocholine	3318	206.055	10.88	0.003	0.019	-0.269	-0.181	0.033	-0.081	Na	0	H
N-acetylglucosamine, water loss	3355	204.087	11.61	0.007	0.019	-0.31	-0.702	-0.43	-0.045	0	H2O	H
docosa-hexaenoic acid	3457	329.247	9.98	0.08	0.046	0.312	-0.7	0.186	0.066	0	0	RP
CDP-Choline	3581	489.114	14	0.008	0.02	0.259	0.155	0.405	0.09	0	0	H
Methylguanine	3778	166.072	5.87	0.009	0.02	-1.164	-1.481	0.167	-0.448	0	0	H
Oleamide	4115	282.279	10.1	0.084	0.047	-0.058	-1.063	0.285	-0.759	0	0	RP
4-Guanidinobutanoic acid	4155	146.092	5.97	0	0.019	-0.024	-1.629	0.329	-0.266	0	0	H
p Cresol	4236	126.091	8.08	0.003	0.019	3.542	0.925	1.068	0.487	0	0	H
Phenylacetylglycerine	4237	194.081	4.08	0.016	0.022	-0.427	-0.696	-0.061	-0.142	0	0	RP
2-Methylbutyroylcarnitine	5367	246.17	3.83	0.007	0.018	0.279	0.167	0.024	0.078	0	0	RP
Glucosylgalactosyl hydroxylysine	5567	487.213	14.15	0.001	0.019	-0.937	-1.571	-0.547	-0.107	0	0	H
Galactosylhydroxylysine	5576	325.16	14.15	0.002	0.019	-0.878	-1.479	-0.512	-0.077	0	0	H
Kynurenic acid	5683	190.05	3.57	0.004	0.016	-0.796	-2.401	-0.269	-0.105	0	0	RP
Stearoylcarnitine	5811	428.373	9.08	0.087	0.049	-0.034	-0.276	0.082	0.108	0	0	RP
Xanthurenic acid	5841	206.045	3.35	0	0.016	-0.95	-2.363	-0.162	-0.196	0	0	RP
Methyladenosine	6888	282.12	7.31	0.008	0.02	-1.275	-1.379	0.009	-0.448	0	0	H
Gly Pro Asn	16100	287.135	9.93	0.001	0.019	0.516	-0.022	-0.738	0.187	0	0	H
Thr Gly Gln	16100	305.146	11.42	0	0.019	2.787	2.647	1.134	0.622	0	0	H
Thr Thr Glu	16730	350.156	11.82	0.009	0.02	-0.511	-0.796	-0.554	0.042	0	0	H
Gly Gly Val	18321	232.129	9.68	0	0.019	0.134	4.956	0.934	0.422	0	0	H
Leu Asp Ser	18666	351.19	8.04	0.001	0.019	4.368	-1.968	3.191	0.929	0	0	H
Ala Glu Val	18977	318.166	8.54	0	0.019	-3.53	-1.537	-3.572	-1.066	0	0	H
Pro-Ile-Lys	22672	357.25	8.45	0.006	0.019	0.196	0.324	0.333	0.116	0	0	H
Lys-Ile cys	23326	380.235	9.03	0.001	0.019	3.716	-1.086	0.81	0.434	0	0	H
Leu-Pro	23647	229.154	2.27	0.001	0.019	-1.92	-0.597	-0.12	-0.2	0	0	H
Pro-Ile	23647	229.154	3.64	0.004	0.019	0.057	-0.911	0.076	-0.409	0	0	H
Phe-Lys	23676	294.182	8.19	0.001	0.019	1.719	-1.355	1.505	0.568	0	0	H
Gly-Phe	23966	223.108	3.29	0.041	0.032	0.557	-1.376	0.143	0.168	0	0	RP
Pro-Gly	24019	173.092	9.07	0	0.019	4.105	2.908	1.748	0.642	0	0	H
Ser-Gly	24039	163.072	8.52	0.01	0.02	0.633	-0.154	0.263	0.307	0	0	H
PC(17:0/0:0)	24068	510.355	9.19	0.06	0.039	0.172	0.294	0.02	-0.015	0	0	RP
Arachidonic acid	24087	305.247	10.1	0.034	0.029	0.11	-0.697	0.171	0.072	0	0	RP
docosapentaenoic acid	24096	331.263	10.38	0.008	0.018	0.218	-1.758	0.082	0.096	0	0	RP
N-acetylneuraminic acid	24101	310.113	8.47	0	0.019	-1.382	-0.903	0.379	-0.084	0	0	H
AMP	34478	348.07	17.16	0.006	0.019	-0.81	1.261	-0.02	-0.106	0	0	H
Isobutyryl carnitine	34492	232.154	1.89	0.003	0.019	0.041	1.575	0.206	0.08	0	0	H
9-Decenoic acid	34521	171.138	10.17	0.004	0.016	0.033	-0.236	0.09	-1.024	0	0	RP
Linoleic acid	34801	281.247	10.19	0.001	0.016	0.18	-1.252	0.275	-0.101	0	0	RP
Eicosatrienoic Acid	34827	307.263	10.39	0.002	0.016	0.196	-0.744	0.284	-0.025	0	0	RP
Adrenic Acid	34846	333.279	10.82	0.008	0.018	-0.165	-1.207	0.264	0.107	0	0	RP
11Z-hexadecenoic acid	34926	255.232	10.01	0.002	0.016	0.066	-0.991	0.344	-0.048	0	0	RP
PC(36:3), i.e. PC(16:0/20:3)	39365	766.574	12.36	0.03	0.028	-0.186	0.422	-0.241	0.037	0	0	RP
PC (38:5), i.e. PC(18:0/20:5(9Z,11Z,13Z,15Z,17Z))	39547	830.566	11.17	0.018	0.023	0.575	0.134	-1.202	-0.15	0	0	RP
PC (40:8), i.e. PC(18:2/22:6) 19Z))	39548	830.567	12.33	0.085	0.048	0.212	0.302	0.048	0.195	Na	0	RP
PC(36:4), i.e. PC (18:2/18:2)	39679	804.55	10.65	0.031	0.028	-0.026	-0.247	-0.37	-0.049	Na	0	RP
PC(18:2/0:0)	40301	520.339	8.48	0.002	0.016	0.204	0.133	0.04	-0.255	0	0	RP
PC(18:2(2E,4E)/0:0)	40301	520.338	9.31	0.008	0.018	0.771	1.297	-0.022	-0.366	0	0	RP
PC(0:0/18:1)	40349	522.355	8.98	0.011	0.019	0.16	-0.151	0.024	-0.036	0	0	RP
PC(0:0/18:1(9Z)) Na adduct	40349	544.337	8.98	0.007	0.017	-0.316	-0.789	0.013	0.421	Na	0	RP
Hexadecyl Acetyl Glycerol, Na adduct	43452	381.297	10.9	0.02	0.023	-0.092	-0.437	0.098	-0.037	0	0	RP
Methacholine (Methyl-gammabutyrobetaine)	43545	160.133	1.99	0.007	0.019	-2.143	1.008	1.135	0.217	0	0	H
N-acetylhistidine	44784	220.071	9.13	0.001	0.019	0.2	-1.927	0.395	0.16	0	0	H
Docosatetraenoic Acid	45057	333.278	10.59	0.005	0.016	-0.167	-1.227	0.298	0.113	0	0	RP
Methyl isobutyl ketone	58138	118.122	2.59	0	0.019	0.994	-0.107	1.367	0.417	NH4	0	H
4-Hydroxyproline	58354	132.066	8.5	0.002	0.019	-0.489	0.313	0.081	0.133	0	0	H
Elaidic carnitine	58415	426.347	8.32	0.018	0.022	-1.045	-3.813	0.327	0.332	0	0	RP
Elaidic carnitine	58415	426.357	8.68	0.042	0.033	-0.163	0.2	0.204	0.088	0	0	RP
linoleylcarnitine	58418	424.342	8.32	0.033	0.029	-0.068	0.3	0.213	0.124	0	0	RP
Clupadonoylcarnitine	58428	496.339	8.6	0.011	0.019	0.169	-0.242	-0.008	0.012	Na	0	RP
PC(40:7, i.e. PC(18:3(6Z,9Z,12Z)/22:4(7Z,10Z,13Z,16Z))	59632	854.558	12	0.023	0.024	0.326	0.086	-0.023	-0.023	0	0	RP
PC (36:7)	59684	793.561	12.21	0.054	0.037	0.076	0.605	0.045	0.257	NH4	0	RP
PC (42:8)	59857	854.568	11.59	0.061	0.04	0.522	0.242	-0.113	-0.067	0	0	RP
PC (20:4/0:0)	61705	566.321	8.48	0.004	0.016	0.157	-0.254	-0.037	-0.119	Na	0	RP
PC (20:4/0:0)	61705	544.339	8.48	0.005	0.016	0.197	-0.222	-0.031	-0.132	0	0	RP
PC(22:5/0:0)	61712	570.356	8.85	0.017	0.022	-0.031	-0.839	-0.271	-0.236	0	0	RP
LysoPC(P-16:0)	61716	480.344	9.01	0.01	0.018	0.07	-0.738	0.044	-0.042	0	0	RP
omega-3 Arachidonic Acid methyl ester	62953	319.263	10.92	0.001	0.016	0.457	-1.339	0.426	-0.009	0	0	RP
Linoelaidic Acid(18:2)	62957	303.229	10.19	0.003	0.016	0	-1.151	0.233	-0.115	0	0	RP
NE-acetyllysine	63103	189.123	7.33	0.001	0.019	1.418	1.219	0.72	0.377	0	0	H
S-Ribosyl-L-homocysteine	63431	268.085	9.44	0.001	0.019	0.008	3.795	0.701	-0.444	0	0	H
Tryptophan	65534	205.097	3.23	0.052	0.037	0.091	-0.677	0.003	0.11	0	0	RP
Lysinamide	65680	146.129	11.61	0.001	0.019	2.154	3.235	0.895	0.105	0	0	H
Fructoselysine	71227	291.155	11.75	0	0.019	7.152	8.708	6.112	0.891	0	0	H
19:2(5Z,9Z)	74434	295.263	11.05	0	0.016	0.28	-1.321	0.54	-0.293	0	0	RP
PC(20:3/0:0)	76575	546.345	8.48	0.011	0.019	0.124	-0.248	-0.038	-0.037	0	0	RP
Carbamoyl-Lysine/Homocitrullin	85017	190.119	9.06	0	0.019	4.141	2.924	1.798	0.644	0	0	H
Ribothymidine	85160	259.092	7.35	0.001	0.019	-0.05	-0.797	-0.07	-0.356	0	0	H
Ribothymidine	85160	259.093	7.71	0.001	0.019	-0.033	-1.354	-0.868	-0.129	0	0	H
Myristoylcarnitine	85175	372.31	7.96	0.022	0.024	0.028	0.154	0.256	0.007	0	0	RP
Benzyl cinnamate	94811	239.105	9.45	0.006	0.019	-1.124	-1.417	0.136	0	0	0	H
PC(16:0/0:0)	102768	496.339	8.8	0.005	0.016	0.161	-0.274	0.004	-0.017	0	0	RP
Phospho-taurine	NaN	224.095	4.04	0	0.016	-0.73	-1.963	0.212	-0.309	0	0	RP
carnitine…	NaN	245.149	4.22	0.066	0.041	-1.105	-0.125	0.715	-1.523	0	0	RP
PC(20:3)/0:0)	NaN	546.282	9.39	0.081	0.046	-0.415	-4.585	-0.13	0.732	0	0	RP
Vitamin D3 related compound, 1α,25-dihydroxy-22-oxa-20-epivitamin D3	NaN	419.315	11.51	0.063	0.04	-0.059	0.059	0.107	-0.22	0	0	RP
5,9-tetracosadienoic acid	NaN	365.373	11.68	0.064	0.041	-0.716	0.748	-0.316	-0.389	0	0	RP
