# Supplementary material for: Accelerated lysine metabolism conveys kidney protection in salt-sensitive hypertension
Source: Nat Commun. 2022 Jul 14;13:4099. doi: 10.1038/s41467-022-31670-0 (PMC9283537; doi:10.1038/s41467-022-31670-0)
Supplement: Supplementary file 8 — Supplemental Data 4 [file 41467_2022_31670_MOESM8_ESM.xlsx]

## Sheet: Sheet1
Majority protein IDs	Protein names	Gene names	Peptides	Razor + unique peptides	Unique peptides	Sequence coverage [%]	Unique + razor sequence coverage [%]	Unique sequence coverage [%]	Mol. weight [kDa]	Q-value	Intensity	Score	-Log Student's T-test p-value 8_3_L_8_3	Student's T-test q-value 8_3_L_8_3	Student's T-test Difference 8_3_L_8_3	Student's T-test Test statistic 8_3_L_8_3	-Log Student's T-test p-value 8_2_L_8_2	Student's T-test q-value 8_2_L_8_2	Student's T-test Difference 8_2_L_8_2	Student's T-test Test statistic 8_2_L_8_2	-Log Student's T-test p-value 4_L_4	Student's T-test q-value 4_L_4	Student's T-test Difference 4_L_4	Student's T-test Test statistic 4_L_4	-Log Student's T-test p-value 0p4_L_0P4	Student's T-test q-value 0p4_L_0P4	Student's T-test Difference 0p4_L_0P4	Student's T-test Test statistic 0p4_L_0P4	Protein IDs
A0A096MIV5		Abcf2	11	11	11	22	22	22	71.655	0	138270000	6.3989	0.00939308	0.993483	0.0122648	0.022576	0.303215	0.908229	0.440763	0.620333	0.053814	1	-0.0718037	-0.124627	0.5368	0.612453	-0.125677	-0.608985	A0A096MIV5
A0A096MIX2		Ddx17	36	29	29	50.3	43.7	43.7	72.644	0	2668000000	172.17	0.422864	0.718753	-0.329781	-0.727786	0.940915	0.917789	-0.395973	-1.2586	0.465146	0.975414	-0.0726	-0.420928	0.142582	0.850803	-0.0764205	-0.253421	A0A096MIX2
A0A096MJ11		Gsdmd	7	7	7	19.3	19.3	19.3	53.212	0	161390000	8.033	0.411382	0.663624	-0.9156	-0.830415	0.0675619	0.957027	0.160359	0.169494	0.117833	0.999768	-0.252576	-0.277456	0.447532	0.474165	-0.412674	-0.814398	A0A096MJ11
A0A096MJN4		Sept4	8	8	8	17	17	17	53.083	0	340520000	27.1	1.74115	0.159567	1.05023	2.30911	0.634336	0.925935	1.3226	1.2078	0.347643	0.934352	-0.528935	-0.688332	0.851282	0.229575	0.515453	1.30548	A0A096MJN4
A0A096MJP9		Ddi2	11	11	11	15.7	15.7	15.7	106.03	0	1071700000	45.545	0.166158	0.872389	-0.632371	-0.398169	0.262148	0.920937	-0.229795	-0.499566	0.390272	0.90341	-0.834492	-0.787513	0.0115485	0.985526	-0.012094	-0.026886	A0A096MJP9
A0A096MJR6		Parp4	6	6	6	14.1	14.1	14.1	89.891	0	58539000	14.403	0.65337	0.528512	-0.631977	-1.09454	0.117666	0.948481	-0.106176	-0.243557	0.965145	0.662473	0.571644	1.35877	0.0483151	0.939735	-0.0637131	-0.114249	A0A096MJR6
A0A096MJY1		Gpc6	5	4	4	16	13	13	62.957	0	108800000	13.382	0.447202	0.644063	-0.76884	-0.866977	1.50717	0.700154	-0.996361	-2.18663	0.189437	0.976314	-0.257561	-0.400635	0.179482	0.743948	-0.339314	-0.408952	A0A096MJY1
A0A096MJZ2		Tbl2	9	9	9	24	24	24	49.613	0	225320000	91.869	0.241762	0.844976	-0.232442	-0.46893	0.348976	0.911144	-0.196693	-0.574793	1.23333	0.619102	-0.4684	-1.48139	1.02853	0.179438	0.517669	1.47698	A0A096MJZ2
A0A096MKE9	DNA ligase	Lig3	10	10	10	15.6	15.6	15.6	112.02	0	56398000	8.44	0.0324895	0.979521	0.0243543	0.0674843	0.595541	0.929492	-0.769962	-1.08429	0.354486	0.955137	0.243736	0.604595	0.641663	0.346246	0.428256	1.03951	A0A096MKE9
A0A096MKH2		Vta1	8	8	8	34.6	34.6	34.6	33.975	0	720630000	138.09	0.855525	0.461987	-0.485694	-1.22647	0.377874	0.912014	-0.183232	-0.58884	0.0451915	0.998272	-0.0243044	-0.0837262	0.526738	0.50347	0.228677	0.770885	A0A096MKH2
A0A0G2JSL0;P28073	Proteasome subunit beta type-6	Psmb6	8	8	8	45.4	45.4	45.4	25.303	0	813760000	60.514	1.3296	0.198656	1.4967	2.02971	0.587689	0.945099	1.43098	1.14817	0.317066	0.959896	0.217468	0.548542	2.47986	0.0663529	1.63106	3.97451	A0A0G2JSL0;P28073
P60892;A0A0G2JSV3;M0RBK1	Ribose-phosphate pyrophosphokinase 1	Prps1;Prps1l1	10	5	5	39.6	26.7	26.7	34.834	0	306500000	33.058	0.966578	0.30716	1.50454	1.61511	0.806884	0.865098	1.58085	1.47081	0.58455	0.776173	-0.903266	-1.0603	0.443297	0.402213	1.29513	0.933998	P60892;A0A0G2JSV3;M0RBK1
A0A0G2JTA1			5	4	4	14.6	10.9	10.9	54.713	0	126260000	3.7518	0.332787	0.739705	-0.600189	-0.680606	0.181752	0.935942	-0.368826	-0.413283	0.982181	0.585268	-1.18911	-1.56881	1.22057	0.0789733	2.16338	2.17589	A0A0G2JTA1
A0A0G2JTB1			10	7	7	41.4	37.3	37.3	25.158	0	5370100000	38.176	3.35849	0.0566667	3.27509	4.87811	0.720936	0.874903	3.02247	1.40821	0.183327	0.99067	0.105526	0.320898	2.06388	0.0459898	1.07892	3.0142	A0A0G2JTB1
A0A0G2JTB2			21	21	21	43.7	43.7	43.7	75.706	0	1428500000	323.31	1.21464	0.470006	-0.271173	-1.20803	0.583833	0.900029	-0.16503	-0.708538	0.874261	0.866839	-0.179492	-0.859393	1.08989	0.36965	-0.182048	-0.991655	A0A0G2JTB2
A0A0G2JTD9			11	11	11	73.1	73.1	73.1	23.327	0	211170000	98.707	0.0145514	0.98757	-0.0295654	-0.0372499	0.965142	0.868253	-0.725852	-1.49658	1.27515	0.628891	-0.408923	-1.44124	0.609892	0.359221	-0.436233	-1.01052	A0A0G2JTD9
A0A0G2JTI7			5	5	5	8.8	8.8	8.8	77.44	0	77610000	8.2062	0.930472	0.367131	0.820437	1.44564	0.576425	0.916531	0.528847	0.997023	0.473109	0.87652	-0.504415	-0.845259	1.43558	0.070765	1.23701	2.30303	A0A0G2JTI7
A0A0G2JTJ9			4	4	3	15.8	15.8	12.2	56.982	0	131570000	67.149	0.0546215	0.956205	0.149751	0.139216	0.237324	0.920215	0.378219	0.507672	1.01385	0.657413	-0.527844	-1.37162	2.49741	0.0471471	-0.860484	-3.28143	A0A0G2JTJ9
A0A0G2JTM1			5	5	5	7.8	7.8	7.8	80.283	0	75666000	7.7349	0.201766	0.882759	0.148792	0.376019	0.817559	0.889886	0.824184	1.36751	0.533075	0.83456	0.585658	0.937886	0.0135416	0.980015	0.033826	0.0361291	A0A0G2JTM1
A0A0G2JTN4			30	30	30	43.5	43.5	43.5	144.39	0	1389200000	295.58	0.797829	0.546782	-0.329587	-1.0551	1.01358	0.891944	-0.459781	-1.37701	0.493344	0.87003	-0.463413	-0.856012	2.12352	0.0803941	-0.431831	-2.16119	A0A0G2JTN4
A0A0G2JTN7			3	3	3	7.8	7.8	7.8	70.303	0	56072000	7.5895	0.634014	0.565576	0.47584	1.01641	0.842781	0.875511	0.892556	1.41508	0.0344137	0.997987	0.0694622	0.0861442	NaN	1	0	NaN	A0A0G2JTN7
A0A0G2JTX7			17	17	16	10.1	10.1	9.3	288.98	0	265980000	109.94	0.150158	0.88424	-0.410906	-0.355051	1.05996	0.845443	1.23393	1.75266	0.945722	0.578469	-1.65628	-1.58611	0.273261	0.607069	-0.784041	-0.616583	A0A0G2JTX7
A0A0G2JTX9;G3V8X2		Derl3	2	2	2	15.9	15.9	15.9	27.639	0	120720000	76.371	0.193661	0.867082	-0.270794	-0.411799	0.114952	0.945488	-0.19399	-0.266875	0.393125	0.935073	-0.359237	-0.703443	NaN	1	0	NaN	A0A0G2JTX9;G3V8X2
A0A0G2JTY3			3	3	3	6.9	6.9	6.9	48.602	0	173860000	20.491	1.28292	0.205322	1.60152	1.99531	0.130101	0.944648	0.250445	0.304016	0.0821653	1	0.0971898	0.182159	0.223503	0.669503	-0.625991	-0.516575	A0A0G2JTY3
A0A0G2JU05			16	16	16	27.8	27.8	27.8	119.65	0	726830000	112.77	0.971127	0.444701	-0.41154	-1.26009	0.126867	0.94734	0.0991459	0.252221	0.766977	0.720863	-0.593666	-1.18958	1.7482	0.11649	-0.370516	-1.79176	A0A0G2JU05
A0A0G2JU15			19	19	19	34.3	34.3	34.3	84.556	0	873240000	90.155	3.22638	0.0962892	-0.943186	-3.46253	0.780685	0.918977	-0.572482	-1.23687	0.796517	0.852057	-0.218963	-0.901526	2.34862	0.0470222	-0.820761	-3.06758	A0A0G2JU15
A0A0G2JU25			8	8	8	17.2	17.2	17.2	61.854	0	226200000	40.405	0.0686549	0.946149	-0.169516	-0.171131	0.0539633	0.964639	-0.120942	-0.136089	0.107015	1	0.154103	0.240991	0.981719	0.207471	-0.449667	-1.3757	A0A0G2JU25
A0A0G2JU49			9	9	9	25.5	25.5	25.5	51.925	0	361820000	156.18	2.11627	0.108102	-2.11842	-3.03108	0.332704	0.901969	0.564377	0.685581	0.242191	0.983046	0.110353	0.382573	0.140113	0.861744	-0.0633262	-0.234845	A0A0G2JU49
A0A0G2JU77			3	3	3	18.1	18.1	18.1	24.792	0	333120000	5.7087	1.31503	0.178618	-3.03729	-2.1611	0.154788	0.938122	-0.57564	-0.37755	NaN	1	0	NaN	NaN	1	0	NaN	A0A0G2JU77
A0A0G2JUA5			194	194	194	69.2	69.2	69.2	581.12	0	17934000000	323.31	1.19467	0.30751	-0.650892	-1.61559	1.49943	0.848578	-0.570395	-1.87264	0.169823	0.991973	-0.132841	-0.325621	0.780305	0.351934	-0.278697	-1.02508	A0A0G2JUA5
A0A0G2JUD2			15	15	15	61.4	61.4	61.4	34.527	0	2784300000	269.42	0.775948	0.608082	-0.24537	-0.937781	0.0759506	0.96139	0.0446267	0.143458	0.013241	0.997984	-0.00686576	-0.024751	1.53264	0.103119	-0.535933	-1.93257	A0A0G2JUD2
A0A0G2JUH4			9	9	9	24.3	24.3	24.3	59.844	0	305000000	51.214	2.49119	0.131041	-0.671596	-2.56344	1.64172	0.829285	-0.509503	-1.90377	0.885781	0.838676	-0.206604	-0.922264	2.98819	0.0577405	-0.409537	-2.55997	A0A0G2JUH4
A0A0G2JUI5			7	7	5	7.8	7.8	5.9	170.81	0	116010000	5.6467	0.285267	0.772535	-0.719236	-0.617396	0.829152	0.873895	1.67371	1.50934	0.493423	0.843895	-0.685868	-0.910667	0.504262	0.351947	-1.18321	-1.02416	A0A0G2JUI5
A0A0G2JUJ9			9	9	9	14.7	14.7	14.7	87.716	0	112940000	6.9562	0.417711	0.668978	-0.702297	-0.817064	0.471447	0.910424	0.857141	0.928776	0.396224	0.905367	-0.662746	-0.777095	0.499199	0.405238	0.557791	0.92701	A0A0G2JUJ9
A0A0G2JUX4			14	14	14	13.5	13.5	13.5	157.3	0	175140000	24.358	0.152162	0.900865	0.166269	0.31801	0.120394	0.946992	-0.0849218	-0.233828	0.402644	0.952472	-0.196826	-0.61375	1.53463	0.108901	-0.483355	-1.86114	A0A0G2JUX4
A0A0G2JUZ0			6	6	6	12.2	12.2	12.2	75.542	0	58563000	7.0262	0.0168231	0.986595	0.0180592	0.0386355	0.0586233	0.966336	-0.0554118	-0.12764	0.0273991	0.997901	-0.017409	-0.0542803	0.112602	0.898179	-0.0463847	-0.184535	A0A0G2JUZ0
A0A0G2JUZ5			58	58	58	62.6	62.6	62.6	105.18	0	30369000000	323.31	1.26772	0.234348	1.03011	1.85128	0.817852	0.953192	0.359901	1.12664	1.17742	0.642344	0.450837	1.42679	0.0638449	0.930884	0.04427	0.128601	A0A0G2JUZ5
A0A0G2JV05			14	14	14	12.1	12.1	12.1	181.91	0	282310000	46.463	0.891783	0.48198	-0.395974	-1.18749	0.494784	0.909393	-0.260621	-0.765504	0.508734	0.904371	-0.275948	-0.774131	1.48842	0.136712	-0.386784	-1.66845	A0A0G2JV05
A0A0G2JV12;F1LPD0		Col15a1	11	11	11	12	12	12	138.27	0	668050000	81.219	2.57425	0.0990145	-1.21601	-3.16909	0.459408	0.910835	-0.150979	-0.608635	0.153703	1	-0.0625024	-0.242094	0.231097	0.717931	-0.202423	-0.450544	A0A0G2JV12;F1LPD0
A0A0G2JV16			5	5	5	3	3	3	239.3	0	29365000	4.1251	NaN	1	0	NaN	0.500317	0.909782	-0.635534	-0.933195	NaN	1	0	NaN	NaN	1	0	NaN	A0A0G2JV16
A0A0G2JV24			7	7	5	8.5	8.5	6.4	127.87	0	185190000	37.238	0.494683	0.609867	-0.781321	-0.933322	0.0438958	0.969793	0.100307	0.11192	0.29331	0.952484	-0.608199	-0.61785	0.685779	0.228165	1.33146	1.30938	A0A0G2JV24
A0A0G2JVC2			11	11	11	16	16	16	103.77	0	402220000	57.583	0.116825	0.932475	-0.0686276	-0.21376	0.203459	0.936642	-0.199895	-0.408554	0.44464	0.886236	0.591393	0.830464	1.18164	0.152017	-0.495292	-1.59233	A0A0G2JVC2
A0A0G2JVI4			6	6	6	10.5	10.5	10.5	119.55	0	178920000	23.739	0.909271	0.328818	-1.54689	-1.5501	0.0235302	0.985833	-0.0909586	-0.0641012	0.0028445	0.999617	-0.00871506	-0.00767161	0.823752	0.160617	-1.88546	-1.55863	A0A0G2JVI4
A0A0G2JVL5			2	2	2	11.6	11.6	11.6	28.943	0	240280000	204.02	0.0305114	0.976578	-0.122706	-0.0819796	0.26216	0.912967	0.893092	0.595778	0.993334	0.57176	-1.51857	-1.62796	1.59685	0.0499927	-2.25141	-2.76546	A0A0G2JVL5
A0A0G2JVM2			20	20	20	19.1	19.1	19.1	153.47	0	466650000	134.89	0.12311	0.928786	-0.0938082	-0.241642	0.536957	0.911018	0.422461	0.90959	0.0884663	1	-0.101596	-0.19414	3.22252	0.0722162	0.939114	4.22284	A0A0G2JVM2
A0A0G2JVP8			16	16	16	39.2	39.2	39.2	48.52	0	1378700000	139.36	0.434856	0.728669	-0.275735	-0.709485	0.260436	0.919141	-0.27689	-0.516403	0.0508978	1	-0.0616199	-0.116091	2.80833	0.0647458	-1.01677	-3.8645	A0A0G2JVP8
A0A0G2JVT8			6	6	6	8.8	8.8	8.8	178.77	0	440070000	105.99	0.0688121	0.945761	-0.201599	-0.174266	1.088	0.865964	-0.534195	-1.50198	0.118988	0.996203	0.398586	0.291456	0.105861	0.840744	-0.458287	-0.272468	A0A0G2JVT8
A0A0G2JVW3			7	7	3	3.4	3.4	1.6	267.31	0	43126000	5.6255	0.0268649	0.979997	-0.0421255	-0.0655623	0.187791	0.936326	0.280554	0.40909	0.299382	0.960715	-0.257783	-0.550218	0.333581	0.601374	-0.29598	-0.625238	A0A0G2JVW3
A0A0G2JVZ6			20	20	20	26.6	26.6	26.6	115.81	0	824350000	105.66	2.92746	0.116824	-0.636978	-2.77207	0.0383	0.979893	-0.026432	-0.0779424	0.73202	0.866336	-0.215517	-0.861123	1.90991	0.112504	-0.346127	-1.81712	A0A0G2JVZ6
A0A0G2JW01			19	19	19	53.2	53.2	53.2	48.639	0	668010000	71.797	0.183254	0.872113	0.279348	0.397104	1.48041	0.838209	-0.470601	-1.73762	0.360119	0.953825	0.26049	0.620469	0.282106	0.694707	-0.159284	-0.480296	A0A0G2JW01
A0A0G2JW60			64	64	62	26	26	25.1	392.07	0	1577500000	238.19	1.0898	0.352409	-0.575375	-1.48059	0.184827	0.946692	-0.0549374	-0.25397	1.75271	0.550009	-0.406945	-1.69239	0.647396	0.411703	-0.271061	-0.915793	A0A0G2JW60
A0A0G2JW72			33	33	33	34.6	34.6	34.6	95.123	0	13408000000	323.31	0.525714	0.673516	-0.289335	-0.803777	0.287828	0.933571	-0.135442	-0.457533	0.0109266	0.99764	-0.00953681	-0.0239718	2.15628	0.0778922	-0.44049	-2.20291	A0A0G2JW72
A0A0G2JW94			17	17	17	31.4	31.4	31.4	53.808	0	977400000	105.55	2.07195	0.113223	1.73376	2.88962	0.156273	0.944365	0.116299	0.301755	0.403418	0.944514	-0.242452	-0.652752	1.83702	0.0848398	0.49734	2.10929	A0A0G2JW94
A0A0G2JWB6			34	34	34	33.5	33.5	33.5	165.21	0	1520100000	244.51	2.27794	0.0914754	-2.36939	-3.27118	0.61692	0.91673	0.254928	0.860567	1.16708	0.625848	-0.485015	-1.45214	0.559781	0.39698	0.410406	0.942669	A0A0G2JWB6
A0A0G2JWC7			34	34	33	53.2	53.2	53.2	79.623	0	2710400000	308.65	2.26132	0.194141	-0.454557	-2.06031	0.896852	0.924333	-0.239398	-1.01821	0.257806	0.96245	-0.382842	-0.531596	1.18029	0.182649	-0.388859	-1.46257	A0A0G2JWC7
A0A0G2JWD0			16	16	16	21.4	21.4	21.4	97.609	0	579690000	79.381	1.98206	0.122894	-1.37409	-2.67885	1.09871	0.826924	-1.3831	-1.82869	0.833274	0.658924	-1.00754	-1.37162	0.100674	0.900097	-0.0529265	-0.181697	A0A0G2JWD0
A0A0G2JWD6			27	27	27	25.3	25.3	25.3	121.5	0	945610000	74.911	3.65113	0.112559	-0.540369	-2.91699	0.416353	0.903736	-0.198463	-0.63798	0.754071	0.747006	-0.498877	-1.13423	0.751886	0.402835	-0.229431	-0.932375	A0A0G2JWD6;D4AE00
A0A0G2JWG6			40	40	40	18.2	18.2	18.2	369.07	0	560470000	78.631	0.140789	0.918138	-0.0981833	-0.267155	0.832216	0.944902	-0.336717	-1.11368	0.439259	0.906327	-0.392533	-0.769237	0.0167597	0.981941	-0.00976133	-0.0330141	A0A0G2JWG6
B2RYG5;A0A0G2JWR5		Taf15	8	6	6	22.2	19.8	19.8	60.068	0	548020000	125.73	0.126454	0.905127	-0.35396	-0.304718	0.162598	0.937686	0.308682	0.371272	0.0308545	0.996208	0.0413915	0.0729085	0.888371	0.319478	-0.273475	-1.0908	B2RYG5;A0A0G2JWR5
A0A0G2JWT6			3	3	3	14.9	14.9	14.9	38.601	0	78150000	13.554	0.124802	0.909613	-0.244841	-0.290419	0.298879	0.903725	0.599762	0.637436	0.0414893	1	-0.0622111	-0.0989761	0.273316	0.631064	-0.424576	-0.578179	A0A0G2JWT6
A0A0G2JX45			4	4	4	13.6	13.6	13.6	58.7	0	268360000	64.079	0.0791305	0.939675	0.20622	0.196567	0.0416991	0.972266	0.0845799	0.10504	1.10002	0.556881	-1.0913	-1.67385	0.0893362	0.871024	-0.215304	-0.222301	A0A0G2JX45
A0A0G2JX72			7	7	2	17	17	4.4	47.203	0	448940000	133.22	0.400518	0.67927	0.733008	0.796481	0.900556	0.849509	1.31179	1.56574	0.670929	0.774159	0.517494	1.06389	1.64867	0.0529579	1.51307	2.68185	A0A0G2JX72;D3ZQV3
A0A0G2JX93			29	29	29	28	28	28	125.24	0	1599400000	259.6	2.01949	0.180126	-0.577498	-2.13436	0.184932	0.945363	-0.119764	-0.338851	1.95714	0.475248	-0.525992	-1.98504	0.763552	0.299259	-0.398568	-1.13737	A0A0G2JX93
A0A0G2JXC2			7	6	5	10	9.2	8.4	106.96	0	59291000	18.027	0.429578	0.661112	0.706309	0.834173	0.101735	0.948056	-0.179159	-0.239821	0.428946	0.927305	0.35366	0.741747	0.174526	0.782076	-0.163943	-0.355343	A0A0G2JXC2
D3ZWM5;M0R4L7;G3V8B3;A0A0G2JXE0;A0A0G2JXI9;G3V9C7;Q00715;D3ZLY9;A0A0G2K7R1	Histone H2B;Histone H2B type 1	Hist1h2bb;Hist1h2bl;LOC100910200;Hist1h2bk;Hist1h2bh	13	13	6	69	69	38.1	13.964	0	33186000000	323.31	0.384521	0.773314	0.21242	0.61437	0.594612	0.911938	0.226718	0.81006	0.274831	0.97455	0.141864	0.446399	0.286315	0.746038	0.0968232	0.405052	D3ZWM5;M0R4L7;G3V8B3;A0A0G2JXE0;A0A0G2JXI9;G3V9C7;Q00715;D3ZLY9;A0A0G2K7R1;Q00729
A0A0G2JXG7			7	7	7	7.4	7.4	7.4	157.49	0	103200000	14.897	0.781532	0.414893	-1.05466	-1.33357	0.131828	0.945676	-0.312928	-0.314907	0.0907078	1	-0.162968	-0.213429	0.832537	0.179279	-1.07517	-1.47891	A0A0G2JXG7
A0A0G2JXN8			31	31	31	43.5	43.5	43.5	101.16	0	2221900000	323.31	2.81411	0.126254	-0.593334	-2.62371	0.270976	0.920671	-0.19173	-0.489071	0.542634	0.866974	-0.377703	-0.871312	1.67408	0.0965808	-0.496661	-1.9872	A0A0G2JXN8;G3V8S8
A0A0G2JXP3			12	10	9	16.8	14.5	14.5	110.63	0	417460000	61.633	1.60858	0.223181	-0.607888	-1.89876	0.419621	0.906646	-0.222522	-0.663957	0.316481	0.959917	0.203937	0.538908	0.82308	0.260626	-0.4392	-1.22451	A0A0G2JXP3
A0A0G2JXT6			11	11	11	28.2	28.2	28.2	75.576	0	339640000	17.693	0.0580268	0.95458	0.13665	0.145242	0.244327	0.945569	0.077755	0.339034	0.663614	0.77316	-0.54498	-1.06761	0.0136508	0.983607	-0.0125562	-0.0307772	A0A0G2JXT6
A0A0G2JXT8			149	149	141	69.8	69.8	68.1	277.84	0	20383000000	323.31	1.46522	0.312792	-0.43243	-1.60346	1.01778	0.919181	-0.205744	-1.00709	0.873793	0.940929	-0.110142	-0.660215	0.391592	0.64504	-0.142158	-0.553799	A0A0G2JXT8
A0A0G2JXT9			10	10	10	7.1	7.1	7.1	222.02	0	75874000	16.405	0.25236	0.807413	0.479412	0.540512	0.0952423	0.946834	-0.170527	-0.226091	1.05674	0.558068	-1.25644	-1.66175	0.282502	0.606671	-0.60685	-0.618318	A0A0G2JXT9
A0A0G2JXY4			6	6	6	27.6	27.6	27.6	38.191	0	202160000	34.094	0.279064	0.776958	-0.657111	-0.602276	0.333957	0.903605	-0.344108	-0.637748	0.0323148	0.996254	-0.0647518	-0.0809714	0.888024	0.196747	-0.636826	-1.41181	A0A0G2JXY4
A0A0G2JY02			3	3	3	5.6	5.6	5.6	68.542	0	83333000	5.1689	0.716707	0.460136	-0.904436	-1.231	0.228581	0.92063	-0.415129	-0.499479	NaN	1	0	NaN	0.832959	0.161814	1.60543	1.54991	A0A0G2JY02
A0A0G2JY07			6	6	6	13.1	13.1	13.1	82.467	0	27195000	6.3149	0.43218	0.6849	-0.450508	-0.784914	0.212322	0.933117	-0.287165	-0.449428	0.919076	0.692769	0.455921	1.24623	0.763973	0.318926	-0.348706	-1.09313	A0A0G2JY07
A0A0G2JY18			3	3	3	10.4	10.4	10.4	35.704	0	55309000	5.8344	0.493439	0.653923	0.429668	0.848824	0.529187	0.911611	-0.468468	-0.920357	0.0537198	1	-0.085401	-0.127989	NaN	1	0	NaN	A0A0G2JY18
A0A0G2JY62			4	4	4	8.4	8.4	8.4	103.88	0	51067000	4.1427	2.47123	0.0960916	-1.46885	-3.21295	0.715915	0.946339	0.509453	1.13993	NaN	1	0	NaN	1.23439	0.0918421	-1.24776	-2.04442	A0A0G2JY62
A0A0G2JY73			11	7	7	8.2	5.8	5.8	179.11	0	67993000	8.7708	0.0510565	0.962949	0.0803089	0.122083	0.472168	0.908811	-0.473667	-0.854751	0.172844	0.989461	-0.144242	-0.336012	0.207732	0.751344	0.15933	0.396806	A0A0G2JY73
A0A0G2JYC4			9	9	9	29.3	29.3	29.3	44.578	0	520700000	77.917	0.155717	0.889187	0.252428	0.346272	0.0407544	0.980019	0.0323124	0.0860748	0.403053	0.952384	0.211346	0.627549	0.515343	0.411222	-0.465228	-0.916794	A0A0G2JYC4
A0A0G2JYE0			8	8	8	9.9	9.9	9.9	113.58	0	173320000	14.583	0.0357341	0.975928	0.0463568	0.0838259	0.30466	0.906995	-0.691811	-0.656091	0.0538982	1	0.0599801	0.120647	0.47539	0.385745	0.973069	0.961747	A0A0G2JYE0
A0A0G2JYI0			44	44	44	21.1	21.1	21.1	309.45	0	1585900000	274.48	2.54635	0.157572	-0.514088	-2.32322	0.578395	0.908673	-0.273261	-0.849206	0.667615	0.879059	-0.226608	-0.839692	1.0026	0.299289	-0.260087	-1.13688	A0A0G2JYI0
A0A0G2JYR1			2	2	2	5.3	5.3	5.3	94.189	0	15726000	9.2503	0.291388	0.788209	-0.354813	-0.575885	0.124011	0.941974	-0.246728	-0.292166	0.0910149	1	-0.0983329	-0.197001	0.180817	0.759294	-0.222816	-0.386787	A0A0G2JYR1
A0A0G2JYU6			14	14	12	19.8	19.8	18.3	122.81	0	215840000	42.551	0.332854	0.737062	0.652983	0.687006	0.261707	0.91237	0.5686	0.573171	0.239438	0.96908	-0.303239	-0.486833	1.97918	0.0493134	-0.933503	-2.7922	A0A0G2JYU6
A0A0G2JZ48			3	3	3	4.4	4.4	4.4	121.9	0	94583000	39.941	0.184041	0.875362	0.242717	0.389983	0.368142	0.9016	0.355595	0.685416	NaN	1	0	NaN	3.16895	0.0627692	2.42355	5.71151	A0A0G2JZ48
A0A0G2JZ53			25	25	25	11.5	11.5	11.5	434.3	0	753940000	96.906	1.86785	0.20697	-0.532203	-1.9796	0.317362	0.90915	-0.262507	-0.583414	0.225376	0.988732	0.100599	0.355943	1.55228	0.0766667	-0.795098	-2.21068	A0A0G2JZ53
A0A0G2JZC3			4	4	4	51.8	51.8	51.8	12.406	0	1974600000	69.296	2.70133	0.0833846	2.56737	3.83244	0.533411	0.917494	0.837475	1.01338	1.5757	0.551819	0.535379	1.77169	1.6616	0.0567679	1.23874	2.5974	A0A0G2JZC3
A0A0G2JZD1			6	6	3	17.5	17.5	8.4	63.746	0	92327000	9.8469	0.142014	0.897779	-0.256159	-0.323196	0.332699	0.904131	-0.352555	-0.63894	NaN	1	0	NaN	0.739106	0.209368	-1.18808	-1.36941	A0A0G2JZD1
A0A0G2JZH0			17	17	16	49.6	49.6	47.5	39.873	0	937280000	119.6	4.4856	0.083814	-0.754332	-3.95793	1.00941	0.881805	-0.541018	-1.43813	0.171579	0.990115	0.13461	0.328904	1.46529	0.091836	-0.700869	-2.0454	A0A0G2JZH0
A0A0G2JZI2			87	87	87	65	65	65	169.86	0	7626200000	323.31	2.10131	0.221623	-0.415209	-1.90314	0.811959	0.91216	-0.29671	-1.05212	0.140148	1	0.044987	0.201234	0.106386	0.931776	-0.0222443	-0.126073	A0A0G2JZI2
A0A0G2JZQ1			28	28	28	63	63	63	55.322	0	2545900000	323.31	0.180949	0.896633	0.114377	0.326958	0.370503	0.911273	0.195112	0.593812	0.553267	0.90231	0.256174	0.793768	0.564774	0.485557	-0.22698	-0.79894	A0A0G2JZQ1;Q9QY16
A0A0G2JZZ4			7	7	7	59	59	59	16.21	0	1638400000	25.536	0.373697	0.670959	-2.04926	-0.811007	1.24462	0.707774	-2.87211	-2.17362	0.267314	0.955742	-1.24706	-0.605497	0.514217	0.33187	1.66372	1.06664	A0A0G2JZZ4
A0A0G2K014			33	30	30	57.5	54.7	54.7	71.98	0	3171800000	323.31	1.8677	0.151554	-0.947774	-2.36526	2.05988	0.708571	-0.825584	-2.61384	0.654491	0.738266	-0.964264	-1.15589	1.36293	0.105651	-0.656599	-1.90764	A0A0G2K014
A0A0G2K016			8	8	8	13.7	13.7	13.7	102.4	0	138570000	58.493	0.256814	0.816003	-0.318796	-0.517842	0.920478	0.837292	-1.4727	-1.61275	0.249064	0.961775	-0.393823	-0.52038	0.534694	0.349529	0.836291	1.03225	A0A0G2K016
A0A0G2K047			46	46	46	60.6	60.6	60.6	74.674	0	11011000000	323.31	0.283322	0.839278	-0.162971	-0.475561	0.298384	0.918859	-0.225015	-0.541	0.821106	0.7864	0.303532	1.03457	1.69756	0.109927	-0.404495	-1.83598	A0A0G2K047
A0A0G2K051			80	80	80	54.9	54.9	54.9	165.41	0	3074900000	323.31	0.565826	0.776757	-0.123134	-0.602661	0.00720253	0.999046	-0.00403595	-0.0140228	0.396451	0.940404	-0.37176	-0.712037	1.41218	0.212124	0.266396	1.36137	A0A0G2K051
A0A0G2K089			6	6	6	4.3	4.3	4.3	211.08	0	62397000	8.0696	0.0214269	0.981782	0.0615874	0.0565686	0.28784	0.9142	0.46191	0.601051	0.0750984	1	-0.105308	-0.172454	1.63812	0.0786443	-0.666294	-2.1789	A0A0G2K089
A0A0G2K0E0			3	3	3	8.1	8.1	8.1	61.367	0	15329000	4.3777	0.0756562	0.955119	0.0530376	0.149613	NaN	1	0	NaN	NaN	1	0	NaN	0.573757	0.373907	0.463521	0.9841	A0A0G2K0E0
A0A0G2K0H6			10	10	10	32.6	32.6	32.6	42.97	0	100310000	9.6461	1.17048	0.268259	-0.95768	-1.73122	0.291883	0.907933	-0.531832	-0.617912	0.92379	0.65788	0.716295	1.38822	0.170024	0.749521	0.410319	0.400109	A0A0G2K0H6
A0A0G2K0L0			11	10	10	23.1	20.9	20.9	70.562	0	206830000	26.398	1.78194	0.159205	-0.944372	-2.2891	0.631845	0.910341	-0.376389	-0.979947	0.177393	0.98546	0.230497	0.375167	0.431196	0.536104	0.265368	0.717575	A0A0G2K0L0
A0A0G2K0Q8			23	23	23	49.1	49.1	49.1	90.674	0	8463000000	323.31	0.580381	0.613632	-0.404641	-0.928238	1.92411	0.678238	-0.645813	-2.29545	1.10087	0.671054	-0.418458	-1.34327	1.71148	0.0762923	-0.644748	-2.2224	A0A0G2K0Q8
A0A0G2K0X1			3	3	3	2.3	2.3	2.3	239.78	0	20887000	4.2813	NaN	1	0	NaN	NaN	1	0	NaN	0.368919	0.940503	-0.323846	-0.661101	NaN	1	0	NaN	A0A0G2K0X1
A0A0G2K160			7	7	7	5.4	5.4	5.4	255.18	0.002389	727020000	2.3609	1.14816	0.218869	2.52058	1.9216	0.187039	0.933681	-0.838302	-0.451543	0.217125	0.971186	0.598985	0.48993	1.06007	0.0974839	2.82497	1.97532	A0A0G2K160
A0A0G2K161			23	20	20	26.6	24.5	24.5	96.854	0	1037700000	150.21	0.398095	0.773836	0.197336	0.612973	0.010736	0.996273	-0.00707483	-0.0219889	0.592495	0.928329	-0.186851	-0.735961	0.359595	0.659686	0.14145	0.528792	A0A0G2K161
A0A0G2K189			11	11	11	33	33	33	47.769	0	241770000	37.435	0.54277	0.58159	0.703715	0.982381	0.17697	0.935401	-0.280079	-0.391184	0.0790413	1	0.0995636	0.177674	0.552868	0.405595	0.394304	0.926501	A0A0G2K189
B5DFB7;A0A0G2K1A0		Naa50	7	7	7	54.4	54.4	54.4	19.388	0	468350000	24.891	0.523904	0.596879	0.688671	0.95584	0.202571	0.935208	0.265964	0.429039	0.296014	0.956544	-0.331049	-0.573029	1.04686	0.151106	0.673699	1.60086	B5DFB7;A0A0G2K1A0
A0A0G2K1D2			10	10	10	26	26	26	57.511	0	203070000	13.923	0.241462	0.847245	-0.223874	-0.464948	0.238871	0.935789	-0.131026	-0.406649	0.350174	0.960831	-0.181204	-0.553064	0.131098	0.848183	-0.095348	-0.2569	A0A0G2K1D2
A0A0G2K1E1			4	2	0	9.2	3.9	0	42.909	0	1362000000	4.4545	0.0354533	0.970842	-0.213207	-0.0969378	0.245298	0.908664	1.42823	0.578754	0.380839	0.896061	-1.47543	-0.805901	1.43317	0.0555891	-3.81558	-2.63042	A0A0G2K1E1
A0A0G2K1E5			4	4	4	7.6	7.6	7.6	141.91	0	102660000	21.636	0.20614	0.853875	-0.34983	-0.447068	0.449306	0.907809	0.53171	0.842551	0.131292	0.995249	-0.168613	-0.285368	0.300652	0.597748	0.490557	0.63234	A0A0G2K1E5
A0A0G2K1K5			11	11	11	17.7	17.7	17.7	135.04	0	266040000	63.924	0.936513	0.422905	-0.507064	-1.30871	0.273629	0.916753	-0.264677	-0.529545	0.685665	0.827654	-0.323712	-0.958796	0.306797	0.676658	-0.16017	-0.505443	A0A0G2K1K5
A0A0G2K1L0			16	16	16	14.6	14.6	14.6	221.74	0	355570000	61.626	0.417681	0.66137	0.856665	0.834515	0.200858	0.92511	-0.976469	-0.482702	1.39854	0.51281	-1.75956	-2.11138	0.084997	0.873166	0.281133	0.218357	A0A0G2K1L0
A0A0G2K1M7			12	12	12	16.4	16.4	16.4	105.84	0	500510000	81.224	1.21362	0.291683	-0.698336	-1.65963	0.406324	0.90537	-0.389221	-0.745072	0.810231	0.744366	-0.434754	-1.14435	1.36236	0.103459	-0.685621	-1.93083	A0A0G2K1M7
A0A0G2K1N9			9	9	9	19.8	19.8	19.8	74.234	0	448970000	57.476	0.162084	0.90599	-0.111982	-0.303189	0.132296	0.94799	-0.071733	-0.235795	0.0837464	1	0.0285451	0.126806	0.226328	0.870682	-0.0366832	-0.223068	A0A0G2K1N9
A0A0G2K1P8			14	14	14	8.4	8.4	8.4	223.92	0	310000000	45.645	0.0457449	0.965368	0.120336	0.117059	0.348296	0.902971	0.672656	0.723581	0.63546	0.775722	-0.608388	-1.05966	0.0917644	0.897504	0.071202	0.18727	A0A0G2K1P8
A0A0G2K1Q8			8	8	8	7.2	7.2	7.2	191.77	0	132620000	15.577	0.10808	0.930215	-0.112028	-0.229942	0.163901	0.943153	-0.188818	-0.346926	1.00034	0.681996	0.445668	1.29911	0.138663	0.821508	-0.145513	-0.294871	A0A0G2K1Q8
A0A0G2K1U9			3	3	3	7.6	7.6	7.6	59.103	0.0010343	31125000	2.8893	0.0642854	0.955135	0.0818188	0.146848	0.1907	0.935765	-0.199102	-0.390251	0.189136	0.987172	0.168835	0.369962	0.448217	0.469289	0.432868	0.822819	A0A0G2K1U9
A0A0G2K1W1			19	19	19	26.6	26.6	26.6	123.81	0	566370000	89.383	1.17523	0.341733	-0.526193	-1.51129	1.38761	0.831626	-0.578173	-1.79087	0.383795	0.920178	0.618616	0.753369	2.74255	0.04675	-0.826027	-3.48463	A0A0G2K1W1
A0A0G2K261			37	37	37	51.3	51.3	51.3	112.68	0	5122800000	323.31	1.48798	0.343805	-0.362063	-1.50721	0.0481968	0.976571	-0.0318718	-0.0961712	0.121825	0.999572	0.0473819	0.191428	2.05337	0.0697886	-0.528658	-2.32734	A0A0G2K261
A0A0G2K264			10	10	10	30.1	30.1	30.1	46.665	0	507910000	110.98	1.80926	0.191832	-0.64006	-2.07157	0.343357	0.920005	-0.14662	-0.518089	0.0611423	1	0.0314283	0.110376	1.34885	0.155015	-0.390871	-1.58347	A0A0G2K264
A0A0G2K290;M0RBL2			4	4	2	46	46	28.2	13.905	0	144820000	34.358	0.166247	0.884106	0.218661	0.355925	0.17181	0.93405	-0.375073	-0.396228	0.945597	0.595323	-1.12134	-1.51668	0.00375437	0.995844	0.00682036	0.00972163	A0A0G2K290;M0RBL2;D3ZE00;A0A0G2K304
A0A0G2K2A5			7	7	7	28.5	28.5	28.5	38.845	0	175950000	15.429	0.46802	0.669222	-0.416366	-0.815234	0.158453	0.945519	-0.191848	-0.339509	0.229839	0.98422	0.118901	0.380756	0.675722	0.411206	-0.254265	-0.916938	A0A0G2K2A5
A0A0G2K2B5			16	16	16	24.1	24.1	24.1	89.524	0	534350000	70.94	1.445	0.257473	-0.592297	-1.76711	1.02741	0.853108	-0.750967	-1.57232	0.750952	0.819992	-0.294532	-0.977564	0.917933	0.246694	-0.39029	-1.26312	A0A0G2K2B5
A0A0G2K2C7			43	43	36	22.4	22.4	19.7	290.22	0	794730000	151.69	1.89265	0.202181	-0.546619	-2.0144	0.986928	0.853976	-0.655713	-1.48602	0.22378	0.976605	-0.149458	-0.400719	0.447437	0.541578	-0.235571	-0.709093	A0A0G2K2C7
A0A0G2K2J9			18	18	18	33.3	33.3	33.3	91.074	0	678720000	93.699	0.0827762	0.940516	-0.120943	-0.1908	0.990012	0.87737	-0.586545	-1.45024	0.418577	0.876196	-0.99268	-0.842193	0.772339	0.256695	0.525997	1.23107	A0A0G2K2J9
A0A0G2K2M9			11	11	11	6.5	6.5	6.5	295.11	0	218500000	43.036	1.38178	0.178361	1.89063	2.14942	0.0273988	0.983672	0.067584	0.0715097	1.1057	0.543472	-1.39045	-1.7372	0.921603	0.16711	0.836988	1.53123	A0A0G2K2M9
A0A0G2K2P3			3	3	3	24	24	24	22.244	0	323450000	49.777	0.930469	0.445541	-0.445053	-1.25859	0.483449	0.908377	-0.261542	-0.756017	0.223595	0.990382	0.10333	0.357718	1.00234	0.196843	-0.469442	-1.41194	A0A0G2K2P3
A0A0G2K2P5			42	42	42	37.1	37.1	37.1	197.15	0	1409100000	159.96	0.431791	0.7468	-0.223501	-0.666558	0.779481	0.909928	-0.152104	-0.773952	0.0550156	0.99758	0.017804	0.0825713	0.71896	0.403652	-0.241811	-0.9302	A0A0G2K2P5
A0A0G2K2Q2			14	14	14	51.9	51.9	51.9	45.197	0	1580000000	274.27	0.356944	0.800881	-0.173625	-0.553842	0.0203867	0.992139	0.0174451	0.0446171	0.0181815	0.995583	0.00858027	0.0327083	0.205092	0.746156	-0.17952	-0.404741	A0A0G2K2Q2
A0A0G2K2V5			13	13	13	33.8	33.8	33.8	81.995	0	464470000	94.073	0.115868	0.9302	-0.0900678	-0.229604	0.154346	0.942424	0.0932503	0.281404	0.130251	0.997811	-0.141572	-0.27485	0.3735	0.541521	-0.380531	-0.709353	A0A0G2K2V5
A0A0G2K2W2			4	4	4	51.5	51.5	51.5	7.6146	0	104590000	32.809	0.0140201	0.988129	0.0290188	0.0359916	0.244739	0.91737	-0.613801	-0.548249	0.354421	0.939326	-0.622397	-0.711958	1.36161	0.0718939	1.53272	2.28571	A0A0G2K2W2
A0A0G2K2Z0			8	8	8	13.2	13.2	13.2	101.9	0	145870000	11.46	1.32471	0.183162	-2.24395	-2.11979	0.164457	0.935673	0.416466	0.386707	0.215578	0.972518	-0.355213	-0.461428	0.395912	0.471643	0.769972	0.818302	A0A0G2K2Z0
A0A0G2K309			12	12	12	47.2	47.2	47.2	32.797	0	2076900000	71.303	0.101091	0.937313	-0.080279	-0.203295	0.0526511	0.968403	0.059948	0.119855	0.939052	0.738199	0.338684	1.15135	1.39788	0.134946	-0.426775	-1.67474	A0A0G2K309
A0A0G2K350			14	14	14	53.5	53.5	53.5	34.659	0	723990000	53.241	0.132992	0.929092	0.0730957	0.236139	0.575096	0.907408	0.271482	0.844745	0.848285	0.831242	-0.234427	-0.954554	0.0859565	0.910423	-0.051744	-0.163589	A0A0G2K350
A0A0G2K383			9	8	8	13.9	12.7	12.7	108.82	0	118410000	17.577	0.278843	0.789645	0.427244	0.573643	0.0841686	0.956185	0.088058	0.183985	0.191099	0.990858	0.122481	0.343837	2.08575	0.0567598	-0.661196	-2.58154	A0A0G2K383
A0A0G2K3H2			12	11	11	9.6	8.8	8.8	241.29	0	153480000	46.868	0.968386	0.356557	-0.772973	-1.46794	0.0538235	0.964976	-0.0865545	-0.129994	0.107314	1	-0.170834	-0.245271	1.79296	0.0575402	-0.922932	-2.57229	A0A0G2K3H2
A0A0G2K3H5			5	5	5	5.9	5.9	5.9	145.07	0	23744000	7.4795	0.241489	0.852417	-0.197145	-0.452249	NaN	1	0	NaN	NaN	1	0	NaN	NaN	1	0	NaN	A0A0G2K3H5
A0A0G2K3I9			9	9	9	47.4	47.4	47.4	23.076	0	1495900000	204.95	1.4995	0.302417	-0.435829	-1.62817	0.112082	0.945862	-0.0809407	-0.220166	0.121138	1	-0.0827747	-0.230555	2.45595	0.04612	-0.711466	-3.00047	A0A0G2K3I9
A0A0G2K3L8			13	13	13	42.7	42.7	42.7	46.175	0	589230000	82.846	0.777652	0.417872	1.01505	1.32246	1.77757	0.818297	-0.469553	-1.93329	0.0722199	1	0.104339	0.16702	0.175148	0.787558	-0.145879	-0.346883	A0A0G2K3L8
A0A0G2K3W1			16	16	16	34.9	34.9	34.9	53.76	0	1155100000	78.701	0.508923	0.729736	-0.199437	-0.70244	0.170339	0.942419	0.0883412	0.293574	0.0933332	1	0.059258	0.176866	0.639811	0.390111	-0.313236	-0.952825	A0A0G2K3W1
A0A0G2K3Y6			5	5	5	10.6	10.6	10.6	80.161	0	59310000	6.0289	NaN	1	0	NaN	0.540563	0.91234	-0.579924	-0.970499	0.612632	0.779365	0.647264	1.04533	NaN	1	0	NaN	A0A0G2K3Y6;A0A0G2K520;D4AD99
A0A0G2K3Z5			7	7	1	15.4	15.4	1.8	57.099	0	70815000	10.366	0.0339022	0.976475	-0.0488147	-0.0811067	0.115954	0.944987	-0.168493	-0.263175	0.371986	0.936757	-0.461249	-0.707942	0.666976	0.350611	0.375238	1.0293	A0A0G2K3Z5
Q63716;A0A0G2K3Z9	Peroxiredoxin-1	Prdx1	24	24	23	76.9	76.9	76.9	22.109	0	49018000000	323.31	1.31114	0.44316	-0.2783	-1.26552	0.0191604	0.995766	0.00669813	0.0306238	0.694056	0.930346	-0.155929	-0.730785	0.0657944	0.940623	-0.0276682	-0.111388	Q63716;A0A0G2K3Z9
A0A0G2K402			16	16	16	27.6	27.6	27.6	63.375	0	495430000	50.051	0.357167	0.729668	0.534809	0.706232	0.135233	0.948408	0.0763712	0.243853	0.321674	0.955807	0.315219	0.600863	0.457847	0.598821	0.161445	0.630372	A0A0G2K402
A0A0G2K427			18	18	18	41.1	41.1	41.1	71.508	0	557050000	89.789	1.13677	0.403976	0.402207	1.36372	0.353663	0.904555	0.585467	0.720182	0.0350758	0.994819	0.0222043	0.0690259	0.00352638	0.996873	-0.00270844	-0.00764519	A0A0G2K427
A0A0G2K459			10	10	10	38.9	38.9	38.9	33.757	0	5066700000	323.31	0.103907	0.946318	-0.0443089	-0.171255	0.0258713	0.990251	-0.0221405	-0.0563759	1.67404	0.748219	0.188981	1.12606	0.971742	0.232942	-0.379844	-1.29467	A0A0G2K459
A0A0G2K4M8			10	4	4	37.5	16.3	16.3	47.158	0	202450000	13.102	0.45552	0.687682	-0.365277	-0.780024	0.410382	0.910007	-0.461744	-0.773444	0.250648	0.973507	0.22071	0.473501	0.175582	0.790351	0.139436	0.343677	A0A0G2K4M8
A0A0G2K4N7			21	21	19	41.8	41.8	39.5	63	0	492000000	54.581	0.00682827	0.994318	-0.00849497	-0.0163011	0.538382	0.909955	-0.228971	-0.770684	0.320724	0.963334	-0.168208	-0.514185	0.624801	0.507095	0.178212	0.765599	A0A0G2K4N7
A0A0G2K4R1			8	8	8	17.7	17.7	17.7	84.765	0	338240000	14.282	0.349684	0.708182	1.12653	0.746643	0.488152	0.911565	1.26131	0.987943	0.724289	0.671862	-1.45083	-1.29527	1.91091	0.0653043	-0.636353	-2.39004	A0A0G2K4R1
A0A0G2K502			13	13	13	32.8	32.8	32.8	66.309	0	327490000	35.47	1.27932	0.35032	-0.428114	-1.48513	0.0363149	0.98352	0.0222673	0.0713632	0.638673	0.840276	-0.330382	-0.926852	0.120754	0.850243	-0.115896	-0.254743	A0A0G2K502
A0A0G2K528			4	4	4	24.3	24.3	24.3	35.441	0	82958000	41.677	1.76193	0.159553	0.970527	2.28652	0.751517	0.8998	-0.945813	-1.31599	0.0951071	1	-0.180946	-0.224658	0.66526	0.264449	0.852157	1.21371	A0A0G2K528
D3ZLD5;A0A0G2K5A4		Golga3	10	10	10	8.9	8.9	8.9	162.54	0	95479000	11.767	1.42803	0.202966	1.03327	2.0087	0.0678875	0.957555	-0.158519	-0.169968	0.276584	0.972584	0.16419	0.468132	2.20425	0.0482056	0.849933	2.95334	D3ZLD5;A0A0G2K5A4
A0A0G2K5E4			18	18	18	40.8	40.8	40.8	52.403	0	1717000000	185.4	1.85097	0.407705	-0.238419	-1.35264	0.601287	0.9031	-0.145751	-0.679229	0.48131	0.953058	0.158948	0.624798	0.509301	0.705023	-0.0794355	-0.466552	A0A0G2K5E4
A0A0G2K5L2			10	10	10	45.8	45.8	45.8	34.662	0	181170000	56.52	0.195919	0.866703	0.254647	0.411317	0.105217	0.948421	-0.14685	-0.239046	0.341463	0.953675	0.30971	0.622922	0.286726	0.661041	-0.214949	-0.526459	A0A0G2K5L2;Q505J6
A0A0G2K5M0;P07522	Pro-epidermal growth factor;Epidermal growth factor	Egf	9	9	9	10.3	10.3	10.3	130.44	0	103780000	19.744	0.203248	0.862023	-0.269164	-0.42619	0.140713	0.944793	-0.321246	-0.332745	0.207822	0.974831	-0.194344	-0.406434	0.388136	0.501757	0.553204	0.774434	A0A0G2K5M0;P07522
A0A0G2K5Q8			6	6	6	8.6	8.6	8.6	92.554	0	226280000	66.567	0.710492	0.561731	0.368712	1.02262	0.0559945	0.96279	0.120641	0.140332	0.787857	0.683338	0.786692	1.27344	1.18333	0.101966	1.11618	1.94124	A0A0G2K5Q8
A0A0G2K5T9			7	7	7	22.7	22.7	22.7	53.873	0	164320000	16.134	0.672919	0.523298	-0.589624	-1.10195	0.15758	0.943911	0.146107	0.320462	0.126099	0.998612	0.165313	0.275992	0.492922	0.373482	0.940975	0.984924	A0A0G2K5T9;Q5BJU7
A0A0G2K695			68	68	67	44.1	44.1	43.4	234.62	0	2624000000	323.31	0.887985	0.51847	-0.32497	-1.11197	0.935187	0.945278	-0.308078	-1.15023	0.433015	0.957071	-0.158693	-0.592596	0.0522677	0.940822	0.0416169	0.110272	A0A0G2K695
A0A0G2K6D5			34	34	34	50.2	50.2	50.2	117.42	0	2016000000	212.66	1.6769	0.232473	-0.528196	-1.85679	0.334267	0.908935	-0.232634	-0.58607	0.0526004	0.998786	0.0216122	0.0876949	1.42953	0.232895	-0.239388	-1.29435	A0A0G2K6D5
A0A0G2K6E7			10	10	10	24.5	24.5	24.5	73.887	0	94956000	21.397	0.337449	0.739699	-0.547751	-0.680107	0.509336	0.911353	-0.495327	-0.906777	0.0329619	0.996427	0.0357122	0.0746221	NaN	1	0	NaN	A0A0G2K6E7
A0A0G2K6E8			26	26	24	25.4	25.4	24	149.58	0	603370000	85.314	0.0328219	0.980732	-0.0190176	-0.0630292	1.27549	0.828988	-0.623451	-1.73482	0.521288	0.869039	0.391317	0.856841	0.553968	0.521972	0.189671	0.739879	A0A0G2K6E8
A0A0G2K6F9			4	4	3	13.7	13.7	10.6	60.81	0	102910000	14.613	0.292598	0.776754	0.48569	0.604051	0.0806099	0.951995	-0.138424	-0.192395	1.5455	0.473255	-0.940326	-2.04023	0.075864	0.895297	-0.176318	-0.190059	A0A0G2K6F9
A0A0G2K6I4			5	5	5	12.9	12.9	12.9	62.675	0	57806000	41.533	0.167542	0.881131	0.331289	0.379054	0.363374	0.907551	-0.836445	-0.763279	0.0682531	1	-0.108055	-0.160594	0.220292	0.67316	0.611732	0.5097	A0A0G2K6I4
P60868;D3ZZK1;A0A0G2K6L6;M0RB28;M0R5V6;M0R566;M0R987	40S ribosomal protein S20	Rps20;LOC100359563;LOC100909911;RGD1562725;RGD1563124;LOC100364116	7	7	3	41.2	41.2	21.8	13.373	0	4280300000	70.723	1.44046	0.181833	1.39486	2.12851	0.550323	0.931433	1.38143	1.08951	0.151708	0.998552	0.0869132	0.269495	2.05954	0.0473446	1.16485	3.07203	P60868;D3ZZK1;A0A0G2K6L6;M0RB28;M0R5V6;M0R566;M0R987;A0A0G2K8W1;A0A0G2K3E9;A0A0G2K632
A0A0G2K6W6			9	9	9	16.4	16.4	16.4	99.844	0	157140000	34.348	0.118405	0.915922	-0.205501	-0.27257	0.297567	0.908393	0.453252	0.614293	0.672806	0.735794	-0.858268	-1.16065	0.268922	0.627553	0.507054	0.584083	A0A0G2K6W6
A0A0G2K6Z8			24	24	24	27.6	27.6	27.6	135.65	0	570480000	37.456	0.532886	0.646488	-0.370211	-0.862868	0.606871	0.913152	-0.422751	-0.983518	0.388044	0.929142	-0.481771	-0.733724	0.921244	0.26163	-0.3508	-1.22124	A0A0G2K6Z8
A0A0G2K719			31	30	5	57.1	57.1	15.3	73.145	0	4450900000	323.31	0.952263	0.470099	-0.376119	-1.21179	0.949012	0.943637	-0.309488	-1.16119	0.211941	0.998334	-0.0598187	-0.278934	0.968129	0.271095	-0.308897	-1.19824	A0A0G2K719;Q64060
A0A0G2K742			9	9	9	10.6	10.6	10.6	163.97	0	927040000	112.49	0.134298	0.925059	-0.0852095	-0.249043	0.0776803	0.957427	0.0735145	0.166888	0.0841731	1	0.0486156	0.155781	0.871722	0.255637	-0.400462	-1.23457	A0A0G2K742
P62856;D3Z8D7;A0A0G2K743;D3ZJ54	40S ribosomal protein S26	Rps26;LOC100361854;RGD1565117	3	3	3	27	27	27	13.015	0	407630000	29.56	3.56875	0.072	2.69707	5.01709	0.364983	0.904933	-0.655135	-0.746905	1.60192	0.468952	2.27821	2.40177	0.280432	0.607871	-0.608885	-0.615055	P62856;D3Z8D7;A0A0G2K743;D3ZJ54;A0A0G2JY64
A0A0G2K761			13	13	13	21.3	21.3	21.3	86.968	0	202350000	15.834	1.31323	0.346618	-0.420434	-1.49669	0.437209	0.907537	-0.211456	-0.66915	0.632608	0.832341	-0.356229	-0.940896	1.97959	0.0582732	-0.667072	-2.4946	A0A0G2K761
A0A0G2K777			13	13	12	19.9	19.9	18.5	86.063	0	661720000	37.812	0.213533	0.892343	-0.0934153	-0.337473	0.248583	0.938177	0.133141	0.418377	0.443299	0.940531	-0.212378	-0.662942	2.33356	0.0584561	-0.518468	-2.50815	A0A0G2K777
A0A0G2K781			20	20	19	26.6	26.6	26.6	116.1	0	446750000	48.881	0.50525	0.713029	-0.233068	-0.737118	0.679148	0.926955	-0.458429	-1.07599	0.472608	0.930771	-0.219078	-0.693427	3.28697	0.0486476	-0.635835	-3.52703	A0A0G2K781
A0A0G2K7B6			35	34	34	26.9	26.2	26.2	242.46	0	911020000	219.83	1.40098	0.295964	-0.502258	-1.6483	0.293026	0.917846	-0.247291	-0.546448	0.315974	0.972834	-0.130393	-0.468608	3.13849	0.0567368	-0.744681	-3.7017	A0A0G2K7B6
A0A0G2K7D7			6	6	6	15.4	15.4	15.4	49.758	0	162180000	39.662	0.287129	0.78298	0.419109	0.584374	0.153822	0.937718	0.354077	0.360863	0.168478	0.986111	0.295069	0.374059	0.0966167	0.862291	0.183635	0.232679	A0A0G2K7D7
A0A0G2K7G2			3	3	3	8	8	8	50.104	0	56765000	5.2695	0.989201	0.320861	1.10078	1.57894	0.0500282	0.970164	0.0506821	0.111353	0.269622	0.968776	0.238092	0.505035	0.593351	0.331388	-0.633064	-1.06825	A0A0G2K7G2
A0A0G2K7N9			10	10	10	13	13	13	172.29	0	160880000	21.67	0.472739	0.65443	-0.494382	-0.846883	0.0379606	0.979869	0.0360374	0.0840384	0.297859	0.970191	0.152396	0.478059	0.809288	0.230642	0.584974	1.30109	A0A0G2K7N9
P18445;A0A0G2K7W6;D3ZI60	60S ribosomal protein L27a	Rpl27a;RGD1561984	9	9	7	39.9	39.9	39.9	16.618	0	10068000000	152	0.537581	0.623178	-0.464661	-0.910912	1.00359	0.874281	-0.54153	-1.43326	0.241735	0.974787	0.149783	0.420511	1.48508	0.173517	-0.309133	-1.50359	P18445;A0A0G2K7W6;D3ZI60;D4AAY6;D3ZF07
A0A0G2K7X7			14	14	14	21.5	21.5	21.5	93.664	0	450860000	64.442	2.75791	0.11754	-0.724607	-2.81527	1.45941	0.841373	-0.617396	-1.88733	0.0302486	0.996793	-0.0221	-0.0623295	0.882428	0.220391	-0.5163	-1.33685	A0A0G2K7X7;CON__Q29RQ1
A0A0G2K860			18	18	18	16.8	16.8	16.8	171.52	0	225840000	41.861	0.107378	0.927129	0.161521	0.244145	0.479441	0.913405	-0.381419	-0.827121	1.78652	0.482433	-0.67702	-2.05236	1.44365	0.168998	-0.327168	-1.52194	A0A0G2K860
A0A0G2K865			6	6	6	21.1	21.1	21.1	26.883	0	426310000	22.32	1.76089	0.125726	2.22372	2.63536	0.1689	0.934883	0.328571	0.385251	0.564268	0.778566	-1.04836	-1.0511	0.83228	0.161629	-1.65857	-1.55372	A0A0G2K865
A0A0G2K896			36	35	34	63	61.9	60.3	76.721	0	1785500000	230.59	1.28961	0.239976	-0.920365	-1.8332	0.85877	0.8715	-0.932288	-1.4438	0.943192	0.664674	-0.554269	-1.33028	0.08144	0.911554	-0.0554504	-0.161339	A0A0G2K896
A0A0G2K8C1			7	7	7	14.4	14.4	14.4	67.486	0	316090000	15.929	0.598993	0.574208	0.532255	1.00259	0.867243	0.895607	0.614544	1.3454	0.025322	0.995061	0.00810719	0.0384271	0.172085	0.805967	0.115845	0.323104	A0A0G2K8C1
A0A0G2K8D1			8	8	8	17.6	17.6	17.6	59.742	0	148920000	15.588	0.356063	0.72546	-0.592819	-0.713879	0.258074	0.920344	0.397995	0.543821	0.800734	0.703197	0.589515	1.22031	0.651784	0.403172	-0.281651	-0.931131	A0A0G2K8D1
A0A0G2K8I0			2	2	2	28.3	28.3	28.3	10.686	0	404670000	7.1401	0.00623037	0.994845	-0.017734	-0.0166851	0.601058	0.944732	-1.08471	-1.13818	0.322494	0.945836	0.750726	0.676861	1.39916	0.060356	-2.2871	-2.46191	A0A0G2K8I0
A0A0G2K8K0			29	29	28	40.8	40.8	39.7	75.085	0	4327300000	323.31	0.880521	0.414715	0.653328	1.33573	0.151915	0.942423	0.292181	0.349814	0.168272	0.99141	-0.130373	-0.322165	1.33022	0.110279	0.61083	1.83656	A0A0G2K8K0
A0A0G2K8N6			6	6	6	18.1	18.1	18.1	48.341	0	236160000	76.038	0.360337	0.701956	0.972583	0.755903	0.314741	0.907426	0.552808	0.656467	0.606332	0.750385	1.14172	1.1157	0.0967868	0.855601	-0.334345	-0.247142	A0A0G2K8N6
A0A0G2K8N9			8	8	8	13.8	13.8	13.8	104.85	0	151360000	35.9	0.48073	0.626803	0.722543	0.905952	0.202223	0.931416	0.498795	0.463349	0.145328	0.994824	0.140521	0.29665	0.524558	0.376952	0.632025	0.97931	A0A0G2K8N9
A0A0G2K8R3			39	39	39	27.5	27.5	27.5	195.68	0	676970000	188.99	0.653161	0.483624	1.07485	1.17838	2.3845	0.674712	-0.545384	-2.46412	0.515143	0.926	-0.231267	-0.739334	1.15041	0.217463	0.325746	1.34438	A0A0G2K8R3
A0A0G2K8S6;O88941	Mannosyl-oligosaccharide glucosidase	Mogs	24	24	24	34.7	34.7	34.7	91.961	0	1222100000	197.64	1.1782	0.323859	-0.606122	-1.57319	0.31769	0.915165	-0.218177	-0.558567	0.29512	0.985117	-0.0830845	-0.37732	2.23896	0.0775035	-0.423004	-2.20677	A0A0G2K8S6;O88941
A0A0G2K8V3;F1LZ00		LOC679894	8	8	8	6.8	6.8	6.8	185.06	0	124030000	17.199	0.30587	0.775991	-0.407533	-0.608878	0.428509	0.914738	-0.589322	-0.827619	1.27825	0.544207	0.801687	1.74472	0.900501	0.197532	-0.600699	-1.40637	A0A0G2K8V3;F1LZ00
A0A0G2K8W9			205	205	190	75.1	75.1	70.7	273.47	0	73444000000	323.31	0.706156	0.637613	-0.233717	-0.878751	0.173985	0.944377	-0.0684104	-0.270698	0.811671	0.884447	-0.179156	-0.832558	2.53156	0.0674096	-0.41691	-2.35282	A0A0G2K8W9
A0A0G2K8Z9			28	28	24	21.3	21.3	19.2	204.85	0	624350000	75.892	1.4871	0.253514	-0.576979	-1.78318	0.580667	0.908829	-0.380027	-0.932704	0.386982	0.952943	-0.208456	-0.610637	0.752018	0.354003	-0.290769	-1.0199	A0A0G2K8Z9
A0A0G2K916			7	3	3	4.3	2.6	2.6	276.83	0	115930000	5.8641	0.770029	0.436212	-0.830848	-1.27684	0.0912677	0.948732	-0.154835	-0.215713	0.11814	0.997984	0.191253	0.268557	0.730495	0.244915	-0.732628	-1.26732	A0A0G2K916
A0A0G2K931			26	26	26	65.1	65.1	65.1	39.835	0	6699500000	302.6	0.722243	0.575684	-0.32853	-0.998118	0.147461	0.941363	-0.101202	-0.279958	0.224954	0.983097	0.127924	0.384614	1.10339	0.256315	-0.279642	-1.23219	A0A0G2K931
A0A0G2K948			2	2	2	10.1	10.1	10.1	45.84	0	76545000	10.178	0.179709	0.869418	-0.38089	-0.406525	0.100646	0.948802	-0.176073	-0.237232	0.0511961	1	-0.0805038	-0.122032	0.269978	0.636423	0.407585	0.569751	A0A0G2K948
A0A0G2K950			24	24	23	54	54	51.7	69.95	0	968040000	179.43	1.70478	0.214462	-0.588718	-1.94525	0.0362162	0.980529	0.0316129	0.078677	0.435199	0.957851	0.156838	0.591482	0.81323	0.425081	0.191819	0.895688	A0A0G2K950
A0A0G2K995			7	7	7	34.6	34.6	34.6	41.479	0	157100000	15.598	0.312986	0.777713	-0.339107	-0.600444	0.241158	0.920845	-0.328515	-0.503388	1.09424	0.747661	-0.262607	-1.12522	0.437124	0.503172	0.34341	0.771377	A0A0G2K995
A0A0G2K9B4			11	11	11	43.1	43.1	43.1	33.652	0	404620000	38.276	0.0195789	0.981872	-0.0488035	-0.051064	0.467922	0.912613	0.992562	0.937457	0.00474187	0.998674	-0.00412763	-0.0104503	0.16414	0.7569	0.419257	0.389796	A0A0G2K9B4
A0A0G2K9C0			10	10	10	37.1	37.1	37.1	39.578	0	441660000	104.74	0.617338	0.575854	-0.471616	-0.997667	1.45492	0.836526	-0.502966	-1.76133	0.05459	1	-0.0382081	-0.10918	0.594093	0.439852	0.268193	0.869416	A0A0G2K9C0
A0A0G2K9D6			11	4	4	14.9	9	9	120.95	0	39512000	21.471	0.0696498	0.950324	0.101351	0.162075	0.587361	0.916764	-0.681185	-1.05459	NaN	1	0	NaN	0.304916	0.62525	0.293047	0.587388	A0A0G2K9D6
A0A0G2K9E5			9	9	9	14.2	14.2	14.2	101.58	0	138950000	12.466	0.584554	0.553845	-0.7353	-1.0401	0.0301447	0.983839	-0.0268445	-0.066123	0.18342	0.992094	-0.162253	-0.359197	1.31075	0.155208	-0.407059	-1.58251	A0A0G2K9E5
A0A0G2K9G3			9	9	9	49.2	49.2	49.2	19.827	0	198760000	65.658	0.123605	0.906644	0.359278	0.299436	0.478328	0.911739	0.931211	0.94694	1.10294	0.695726	-0.330912	-1.23928	2.29708	0.0486061	1.43298	3.57483	A0A0G2K9G3
A0A0G2K9J2			34	34	34	67.1	67.1	67.1	55.868	0	5194300000	323.31	0.280405	0.836105	0.177726	0.484308	0.485806	0.900937	-0.19972	-0.695738	0.378754	0.955854	0.206143	0.601171	0.506938	0.534705	-0.199668	-0.720057	A0A0G2K9J2
A0A0G2K9L0			8	8	8	21.8	21.8	21.8	37.76	0	1552000000	175.67	0.165315	0.884257	-0.218262	-0.354351	0.0485685	0.97006	-0.0579643	-0.111947	0.44656	0.92261	0.330759	0.74973	1.87227	0.0539745	-0.92753	-2.66575	A0A0G2K9L0
A0A0G2K9L2			12	12	12	29.2	29.2	29.2	57.946	0	686110000	183.7	2.70583	0.0957015	-1.10504	-3.20421	0.928268	0.917384	-0.414879	-1.26699	0.361178	0.952225	0.253729	0.617675	1.18833	0.135933	-0.574707	-1.6726	A0A0G2K9L2
A0A0G2K9M4			32	32	32	14.8	14.8	14.8	391.57	0	427990000	103.42	1.18072	0.329851	-0.558712	-1.54124	0.372385	0.902731	-0.245816	-0.635568	0.428665	0.930803	-0.278566	-0.701777	0.714799	0.365863	-0.296997	-0.998527	A0A0G2K9M4
A0A0G2K9N3			27	6	6	42.9	14	14	73.033	0	283030000	38.258	1.51103	0.207271	-0.814104	-1.97996	0.0541475	0.965427	0.0910778	0.13161	NaN	1	0	NaN	0.590588	0.456797	-0.247425	-0.843618	A0A0G2K9N3
A0A0G2K9P5			5	5	5	8.3	8.3	8.3	83.618	0	46272000	5.1688	0.0028355	0.997161	0.00446365	0.0070799	0.324678	0.911803	-0.268027	-0.594891	1.34681	0.575175	-0.536299	-1.62265	1.02358	0.219697	0.382993	1.33852	A0A0G2K9P5
A0A0G2K9Q0			7	7	7	17	17	17	100.66	0	111550000	30.218	0.250178	0.807627	-0.48713	-0.537952	0.464028	0.915381	0.536607	0.862823	0.300106	0.958109	-0.374388	-0.590396	0.376593	0.526808	0.445744	0.733478	A0A0G2K9Q0
A0A0G2K9T1			5	4	4	7.5	6.6	6.6	100.83	0	80959000	3.9897	0.321445	0.776966	-0.326924	-0.607367	0.278182	0.915435	0.371459	0.568558	0.273492	0.959319	0.402244	0.558616	0.714247	0.225748	1.04912	1.31488	A0A0G2K9T1
A0A0G2K9Y9			7	7	7	24	24	24	57.056	0	125800000	32.864	3.84927	0.0617143	1.55946	4.72273	0.47315	0.915379	0.331599	0.794442	0.185345	0.980877	-0.241983	-0.39042	1.11613	0.108307	1.20532	1.87908	A0A0G2K9Y9
A0A0G2KA82			4	4	4	24.1	24.1	24.1	32.65	0	629830000	8.7271	1.35186	0.178655	2.15766	2.14435	1.36245	0.679584	2.74219	2.33426	0.339635	0.937298	0.804109	0.707974	0.0953348	0.855468	-0.419789	-0.247661	A0A0G2KA82
A0A0G2KAA3			3	3	3	38.5	38.5	38.5	10.17	0	2997100000	250.13	0.523744	0.654379	-0.358389	-0.847285	0.339836	0.911787	0.255522	0.60596	0.764289	0.803365	-0.309398	-1.00275	0.257434	0.741284	-0.118656	-0.414025	A0A0G2KAA3;M0RB63
A0A0G2KAE1			10	5	5	39.3	28.2	28.2	38.962	0	130550000	26.413	0.111555	0.918247	0.253415	0.266451	0.124422	0.945144	0.29267	0.298499	0.860103	0.658333	-0.884423	-1.37478	0.460191	0.395003	1.05572	0.945575	A0A0G2KAE1
A0A0G2KAE5			28	28	28	55.9	55.9	55.9	49.112	0	11268000000	323.31	0.68887	0.546505	0.446362	1.05453	0.947717	0.915765	0.394058	1.26189	0.0559377	0.99875	0.0333473	0.10648	0.251421	0.754168	-0.106771	-0.393494	A0A0G2KAE5
A0A0G2KAE6			5	5	5	12.5	12.5	12.5	65.659	0	196020000	76.212	0.470267	0.618681	-0.949765	-0.919153	0.519899	0.917649	-1.00676	-1.01504	NaN	1	0	NaN	0.238579	0.653184	0.589805	0.541039	A0A0G2KAE6
A0A0G2KAI8			6	6	6	22.5	22.5	22.5	40.557	0	368050000	44.471	0.888667	0.407897	-0.67692	-1.35327	0.0253503	0.988455	0.0307379	0.0597403	0.0769303	1	-0.0966272	-0.173115	1.12964	0.126063	-0.739725	-1.72577	A0A0G2KAI8
A0A0G2KAN5			6	6	6	34.4	34.4	34.4	14.206	0	981610000	99.817	0.203158	0.86015	-0.291716	-0.43133	0.324936	0.901565	0.865163	0.702939	0.421356	0.892306	-0.665402	-0.812256	0.700462	0.396158	-0.261133	-0.944038	A0A0G2KAN5
A0A0G2KAW5			10	10	10	23.7	23.7	23.7	77.586	0	123970000	11.258	0.0619592	0.95617	0.0699709	0.138625	1.96674	0.666486	1.04856	2.70368	2.08568	0.366182	-1.63904	-2.79777	0.402241	0.598556	0.196983	0.630759	A0A0G2KAW5
A0A0G2KAX0			9	9	9	7.8	7.8	7.8	212.98	0	106070000	14.582	1.60212	0.177227	-1.00036	-2.15802	0.172406	0.940575	-0.180481	-0.356582	0.269031	0.972262	0.184699	0.475205	3.73527	0.0802353	-1.03766	-5.05271	A0A0G2KAX0
A0A0G2KB11			9	9	9	25.9	25.9	25.9	40.182	0	151390000	17.452	0.610442	0.553775	-0.615257	-1.04173	0.418817	0.908115	-0.397635	-0.763422	0.0187533	0.995109	-0.0133214	-0.0386699	0.859267	0.252861	-0.421184	-1.24256	A0A0G2KB11
P63281;A0A0G2KB55	SUMO-conjugating enzyme UBC9	Ube2i	7	7	7	56.3	56.3	56.3	18.007	0	613180000	69.854	1.71986	0.206055	-0.622139	-1.99091	0.484898	0.917153	-0.314633	-0.796245	0.725052	0.695243	0.975682	1.2422	0.815986	0.172893	-1.45083	-1.50984	P63281;A0A0G2KB55
A0A0G2QC02			16	16	16	21.2	21.2	21.2	137.3	0	283190000	19.896	2.61802	0.108354	-0.990419	-3.02775	0.25909	0.920695	-0.234708	-0.497923	0.157836	0.991415	0.140675	0.314167	0.418368	0.539827	-0.275702	-0.711487	A0A0G2QC02
A0A0G2QC04			44	44	41	71.3	71.3	69	70.389	0	8189700000	323.31	2.23575	0.124958	-0.904246	-2.63931	0.732693	0.936677	-0.429377	-1.10995	1.20545	0.705681	-0.283394	-1.2151	0.774194	0.520255	-0.137906	-0.742923	A0A0G2QC04
A0A0G2QC15			4	4	4	20.4	20.4	20.4	30.01	0	133210000	50.982	0.35443	0.728789	-0.570774	-0.708228	0.376538	0.907037	-0.643885	-0.762661	0.47772	0.924144	0.275726	0.74633	NaN	1	0	NaN	A0A0G2QC15
A0A0G2QC33			8	8	8	37.7	37.7	37.7	44.363	0	120950000	19.301	0.406218	0.671391	-0.780748	-0.810119	0.585345	0.920312	-0.73823	-1.06478	1.12508	0.548843	1.04204	1.68703	0.295965	0.613701	-0.400911	-0.607711	A0A0G2QC33
A0A0G2QC38			3	3	3	8.4	8.4	8.4	56.66	0	123700000	8.5552	0.201383	0.856832	0.354507	0.440004	0.222586	0.934425	-0.204731	-0.436612	0.0508562	0.999466	-0.0265785	-0.0929458	0.355622	0.518562	-0.692983	-0.746508	A0A0G2QC38
P25886;F1LYI5;A0A0G2QC62;M0R665;D4A883;D3ZWV1;D3ZY63;A0A0G2JT96;D3Z8Q4	60S ribosomal protein L29	Rpl29;RGD1564138;LOC686807;RGD1566073;RGD1563300	2	2	2	13.5	13.5	13.5	17.325	0.0050613	91086000	2.0759	NaN	1	0	NaN	NaN	1	0	NaN	1.21642	0.542065	0.986687	1.7604	1.37017	0.081037	1.04916	2.14915	P25886;F1LYI5;A0A0G2QC62;M0R665;D4A883;D3ZWV1;D3ZY63;A0A0G2JT96;D3Z8Q4
A0A0U1RRV5			37	37	37	37.1	37.1	37.1	151.16	0	2564700000	323.31	2.44851	0.194252	-0.416175	-2.05887	0.225063	0.935619	-0.124047	-0.385953	0.748985	0.940952	-0.123618	-0.669442	1.10977	0.230289	-0.316149	-1.30229	A0A0U1RRV5
A0A0U1RS25			35	35	35	43	43	43	123.95	0	1866800000	215.35	3.71484	0.0966588	-0.739406	-3.45247	0.556531	0.908461	-0.293887	-0.848918	0.791277	0.726279	-0.50851	-1.17291	1.80506	0.0918839	-0.472212	-2.04032	A0A0U1RS25
P27952;A0A0U1RVI9;A0A0G2KB28;D3ZIY7	40S ribosomal protein S2	Rps2;LOC100359960	13	13	6	41.6	41.6	14	31.231	0	4368500000	235.42	1.44746	0.333608	-0.389418	-1.53073	0.594265	0.908708	-0.122991	-0.622335	0.0379005	0.997079	0.0108029	0.053986	0.0802562	0.91952	-0.0445749	-0.149292	P27952;A0A0U1RVI9;A0A0G2KB28;D3ZIY7;D3ZQW7;D3ZT78
A0A140UHW6			3	3	3	9.2	9.2	9.2	69.372	0	39511000	23.031	1.04353	0.387527	-0.510159	-1.39745	NaN	1	0	NaN	0.281561	0.959689	0.361641	0.561476	0.183966	0.741932	-0.309101	-0.411869	A0A140UHW6
A0A140UHY3			9	9	9	14.2	14.2	14.2	68.905	0	1669100000	100.57	1.62172	0.225427	-0.586309	-1.88621	0.327257	0.91641	0.212717	0.565177	0.342673	0.953184	-0.278975	-0.610801	1.39235	0.128019	-0.453861	-1.71074	A0A140UHY3
A0A1B0GWQ7			5	5	5	25.5	25.5	25.5	31.935	0	354010000	87.799	0.120624	0.906222	-0.441605	-0.297996	0.113716	0.942282	-0.33759	-0.280928	0.572864	0.772959	-1.14309	-1.07147	2.04651	0.0709098	-0.516242	-2.29796	A0A1B0GWQ7
A0A1B0GWS0			10	10	10	11.1	11.1	11.1	142.63	0	46038000	8.9918	0.28384	0.795085	-0.34664	-0.563259	0.800747	0.896037	-0.760202	-1.32958	NaN	1	0	NaN	0.285499	0.615721	-0.46291	-0.604036	A0A1B0GWS0;Q91Z79;F1M8A4
A0A1W2Q655			7	7	7	15.5	15.5	15.5	81.102	0	165140000	72.948	0.103906	0.92399	0.265508	0.252587	0.139007	0.943946	-0.364972	-0.333608	0.432596	0.895719	0.542092	0.80474	0.697098	0.281635	0.587887	1.17757	A0A1W2Q655
A0JN30		Cnpy2	12	12	12	56.6	56.6	56.6	20.709	0	1594800000	109.04	0.34475	0.776491	-0.256209	-0.604018	0.708012	0.942142	-0.471517	-1.11196	0.250361	0.975176	-0.153631	-0.432646	1.173	0.124632	-0.678689	-1.73498	A0JN30
A0JPJ0	Nicotinamide-nucleotide adenylyltransferase	Nmnat1	4	4	4	24.9	24.9	24.9	32.534	0	55593000	60.301	1.32927	0.207118	-1.24603	-1.97547	0.962506	0.845139	-1.29683	-1.64266	NaN	1	0	NaN	0.545752	0.333122	-0.951581	-1.06403	A0JPJ0
A0JPJ7	Obg-like ATPase 1	Ola1	20	20	20	71.7	71.7	71.7	44.535	0	2941500000	238.62	2.27538	0.169976	-0.532744	-2.21489	0.827231	0.954249	-0.353527	-1.12761	0.387172	0.970495	0.112152	0.488019	2.13958	0.0855913	-0.405615	-2.10261	A0JPJ7
A0JPM9	Eukaryotic translation initiation factor 3 subunit J	Eif3j	10	10	10	31.7	31.7	31.7	29.187	0	551920000	71.668	0.976828	0.388117	-0.593728	-1.39578	1.4704	0.847632	-0.591505	-1.87135	0.737107	0.775735	-0.402976	-1.06197	1.3459	0.140326	-0.436907	-1.65189	A0JPM9
A0JPP1	Dr1-associated corepressor	Drap1	2	2	2	11.2	11.2	11.2	22.326	0.0010305	59598000	2.829	0.336962	0.759125	-0.376559	-0.643132	0.0615176	0.964518	0.0609961	0.135109	NaN	1	0	NaN	0.144052	0.834946	0.103838	0.279609	A0JPP1
A0JPP6		Prr15	6	6	6	64.3	64.3	64.3	14.163	0	284050000	86.792	0.238464	0.81223	0.557627	0.525869	0.0944843	0.946191	0.145774	0.21974	1.66055	0.513818	0.911367	2.12274	0.504659	0.419629	0.463871	0.903439	A0JPP6
A0JPQ1	Uncharacterized protein C7orf57 homolog		11	11	11	61.6	61.6	61.6	32.757	0	386550000	51.786	0.666917	0.574694	0.388962	0.999747	1.51761	0.716915	-0.853479	-2.11947	0.664203	0.751258	0.660527	1.10614	0.338447	0.577209	-0.378456	-0.662062	A0JPQ1
M0R635;A0JPQ5		LOC100909833;RGD1560212	5	5	1	20	20	5	24.767	0	90710000	10.371	0.931713	0.337258	1.14971	1.52389	0.0214581	0.990843	-0.0275846	-0.051305	0.0575488	1	-0.0946817	-0.137369	1.61145	0.0598771	1.10442	2.47067	M0R635;A0JPQ5
A0JPQ9	Chitinase domain-containing protein 1	Chid1	5	5	5	18.8	18.8	18.8	44.874	0	159660000	9.7889	0.270791	0.792568	-0.46852	-0.568113	0.522226	0.911901	0.738891	0.982362	0.190696	0.976715	-0.24646	-0.399765	0.594141	0.286003	1.26938	1.16815	A0JPQ9
A0MZ67	Shootin-1		6	6	6	13.9	13.9	13.9	71.445	0	72999000	12.26	0.294023	0.783029	-0.372338	-0.584009	0.0203496	0.991997	-0.0207071	-0.0464259	1.4071	0.550136	0.672178	1.77467	0.515858	0.435056	0.378914	0.877972	A0MZ67
A1A5Q1		Parp9	7	7	7	14.7	14.7	14.7	92.214	0	135310000	131.23	0.46028	0.637971	-0.780164	-0.886524	1.01986	0.848577	-1.96917	-1.79593	0.449193	0.893062	-0.479778	-0.809684	0.243658	0.651503	0.53395	0.544702	A1A5Q1
A1A5S1	Pre-mRNA-processing factor 6	Prpf6	20	20	20	25.7	25.7	25.7	106.76	0	230850000	53.08	0.821759	0.416063	-0.809554	-1.32822	0.00587221	0.998387	0.00482655	0.0128682	0.168473	0.991132	0.114586	0.311795	0.848485	0.296624	-0.332351	-1.14348	A1A5S1
A1L108	Actin-related protein 2/3 complex subunit 5-like protein	Arpc5l	8	8	8	58.8	58.8	58.8	17.01	0	2535400000	323.31	2.54335	0.132357	-0.629749	-2.53169	0.735675	0.910427	-0.259772	-0.951698	0.128046	0.999276	-0.122117	-0.26343	2.3352	0.0461241	-0.967556	-3.2363	A1L108
A1L134	Ancient ubiquitous protein 1	Aup1	4	4	4	19.5	19.5	19.5	46.199	0	244530000	88.213	2.6493	0.117458	-0.776068	-2.81396	1.7285	0.69907	-0.783493	-2.27021	0.203225	0.983521	0.160587	0.383672	0.916019	0.201192	-0.557743	-1.39713	A1L134
A1L1J8		Rab5b	9	6	6	56.7	41.9	41.9	23.674	0	1319900000	151.47	1.15423	0.422706	-0.352242	-1.31138	0.107609	0.948206	-0.108337	-0.229655	1.12058	0.706641	0.307363	1.21398	0.824176	0.386315	-0.220824	-0.960485	A1L1J8
A1L1J9	Lipase maturation factor 2	Lmf2	6	6	6	8.1	8.1	8.1	80.253	0	187160000	26.226	0.00633929	0.994698	-0.013887	-0.01651	1.48244	0.697534	-1.56528	-2.34507	0.774519	0.672049	-1.08075	-1.31653	1.50452	0.0727481	0.964406	2.26846	A1L1J9
A1L1K3	Anaphase-promoting complex subunit 5	Anapc5	3	3	3	4.3	4.3	4.3	81.738	0	51485000	7.5633	NaN	1	0	NaN	0.131746	0.944605	0.192254	0.296056	0.309621	0.959477	-0.246281	-0.55671	0.435617	0.46658	0.501004	0.828023	A1L1K3
A1L1K8		Habp4	2	2	2	7.5	7.5	7.5	45.826	0	82702000	5.5919	NaN	1	0	NaN	0.897574	0.874494	-0.824438	-1.45919	0.0698266	1	0.15012	0.170772	0.495247	0.40288	0.600052	0.932737	A1L1K8
A1L1L2	Transmembrane protein 214	Tmem214	6	6	6	13.1	13.1	13.1	76.565	0	173920000	15.075	0.241461	0.817325	0.425653	0.515721	0.536512	0.918145	-0.790632	-1.01035	1.00671	0.678405	-0.426148	-1.2865	0.0711489	0.903654	0.139883	0.175468	A1L1L2
A2IBE0		Car14	3	3	3	12.8	12.8	12.8	37.525	0	105980000	8.8248	0.158035	0.89086	-0.217173	-0.342473	0.143152	0.945319	-0.14673	-0.299892	1.64535	0.495719	-1.26341	-2.25565	0.374266	0.533941	-0.414972	-0.721526	A2IBE0
A2IBE2		Car12	11	11	11	44.6	44.6	44.6	39.561	0	4914100000	238.96	0.0604527	0.962712	-0.0469874	-0.124249	0.287243	0.927565	0.156981	0.479198	0.317996	0.973922	-0.132526	-0.472937	1.0193	0.174279	-0.555015	-1.497	A2IBE2
A2RRU1	Glycogen [starch] synthase, muscle	Gys1	7	7	7	13.7	13.7	13.7	84.071	0	172520000	42.208	0.763755	0.430257	-0.924491	-1.28978	0.119666	0.941914	0.280895	0.288007	0.460211	0.902645	-0.37802	-0.786538	0.231667	0.671954	-0.43246	-0.51201	A2RRU1;P17625
A2RUV9	Adipocyte enhancer-binding protein 1	Aebp1	20	20	20	23.7	23.7	23.7	128.06	0	735120000	76.922	0.499936	0.640156	0.478811	0.873872	0.00369678	0.998868	-0.00277948	-0.00791858	0.428556	0.946835	-0.197161	-0.63557	0.221077	0.821476	0.0634605	0.296849	A2RUV9
A2RUW1	Toll-interacting protein	Tollip	7	7	7	34.3	34.3	34.3	30.314	0	507000000	25.645	1.19716	0.430104	-0.32366	-1.29282	0.38376	0.907616	-0.260653	-0.657262	0.446388	0.941008	0.209855	0.662991	1.57623	0.115397	-0.427979	-1.80136	A2RUW1
A2VCW9	Alpha-aminoadipic semialdehyde synthase, mitochondrial;Lysine ketoglutarate reductase;Saccharopine dehydrogenase	Aass	59	59	59	62.2	62.2	62.2	102.91	0	14837000000	323.31	2.16872	0.117805	1.25126	2.80782	1.6145	0.692409	0.932638	2.2646	3.79319	0.129333	1.1424	4.01423	1.73431	0.119228	0.363673	1.76779	A2VCW9
A2VCX1	TIP41-like protein	Tiprl	10	10	10	59.8	59.8	59.8	31.224	0	451130000	91.761	0.460302	0.746675	-0.197628	-0.664106	0.28864	0.916189	-0.298598	-0.562186	1.04054	0.644147	0.583278	1.42844	1.08525	0.174514	-0.485112	-1.49917	A2VCX1
A2VD16		Akr1c12l1	19	19	9	66.3	66.3	31.9	36.955	0	6325200000	323.31	0.16404	0.872238	0.677014	0.395609	0.779837	0.878753	-1.24798	-1.39955	0.480578	0.840447	0.89768	0.922541	0.0955842	0.872747	0.128835	0.21898	A2VD16
A3KNA0		Aqr	6	6	6	6.5	6.5	6.5	170.76	0	80353000	35.678	0.0681354	0.955225	-0.0710476	-0.149286	0.460882	0.915412	0.539181	0.859432	0.729082	0.707994	-0.796014	-1.21197	0.730598	0.221863	-1.01602	-1.3317	A3KNA0
A4L9P7	Sister chromatid cohesion protein PDS5 homolog A	Pds5a	9	9	9	11.8	11.8	11.8	150.28	0	599740000	13.132	0.443585	0.646885	-0.763785	-0.8613	0.94782	0.874404	-0.679638	-1.4582	0.642591	0.748269	-0.868308	-1.12654	1.52713	0.0968361	-0.581816	-1.98433	A4L9P7
A5I9F0	Protein-tyrosine-phosphatase	Ptprk	13	13	13	16.2	16.2	16.2	162.18	0	288810000	34.178	1.05446	0.434893	-0.377842	-1.28227	0.58189	0.912105	-0.327187	-0.89827	0.683367	0.838535	-0.299115	-0.934302	0.663567	0.526683	0.152481	0.733181	A5I9F0
A7VJC2	Heterogeneous nuclear ribonucleoproteins A2/B1	Hnrnpa2b1	31	31	31	70	70	70	37.477	0	18008000000	323.31	0.822542	0.588532	0.247224	0.9677	0.173096	0.945855	-0.0974784	-0.305968	0.262972	0.990249	-0.0763926	-0.344574	1.02563	0.302256	0.250465	1.13075	A7VJC2
A8QIC3		Dnajc9	2	2	2	14.7	14.7	14.7	29.979	0	52401000	26.23	0.0863987	0.94026	0.113009	0.195014	0.516309	0.914683	0.573713	0.938776	0.2988	0.958871	-0.35402	-0.583322	NaN	1	0	NaN	A8QIC3
A8WCF8	Tumor protein p63-regulated gene 1-like protein	Tprg1l	5	5	5	23.7	23.7	23.7	29.844	0	100090000	8.7278	0.0509013	0.963065	-0.101583	-0.125779	0.208593	0.933756	-0.302194	-0.447084	1.59932	0.478215	0.741289	1.969	0.278427	0.615332	0.552479	0.60547	A8WCF8
P0C170;A9UMV8;Q4FZT6;Q00728;M0RDM4;Q6I8Q6;M0RCL5;G3V9C0;D3ZVK7;Q64598;P0C169	Histone H2A type 1-E;Histone H2A.J;Histone H2A type 3;Histone H2A type 4;Histone H2A;Histone H2A type 1-F;Histone H2A type 1-C	H2afj;LOC680322;Hist1h2af;LOC100910554;Hist1h2ac;Hist1h2ak	8	3	3	36.2	28.5	28.5	14.119	0	9017200000	323.31	1.23603	0.224227	-1.33087	-1.89534	0.112262	0.941743	0.299496	0.275055	0.193427	0.977466	-0.385835	-0.42932	0.0401124	0.947477	0.0542868	0.0959307	P0C170;A9UMV8;Q4FZT6;Q00728;M0RDM4;Q6I8Q6;M0RCL5;G3V9C0;D3ZVK7;Q64598;P0C169;M0R6X5
A9UMV9		Ndufa7l	10	10	10	75	75	75	12.5	0	1340400000	81.613	4.12143	0.204	3.51992	6.12004	0.354614	0.904333	0.673689	0.733434	0.278365	0.962788	0.27632	0.531682	1.50316	0.0591399	1.71515	2.52686	A9UMV9
B0BMT9		Sqrdl	15	15	15	40	40	40	50.201	0	339720000	42.637	0.513934	0.669714	-0.319063	-0.814071	0.812968	0.912278	0.250399	0.98799	1.52237	0.511808	-0.685429	-1.87079	0.136621	0.872862	0.0548307	0.219102	B0BMT9
B0BMY7		Twf2	9	9	9	43	43	43	39.472	0	243810000	43.991	1.39036	0.178495	-1.77706	-2.14371	0.766955	0.897681	-0.918384	-1.3296	0.464711	0.900246	0.399312	0.80034	0.50791	0.35123	-1.14553	-1.02688	B0BMY7
B0BN18	Prefoldin subunit 2	Pfdn2	10	10	10	64.3	64.3	64.3	16.58	0	489970000	53.067	0.0961271	0.928954	0.255714	0.235989	0.430129	0.915579	0.821773	0.864261	0.375418	0.929225	-0.56526	-0.733275	1.7096	0.065022	0.825264	2.40162	B0BN18
B0BN19;Q6GQP4	Ras-related protein Rab-31	Rab22a;Rab31	4	4	4	16.5	16.5	16.5	21.775	0	169540000	5.6918	0.471617	0.637531	-0.682765	-0.887418	0.0690901	0.957075	0.124763	0.167548	0.478809	0.863811	-0.618304	-0.879378	0.0745456	0.897454	-0.167645	-0.186282	B0BN19;Q6GQP4
B0BN30		Mtch1	9	9	9	19.3	19.3	19.3	41.592	0	259770000	20.873	0.00181657	0.998079	0.0037711	0.00472137	0.122579	0.94554	-0.336264	-0.298814	1.07791	0.560733	-1.08781	-1.6503	0.574596	0.299344	1.23825	1.13611	B0BN30
B0BN46		Grhpr	23	23	23	78.5	78.5	78.5	35.937	0	9433800000	323.31	0.76372	0.528433	-0.405369	-1.09424	0.0193184	0.993951	-0.0110722	-0.0375734	0.323912	0.974645	-0.111125	-0.44658	0.355815	0.667511	-0.136468	-0.518808	B0BN46
B0BN56	28S ribosomal protein S31, mitochondrial	Mrps31	4	4	4	20.7	20.7	20.7	43.961	0	285280000	178.22	0.391234	0.685136	-0.767769	-0.78682	0.203795	0.931095	0.4905	0.465445	0.785038	0.669394	-1.05117	-1.32425	0.16587	0.750521	-0.486252	-0.398233	B0BN56
B0BN63		Ahsa1	15	15	15	52.4	52.4	52.4	38.104	0	1908300000	216.95	1.65293	0.252903	-0.486599	-1.78833	1.13603	0.838313	-0.625318	-1.6107	0.163351	1	0.0554846	0.238044	1.61459	0.130389	-0.363375	-1.69847	B0BN63
B0BN68		Mrps9	14	14	14	43.3	43.3	43.3	45.01	0	675150000	94.821	0.925159	0.478522	-0.375718	-1.19242	0.155453	0.946301	-0.129602	-0.308913	0.0633374	1	0.0326924	0.11435	2.1677	0.0482047	-0.880891	-2.94982	B0BN68
B0BN83	Armadillo repeat-containing protein 1	Armc1	8	8	8	59.6	59.6	59.6	31.204	0	2147700000	238.67	0.0271938	0.981986	-0.0172592	-0.0539914	0.115345	0.947197	-0.143497	-0.255202	2.87894	0.462884	0.502425	2.39685	0.040678	0.960999	0.0158599	0.067692	B0BN83
B0BN85	Suppressor of G2 allele of SKP1 homolog	Sugt1	8	8	8	34.5	34.5	34.5	38.09	0	230760000	29.558	0.310774	0.775163	0.386047	0.610623	0.301391	0.911342	0.395663	0.60792	0.0578935	1	0.0892136	0.13681	0.226945	0.673678	-0.470832	-0.508868	B0BN85
B0BN86	Transmembrane protein 11, mitochondrial	Tmem11	4	4	4	22.6	22.6	22.6	21.341	0	267580000	14.3	1.42354	0.194374	1.20245	2.06063	1.08078	0.8224	1.05056	1.73446	0.475865	0.890638	-0.411982	-0.817671	2.78053	0.0458065	0.758021	3.39405	B0BN86
B0BN93	26S proteasome non-ATPase regulatory subunit 13	Psmd13	25	25	25	64.4	64.4	64.4	42.817	0	1764800000	201.04	2.51165	0.166346	-0.484114	-2.24324	0.689709	0.911756	-0.283313	-0.947676	0.404181	0.93866	-0.342898	-0.7095	1.39088	0.108583	-0.5766	-1.85867	B0BN93
B0BN94	Protein FAM136A	Fam136a	11	11	11	76.8	76.8	76.8	15.625	0	404920000	125.63	2.32132	0.0944906	2.50619	3.34895	0.288895	0.912169	0.476178	0.605033	0.0603151	1	-0.161002	-0.15209	3.08612	0.0751579	1.67159	5.0183	B0BN94
B0BN98		Llph	2	2	2	31.7	31.7	31.7	14.932	0	37875000	4.9339	1.90287	0.144437	-1.00863	-2.43252	0.00321099	0.998815	-0.0039463	-0.00773678	0.0080442	0.99673	0.00956631	0.018962	0.0940148	0.920274	-0.0358717	-0.150686	B0BN98
B0BN99		Hmgb3	7	7	7	32	32	32	22.985	0	543430000	17.921	0.177657	0.874804	-0.294951	-0.390854	0.209145	0.943605	-0.0879669	-0.329138	0.0378281	0.997723	0.0414274	0.0854889	1.76649	0.0805545	-0.564148	-2.16335	B0BN99
B0BNA5	Coactosin-like protein	Cotl1	17	17	17	85.2	85.2	85.2	15.932	0	7944200000	293.82	1.80061	0.214831	-0.534555	-1.94188	0.817754	0.922864	-0.487494	-1.2271	0.601222	0.838757	0.380775	0.92872	2.74096	0.0646	-1.06362	-3.84517	B0BNA5
B0BNA7	Eukaryotic translation initiation factor 3 subunit I	Eif3i	16	16	16	64	64	64	36.46	0	1449600000	209.35	0.862412	0.559275	-0.271938	-1.02743	0.827608	0.920384	-0.263737	-1.0174	0.241065	0.968539	-0.338359	-0.497513	0.360773	0.651864	0.152197	0.544092	B0BNA7
B0BNB0		Golt1b	2	2	2	10.9	10.9	10.9	15.393	0	44717000	8.2543	0.149869	0.896762	-0.205325	-0.326311	1.22522	0.844517	-0.796138	-1.79585	0.0502943	1	0.0754314	0.119098	1.81439	0.0557091	-0.968659	-2.63147	B0BNB0
B0BNB1		Commd1	3	3	3	29.8	29.8	29.8	21.037	0	85720000	15.609	0.679267	0.499866	-0.701094	-1.14283	NaN	1	0	NaN	NaN	1	0	NaN	NaN	1	0	NaN	B0BNB1
B0BNB5		Nup43	4	4	4	17.2	17.2	17.2	41.806	0	95184000	24.043	0.623205	0.527416	-0.780002	-1.0958	1.53607	0.686947	1.84904	2.47094	0.529913	0.830449	-0.622897	-0.943164	0.888533	0.158502	-1.14449	-1.56646	B0BNB5
B0BNB8		Calml4	15	15	15	80.4	80.4	80.4	17.728	0	680400000	155.33	0.159298	0.883428	-0.286386	-0.358236	0.353095	0.908381	-0.250655	-0.617925	1.65947	0.584278	0.362174	1.5682	0.889561	0.24759	-0.410749	-1.2596	B0BNB8
B0BNB9		Htra2	10	10	10	30.8	30.8	30.8	49.094	0	928040000	56.1	2.43993	0.128824	-0.727318	-2.60572	0.327547	0.907366	-0.237437	-0.581581	0.0984718	1	0.0655629	0.188619	0.0765274	0.930857	-0.0324237	-0.129189	B0BNB9;D3ZKF5
B0BNC4		Phykpl	17	17	17	58.4	58.4	58.4	52.296	0	463660000	68.773	0.0501721	0.963001	-0.105351	-0.124822	0.044653	0.976424	-0.0383615	-0.0960053	0.46524	0.936266	0.238551	0.705553	0.863621	0.255228	-0.410853	-1.23721	B0BNC4
B0BNC9	Quinone oxidoreductase-like protein 2		9	9	9	30.9	30.9	30.9	37.548	0	3573700000	254.97	4.20842	0.0821639	-0.733953	-3.73855	0.0916512	0.951634	-0.0937791	-0.198377	0.719851	0.855592	-0.245196	-0.897382	1.53638	0.159445	-0.322691	-1.56268	B0BNC9
B0BND0	Ectonucleotide pyrophosphatase/phosphodiesterase family member 6	Enpp6	19	19	19	55	55	55	50.701	0	1315700000	142.48	0.129478	0.930737	-0.0648246	-0.223268	0.104615	0.951248	0.0610642	0.193861	0.0973941	1	-0.0463532	-0.167449	0.418087	0.552697	-0.25078	-0.693413	B0BND0
B0BNE3		Trappc5	4	4	4	18.6	18.6	18.6	20.795	0.0002134	93991000	3.4099	0.619228	0.530447	-0.759274	-1.08686	0.323369	0.903242	-0.38862	-0.63709	0.476298	0.920712	0.285152	0.751748	0.205674	0.736876	-0.217065	-0.422003	B0BNE3
B0BNE5	S-formylglutathione hydrolase	Esd	18	18	18	73.4	73.4	73.4	31.363	0	11908000000	323.31	0.342461	0.79678	0.195566	0.560673	0.570831	0.918837	0.0947046	0.532949	0.233538	0.981402	0.127147	0.392508	3.24176	0.0640727	0.790973	3.9136	B0BNE5
B0BNE6		Ndufs8	15	15	15	71.7	71.7	71.7	23.97	0	3792900000	217.12	0.288854	0.837405	-0.163871	-0.481809	0.0852368	0.957212	0.0699015	0.176047	0.057753	0.998784	-0.0315671	-0.106717	0.691362	0.33135	-0.395648	-1.06765	B0BNE6
B0BNF1	Septin-8	Sept8	16	12	12	44.6	36.4	36.4	51.251	0	434420000	123.66	0.553298	0.579159	0.67584	0.989666	0.369508	0.900202	0.423169	0.708999	1.29912	0.476417	-1.67434	-1.99081	0.121086	0.897923	0.0426025	0.185105	B0BNF1
B0BNG0	ER membrane protein complex subunit 2	Emc2	11	11	11	43.1	43.1	43.1	34.869	0	631620000	79.963	1.50844	0.277705	-0.487361	-1.70075	0.173832	0.94602	0.0631142	0.261881	0.199099	0.983019	-0.173499	-0.385293	0.169866	0.891305	-0.0348813	-0.195148	B0BNG0
B0BNG3		Lman2	20	20	20	51.7	51.7	51.7	40.392	0	2502100000	281.62	1.26699	0.345086	-0.451172	-1.50388	1.03447	0.888556	-0.437681	-1.37293	0.108069	1	-0.0699009	-0.204074	1.94507	0.0763598	-0.511462	-2.21445	B0BNG3
B0BNG7		Nudt16l1	5	5	5	31.8	31.8	31.8	23.388	0	63362000	4.6064	1.03962	0.301822	-1.08609	-1.63072	0.0546776	0.96944	0.06002	0.123355	0.306988	0.960448	0.239394	0.55011	1.50733	0.0653943	-1.2231	-2.39086	B0BNG7
B0BNI5	Olfactomedin-like protein 3	Olfml3	10	10	10	24.4	24.4	24.4	45.961	0	286960000	15.761	1.34711	0.256544	-0.700002	-1.77276	0.689144	0.930348	0.834175	1.21566	2.21202	0.489095	-0.515474	-2.10507	0.00554382	0.992137	-0.0115922	-0.014603	B0BNI5
B0BNI6		Slc25a35	8	8	8	36	36	36	32.491	0	180420000	18.611	0.521467	0.620561	0.5356	0.916529	1.51542	0.715621	1.05441	2.22237	0.469362	0.92354	-0.290401	-0.748807	0.976805	0.118027	1.77007	1.77533	B0BNI6
B0BNJ1		Sri	12	12	12	55.6	55.6	55.6	21.624	0	2996900000	126.68	0.534816	0.604919	0.578885	0.9443	0.0266694	0.985946	-0.0343714	-0.0635081	0.336117	0.975103	-0.0953585	-0.42592	0.546095	0.440246	-0.31439	-0.867774	B0BNJ1
B0BNJ4		Ethe1	20	20	20	84.6	84.6	84.6	27.676	0	29916000000	323.31	0.947987	0.550181	-0.254691	-1.0482	0.427823	0.9082	0.175689	0.621442	0.183108	0.99989	0.0619169	0.264135	0.486641	0.562391	-0.181425	-0.680256	B0BNJ4
B0BNK1		Rab5c	10	10	7	56.5	56.5	41.7	23.425	0	4432200000	235.9	0.72042	0.637509	-0.231169	-0.883792	0.57558	0.909795	-0.208979	-0.77316	1.15297	0.797545	-0.20174	-1.01743	2.81261	0.0535897	-0.466573	-2.67098	B0BNK1
B0BNL2		LOC364561	9	9	9	67.3	67.3	67.3	18.332	0	944830000	124.13	3.13994	0.0965116	-0.985927	-3.44886	0.738084	0.928059	-0.600895	-1.20421	0.363302	0.952444	-0.236418	-0.60902	2.43973	0.0494377	-0.595918	-2.76084	B0BNL2
B0BNM1	NAD(P)H-hydrate epimerase	Apoa1bp	7	7	7	31.2	31.2	31.2	30.89	0	709500000	170.76	0.610471	0.636893	-0.297303	-0.882041	0.147838	0.944675	0.137471	0.302534	0.584727	0.77678	0.830516	1.04973	0.900335	0.264731	-0.356735	-1.21214	B0BNM1
B0K008		Eif1	14	14	7	85.8	85.8	49.6	12.746	0	1610400000	244.37	0.135866	0.924817	-0.088939	-0.25401	0.113928	0.947724	-0.0865402	-0.226581	0.0418557	0.999173	0.0338622	0.0878895	0.187622	0.844972	0.0584453	0.264589	B0K008;A0A0G2K0F1;F1LWP8;D4AA70
B0K010		Txndc17	11	11	11	87.8	87.8	87.8	14.092	0	4579300000	323.31	2.38715	0.157229	-0.561042	-2.32597	0.473788	0.907966	-0.182683	-0.665109	0.382346	0.959942	-0.151073	-0.546078	1.39222	0.129828	-0.447562	-1.70161	B0K010
B0K013		Coa4	5	5	5	63.2	63.2	63.2	10.208	0	87587000	15.966	0.227693	0.836958	-0.357923	-0.482893	NaN	1	0	NaN	0.0822512	0.998756	0.124472	0.190119	NaN	1	0	NaN	B0K013
B0K015		Commd8	4	4	4	38.3	38.3	38.3	20.767	0	130840000	14.187	0.34147	0.732469	-0.620874	-0.696215	0.453352	0.913434	0.714253	0.883817	0.479743	0.886611	-0.434904	-0.830667	1.63315	0.0935	-0.545992	-2.0284	B0K015
B0K017		Adprhl2	5	5	5	15.7	15.7	15.7	39.375	0	227610000	27.059	0.398983	0.671917	0.850935	0.806373	1.85417	0.751538	1.63001	2.83295	0.70891	0.697604	-1.029	-1.23114	0.870114	0.215741	0.555169	1.34895	B0K017
B0K020	CDGSH iron-sulfur domain-containing protein 1	Cisd1	16	16	16	87	87	87	12.097	0	15448000000	323.31	0.975107	0.429848	0.444975	1.29278	0.228612	0.943249	0.072969	0.319343	0.36635	0.954975	0.216817	0.598108	0.593626	0.451023	0.25205	0.851359	B0K020
B0K026		Letmd1	10	10	10	33.4	33.4	33.4	43.121	0	413110000	17.099	0.937831	0.488825	-0.345171	-1.16827	0.0490378	0.976014	0.0327544	0.0980877	0.0854991	1	0.0850268	0.182619	0.164255	0.871696	0.0456104	0.221338	B0K026
B0K034		Dtd2	4	4	4	35.1	35.1	35.1	18.453	0	161990000	14.423	0.0571176	0.956375	-0.111274	-0.13997	0.260904	0.918673	-0.287353	-0.520583	0.844712	0.664953	-0.876395	-1.35647	1.01844	0.1164	1.42221	1.79048	B0K034
B0LT89	Serine/threonine-protein kinase 24;Serine/threonine-protein kinase 24 35 kDa subunit;Serine/threonine-protein kinase 24 12 kDa subunit	Stk24	7	7	5	25.3	25.3	17.9	47.989	0	264530000	40.466	0.538322	0.740283	-0.169255	-0.679145	0.418034	0.905347	-0.345498	-0.741028	0.682875	0.776226	-0.485614	-1.06119	1.07286	0.378462	-0.178935	-0.975983	B0LT89;F1LXV3
B1H227		Rcc1	9	9	9	35.6	35.6	35.6	45.111	0	310240000	46.655	0.352881	0.777406	-0.244019	-0.60568	0.339873	0.917629	-0.175834	-0.547188	0.963751	0.680143	-0.487006	-1.30378	0.214598	0.787743	-0.096982	-0.348324	B1H227
B1H249		Gnpnat1	5	5	5	38	38	38	20.821	0	235800000	17.461	0.0739836	0.945355	0.122853	0.175028	0.868615	0.874967	0.739349	1.39853	1.06038	0.570097	0.967359	1.60222	0.369154	0.559134	0.332643	0.685443	B1H249
B1H250		Glyatl1	18	17	16	86.8	84.5	79.4	33.986	0	1364400000	228.92	1.49654	0.198409	-0.93867	-2.03284	0.0217616	0.990575	0.0254993	0.0510947	0.881213	0.816757	-0.237626	-0.976995	0.881303	0.206853	-0.584739	-1.37745	B1H250
B1H260		F13b	5	5	5	13.5	13.5	13.5	75.082	0	45626000	6.624	NaN	1	0	NaN	NaN	1	0	NaN	0.221312	0.97311	-0.248694	-0.445255	NaN	1	0	NaN	B1H260
B1H261		Tysnd1	4	4	4	14.1	14.1	14.1	58.986	0	74637000	24.849	NaN	1	0	NaN	NaN	1	0	NaN	0.0888231	1	-0.0977478	-0.193264	NaN	1	0	NaN	B1H261
B1H267	Sorting nexin-5	Snx5	34	34	33	80.2	80.2	80.2	46.793	0	4841800000	323.31	0.864178	0.467179	-0.459278	-1.21608	0.208841	0.936639	-0.147799	-0.387531	0.260501	0.977147	0.122923	0.413339	0.918699	0.249439	-0.381458	-1.25434	B1H267
B1H282		Colgalt1	8	8	8	14.6	14.6	14.6	71.114	0	66183000	16.761	0.393091	0.715198	-0.439705	-0.733288	0.334446	0.904069	-0.363286	-0.644698	0.478322	0.903424	0.341262	0.787862	0.217538	0.728486	-0.210648	-0.436127	B1H282
B1H2A6		Fxr2	9	6	6	17.3	14.2	14.2	74.374	0	135110000	46.075	0.241986	0.819026	0.40446	0.513293	0.0307215	0.984037	0.0255866	0.0662288	0.540314	0.843605	0.476538	0.912585	0.0580061	0.920012	0.126951	0.146478	B1H2A6
B1PLB1		Cd34	6	6	6	21	21	21	41.238	0	88127000	13.585	0.114159	0.919474	0.204363	0.264671	1.14654	0.838832	0.913724	1.76469	1.02898	0.675092	-0.415574	-1.29206	0.34802	0.630916	-0.19479	-0.577834	B1PLB1
B1WBS4		Vps26b	6	6	6	27.4	27.4	27.4	39.124	0	409680000	36.973	0.522989	0.568245	1.1643	1.012	0.47757	0.911196	0.847756	0.936468	0.260641	0.968995	-0.250801	-0.499051	0.428787	0.58326	0.195779	0.652611	B1WBS4
B1WBV4		Plekhf2	10	10	10	44.6	44.6	44.6	27.74	0	411030000	36.098	1.16126	0.337208	0.556847	1.52469	0.359431	0.908391	-0.250897	-0.624996	0.148802	0.994454	0.114952	0.287839	0.040693	0.951679	-0.0326417	-0.0867441	B1WBV4
B1WBW4	Armadillo repeat-containing protein 10	Armc10	6	6	6	28.8	28.8	28.8	33.421	0	101200000	22.852	0.0548757	0.95911	-0.100195	-0.133604	0.877634	0.857923	-0.993904	-1.48063	0.0117313	0.997336	-0.0201321	-0.029342	0.200177	0.71772	-0.377339	-0.450537	B1WBW4
B1WBX6		Smap2	10	10	10	31.5	31.5	31.5	46.493	0	360330000	61.692	0.239886	0.809406	-0.615181	-0.533004	0.911283	0.833489	-1.52464	-1.60657	0.670974	0.747419	-0.756223	-1.13778	0.914516	0.147833	-1.22906	-1.61656	B1WBX6
B1WBY1		Cul1	16	16	16	23.7	23.7	23.7	89.69	0	448700000	182.56	0.0905853	0.941056	0.0861122	0.191453	0.153555	0.944794	0.213338	0.33769	1.20209	0.5754	-0.668281	-1.61082	0.0410277	0.951148	-0.0316606	-0.0865286	B1WBY1
B1WBY5		Dnajc11	15	15	15	33.5	33.5	33.5	63.204	0	966160000	89.405	1.08117	0.457729	-0.328445	-1.2356	0.0448521	0.976225	0.0374489	0.095726	0.652721	0.940696	0.133995	0.662538	1.05318	0.22936	-0.342828	-1.30662	B1WBY5
B1WC02	CTP synthase	Ctps1	4	4	4	11.7	11.7	11.7	66.64	0	55960000	3.8427	0.404637	0.691073	-0.54829	-0.773872	0.354071	0.900221	-0.44819	-0.694596	NaN	1	0	NaN	0.447969	0.436641	0.634634	0.875393	B1WC02
B1WC24		Ctdsp1	3	3	3	13.4	13.4	13.4	29.294	0	92753000	22.755	1.07903	0.291619	-1.03057	-1.65918	0.333523	0.899942	0.589585	0.690412	0.170606	0.988844	-0.194098	-0.354086	0.150749	0.776758	-0.402654	-0.362592	B1WC24
B1WC26		Nans	16	16	16	51.5	51.5	51.5	40.051	0	2899500000	323.31	2.11318	0.128614	-0.973363	-2.59177	0.0275711	0.990497	0.0189071	0.0564409	0.820595	0.748212	-0.395606	-1.12331	0.698876	0.397317	-0.260482	-0.942026	B1WC26
B1WC34		Prkcsh	18	18	18	46.7	46.7	46.7	59.218	0	3125300000	323.31	0.811032	0.521628	0.371976	1.10518	0.0358054	0.984477	-0.0198503	-0.0680729	0.639968	0.90398	-0.197594	-0.780585	0.0747286	0.919775	0.0483589	0.146441	B1WC34
B1WC40	Nuclear cap-binding protein subunit 2	Ncbp2	4	4	4	25	25	25	18.017	0	36305000	5.2375	0.295914	0.772593	0.557667	0.619063	0.962362	0.848822	-1.05889	-1.59703	0.277125	0.960327	0.310152	0.541411	0.294933	0.601791	0.497913	0.624581	B1WC40
B1WC42		Trip6	9	9	9	36.9	36.9	36.9	50.915	0	169340000	30.39	0.0897079	0.937238	-0.124821	-0.204097	0.982196	0.848296	-0.908286	-1.5806	0.722873	0.725906	-0.68236	-1.17544	1.82129	0.048262	1.4523	2.90291	B1WC42
B1WC49		Api5	21	21	21	42.1	42.1	42.1	56.784	0	955200000	178.03	1.19578	0.460749	-0.286435	-1.22836	0.561097	0.901151	-0.16928	-0.70282	0.251391	0.975167	0.12232	0.404493	0.126856	0.869004	-0.065963	-0.224958	B1WC49
B1WC56		Nhp2	3	3	3	46.4	46.4	46.4	17.292	0	77154000	19.429	0.246013	0.812004	0.450336	0.526493	0.347578	0.900161	-0.484261	-0.693493	0.733343	0.695068	0.840731	1.22665	0.0388425	0.94646	-0.0783354	-0.0987369	B1WC56
B1WC61		Acad9	30	30	30	52	52	52	68.842	0	2076100000	227.25	1.08422	0.444626	-0.345287	-1.26052	0.381521	0.909803	-0.176255	-0.584553	0.255862	0.976639	0.140076	0.426588	1.74373	0.143659	-0.309967	-1.63498	B1WC61
B1WC67		Slc25a24	5	5	5	12.8	12.8	12.8	52.89	0	263550000	10.674	0.103317	0.928973	0.181679	0.240881	0.8042	0.93091	-0.460885	-1.19713	0.0604614	1	-0.0669917	-0.134533	0.190743	0.748621	0.221517	0.401575	B1WC67
B1WC70		Ppp1r8	5	5	5	25.1	25.1	25.1	38.539	0	200940000	60.532	0.444461	0.671138	-0.489346	-0.811148	0.176118	0.943982	-0.121718	-0.330011	2.60611	0.547586	-0.31182	-1.78081	2.24726	0.0499333	-0.657112	-2.71785	B1WC70
B1WC73		Arl6	8	8	8	55.4	55.4	55.4	20.968	0	373480000	20.911	2.01485	0.178004	-0.598889	-2.15997	0.197923	0.936627	-0.207354	-0.403735	0.681665	0.900893	0.193277	0.796918	0.73811	0.350558	-0.307786	-1.0291	B1WC73
B2B9A9		Efnb2	2	2	2	11.3	11.3	11.3	37.281	0	41039000	3.5377	0.202783	0.862029	0.269533	0.425574	0.35313	0.909685	0.207177	0.587563	0.391465	0.952863	-0.203625	-0.610411	0.0411926	0.943818	-0.082902	-0.104467	B2B9A9
B2GUV5		Atp6v1g1	11	11	11	79.7	79.7	79.7	13.71	0	4282400000	323.31	1.2902	0.20307	1.62122	2.00659	0.100898	0.948715	0.099762	0.215453	2.18235	0.496414	0.623126	2.24713	1.13327	0.170543	0.462447	1.51701	B2GUV5;Q8R2H0
B2GUV7;M0R7Z0	Eukaryotic translation initiation factor 5B	Eif5b	23	23	23	23.4	23.4	23.4	137.68	0	974300000	128.64	0.864601	0.490658	-0.392405	-1.1639	0.335131	0.903845	-0.346791	-0.640194	0.550186	0.953672	-0.130919	-0.61082	0.973589	0.329684	-0.234916	-1.07071	B2GUV7;M0R7Z0
B2GUW1		Frzb	2	2	2	13.6	13.6	13.6	36.06	0	137910000	29.446	0.271635	0.794504	-0.436877	-0.56445	1.1143	0.830605	1.29156	1.83088	2.28798	0.3716	-1.24791	-2.83614	1.75064	0.0678235	-0.731314	-2.35559	B2GUW1
B2GUW2		Arhgef16	8	8	8	18.1	18.1	18.1	79.869	0	105390000	10.842	0.191654	0.876389	0.19948	0.387739	0.614653	0.926167	-0.632914	-1.07517	0.25986	0.968306	0.258508	0.501009	0.221652	0.694557	0.343698	0.480802	B2GUW2
B2GUX5	5-nucleotidase	Nt5c3a	6	6	6	23.6	23.6	23.6	33.81	0	92980000	5.4298	0.670594	0.557818	-0.435386	-1.03136	0.372799	0.900356	0.349486	0.688873	0.0879194	1	0.11825	0.198564	0.0389067	0.94523	-0.0899874	-0.100517	B2GUX5
B2GUY4		Dmtn	4	4	4	24.6	24.6	24.6	39.524	0	188590000	52.984	0.022894	0.98091	-0.0706452	-0.0607371	1.30459	0.702879	-1.90471	-2.1731	0.10079	1	-0.206941	-0.239221	0.0328594	0.951525	-0.115116	-0.0887453	B2GUY4
B2GUZ1	Ubiquitin carboxyl-terminal hydrolase 4	Usp4	11	9	9	17.1	15.1	15.1	108.37	0	224420000	28.366	0.744477	0.427443	-1.13249	-1.30009	0.386855	0.907464	-0.545308	-0.761242	0.125415	0.995779	-0.24328	-0.290344	0.907758	0.205035	-0.54926	-1.38348	B2GUZ1
B2GUZ3		Mthfd1l	8	7	7	14.5	13.5	13.5	105.84	0	165860000	70.122	0.186474	0.866657	0.343049	0.413347	0.172549	0.936329	-0.300976	-0.387455	1.47915	0.520262	1.83525	2.2099	0.623365	0.285133	0.930261	1.17099	B2GUZ3
B2GUZ5	F-actin-capping protein subunit alpha-1	Capza1	15	12	12	73.4	63.3	63.3	32.909	0	2601200000	323.31	1.41476	0.29219	-0.506732	-1.6623	0.0435176	0.980379	-0.0209575	-0.0782744	0.652095	0.863303	-0.269186	-0.880964	0.13358	0.860399	-0.0704773	-0.237241	B2GUZ5
B2GUZ6		Rtn4ip1	8	8	8	29.5	29.5	29.5	43.605	0	162230000	13.321	2.29281	0.105324	-1.62008	-3.09062	0.411859	0.907982	-0.393229	-0.753318	0.351102	0.939445	-0.67653	-0.713605	1.59831	0.0500408	2.02368	2.72999	B2GUZ6
B2GUZ9		Fam49b	7	7	6	30.6	30.6	27.8	36.776	0	3482400000	50.082	0.013797	0.98666	0.0992337	0.0388598	0.245963	0.911886	1.0677	0.572192	0.583109	0.761575	-1.25735	-1.0946	0.00716746	0.991088	0.0092063	0.01747	B2GUZ9
B2GV01		Mta2	15	15	13	33.5	33.5	31.6	74.959	0	688390000	47.131	0.991519	0.436636	-0.412156	-1.27535	0.860205	0.923216	-0.431261	-1.22487	0.609399	0.875288	-0.264033	-0.844427	0.763099	0.292522	-0.41992	-1.15369	B2GV01;Q62599
B2GV06	Succinyl-CoA:3-ketoacid coenzyme A transferase 1, mitochondrial	Oxct1	31	31	31	60.2	60.2	60.2	56.203	0	35888000000	323.31	0.261822	0.872077	-0.107478	-0.396559	0.120773	0.946784	0.0663118	0.21747	0.233879	0.981291	0.124933	0.390705	0.330471	0.745774	-0.0837595	-0.405606	B2GV06
B2GV15		Dbt	30	30	30	59.5	59.5	59.5	53.273	0	7552800000	323.31	0.991485	0.522242	-0.274446	-1.10393	0.36024	0.914721	-0.171316	-0.56088	0.0385912	0.996608	-0.0233908	-0.0747255	0.288364	0.735819	-0.107397	-0.424009	B2GV15
B2GV24	E3 UFM1-protein ligase 1	Ufl1	25	25	25	40.9	40.9	40.9	89.584	0	524900000	85.698	0.822145	0.470999	-0.501026	-1.20668	0.853454	0.90587	-0.132675	-0.745087	0.00958434	0.996425	-0.00557397	-0.0186948	1.12579	0.327566	0.206059	1.07416	B2GV24
B2GV41		Usp39	10	10	10	23.8	23.8	23.8	65.244	0	288630000	39.278	2.21163	0.117009	-1.14401	-2.78925	0.163586	0.939655	-0.214178	-0.35414	0.0251872	0.998011	-0.0220995	-0.0546901	2.02257	0.0583605	-0.644646	-2.50048	B2GV41
B2GV54	Neutral cholesterol ester hydrolase 1	Nceh1	6	6	6	24.3	24.3	24.3	45.821	0	142720000	19.124	0.567543	0.546415	0.980345	1.05581	0.51355	0.913355	-0.593444	-0.940423	0.920169	0.777299	-0.272779	-1.05359	0.00728762	0.990574	-0.0153772	-0.0191852	B2GV54
B2GV57		Cars2	14	14	14	41.3	41.3	41.3	60.917	0	588930000	216.8	1.3701	0.334678	-0.418716	-1.52876	0.000401293	1	0.000553608	0.000990657	0.995361	0.738815	0.311784	1.15172	0.182742	0.760657	-0.205459	-0.384095	B2GV57
B2GV71	NADH dehydrogenase [ubiquinone] 1 alpha subcomplex assembly factor 5	Ndufaf5	7	7	7	23	23	23	38.229	0	194430000	20.469	1.67401	0.140209	-1.79226	-2.46569	0.51996	0.914454	-0.413053	-0.886624	0.121569	0.998628	-0.22245	-0.280205	0.703682	0.224351	1.19882	1.3208	B2GV71
B2GV73	Actin-related protein 2/3 complex subunit 3	Arpc3	16	16	16	63.5	63.5	63.5	20.535	0	2784500000	323.31	0.0928742	0.931919	-0.147471	-0.21515	0.115916	0.949384	0.121612	0.248171	0.464122	0.898967	0.405035	0.801959	0.474437	0.432337	0.517746	0.883606	B2GV73
B2GV74		Klc2	16	13	9	32.5	27.2	20.6	68.61	0	266600000	79.475	0.400645	0.73246	-0.314441	-0.695974	0.249873	0.933722	-0.112082	-0.396184	0.972643	0.756291	0.285524	1.10151	0.814361	0.27973	-0.396415	-1.18108	B2GV74;Q68G30
B2GV96		Ccdc115	2	2	2	21.7	21.7	21.7	19.814	0	160190000	19.273	0.507215	0.587589	-0.954257	-0.971362	0.279673	0.907352	-0.839698	-0.624221	1.29542	0.55	-0.876166	-1.79295	0.295948	0.580831	-0.772218	-0.655457	B2GV96
B2GV97	O-phosphoseryl-tRNA(Sec) selenium transferase	Sepsecs	14	14	14	38.7	38.7	38.7	55.331	0	956240000	215.35	1.41069	0.280537	-0.540434	-1.69419	0.507159	0.917337	-0.286147	-0.797725	0.441918	0.912624	-0.365889	-0.761335	0.210955	0.813192	-0.0746452	-0.311818	B2GV97
Q64119;B2GV99	Myosin light polypeptide 6	Myl6	14	14	13	70.2	70.2	70.2	16.975	0	17374000000	260.65	0.183666	0.892257	0.126973	0.339719	0.243149	0.93294	-0.18649	-0.453191	0.375095	0.951927	-0.229895	-0.616277	1.58382	0.0883054	-0.611931	-2.06909	Q64119;B2GV99;D3ZHA7
B2GVB9		Fermt3	6	6	6	16.4	16.4	16.4	75.622	0	131280000	38.602	0.466885	0.632953	-0.780771	-0.895672	0.789927	0.907051	-0.667046	-1.28608	1.25283	0.546361	-1.00164	-1.79989	0.32807	0.587961	-0.372286	-0.645985	B2GVB9
B2RYB8	Integrin beta	Itgb2	11	11	11	18.8	18.8	18.8	84.817	0	153510000	40.511	0.622771	0.523027	-0.819084	-1.10267	0.133527	0.941873	-0.124755	-0.275866	0.66375	0.796904	-0.441964	-1.02112	3.06332	0.0716444	-0.949029	-4.05821	B2RYB8;G3V7M2
B2RYC9	Glucosylceramidase	Gba	6	6	6	17.7	17.7	17.7	57.491	0	58140000	5.3672	0.149407	0.892426	-0.269681	-0.338364	0.115901	0.944246	-0.175195	-0.264664	0.00795674	0.996972	0.0101149	0.0190003	1.29624	0.0804934	-1.38682	-2.16214	B2RYC9
B2RYD7		Stt3b	11	11	11	13.6	13.6	13.6	93.435	0	739270000	116.8	0.0831103	0.940834	-0.119549	-0.191047	0.984642	0.911975	-0.185082	-0.941827	0.446058	0.959878	0.125025	0.545777	1.06098	0.288572	-0.256278	-1.16187	B2RYD7
B2RYF6		Clptm1	4	4	4	8	8	8	75.276	0	243610000	17.581	0.555563	0.597051	0.533737	0.955088	0.0374577	0.975984	-0.110678	-0.0985635	0.318805	0.942462	-0.509531	-0.643795	0.900952	0.148325	1.33156	1.61436	B2RYF6
B2RYF7	WAS protein family homolog 1	Wash1	10	10	10	33.1	33.1	33.1	51.326	0	120610000	52.252	0.190069	0.877516	0.196692	0.38444	0.414841	0.916749	-0.528288	-0.796136	0.188003	0.975503	0.285472	0.404528	0.947521	0.179319	0.639065	1.47677	B2RYF7
B2RYG6	Ubiquitin thioesterase OTUB1	Otub1	10	10	10	48.7	48.7	48.7	31.27	0	2046000000	143.92	0.920776	0.48209	-0.3731	-1.18669	0.78428	0.930179	-0.515264	-1.21143	0.346096	0.930913	-0.634737	-0.70131	1.70646	0.0783581	-0.617145	-2.18422	B2RYG6
B2RYI0	WD repeat-containing protein 91	Wdr91	11	11	11	21.2	21.2	21.2	83.145	0	154010000	23.565	1.31099	0.194177	1.851	2.06215	0.60397	0.915706	0.613875	1.05687	0.990056	0.746816	0.302543	1.13587	1.63287	0.0728731	0.767812	2.27199	B2RYI0
B2RYI2	Signal recognition particle subunit SRP68	Srp68	17	17	17	34.9	34.9	34.9	70.491	0	1016700000	71.084	0.178363	0.885205	-0.199813	-0.368697	0.207585	0.936622	-0.150583	-0.387914	0.141635	0.996928	-0.164135	-0.300294	0.318003	0.692103	0.133014	0.48417	B2RYI2
B2RYJ3		Cul4a	15	15	11	25	25	19.9	87.773	0	514290000	117.29	1.23114	0.339023	-0.486593	-1.51638	0.0691142	0.959692	-0.0796227	-0.155735	0.13479	0.995873	-0.203992	-0.299959	2.05273	0.0613148	-0.596485	-2.44946	B2RYJ3
B2RYJ7		Actr1b	15	8	8	45.5	30.6	30.6	42.281	0	1259600000	198.42	0.62077	0.642182	-0.276214	-0.87043	0.30994	0.911626	-0.295397	-0.588797	0.890122	0.62841	-1.07487	-1.44718	2.25189	0.0503311	-0.651084	-2.7115	B2RYJ7
B2RYM3		Itih1	19	19	19	36.5	36.5	36.5	100.59	0	900300000	323.31	0.960615	0.480088	-0.351116	-1.19012	0.347925	0.904098	-0.315032	-0.64438	0.194557	0.975975	-0.266034	-0.41058	0.460838	0.500894	-0.307748	-0.777215	B2RYM3;CON__Q0VCM5
B2RYM5	Lys-63-specific deubiquitinase BRCC36	Brcc3	5	5	5	22.3	22.3	22.3	33.015	0	90028000	7.0398	0.295373	0.77624	0.459892	0.603987	0.665835	0.94603	-0.731762	-1.16335	0.381204	0.926057	0.544264	0.737522	1.84939	0.0464819	2.07817	3.13361	B2RYM5
B2RYN1		Fn3krp	10	10	10	37.5	37.5	37.5	34.169	0	486280000	54.449	0.555913	0.559342	0.878751	1.02772	0.256227	0.931363	-0.194598	-0.473664	0.332689	0.959206	-0.243692	-0.581214	0.431261	0.645457	0.126331	0.553039	B2RYN1
B2RYN3		Eef1e1	5	5	5	31.6	31.6	31.6	19.842	0	202420000	5.8423	0.0431311	0.968609	-0.0856014	-0.107229	0.717055	0.91969	0.77531	1.23602	0.574842	0.864038	0.340898	0.879618	0.124895	0.8621	0.0763933	0.233658	B2RYN3
B2RYP3		Fam91a1	14	14	14	22.7	22.7	22.7	93.573	0	269610000	31.647	0.0189626	0.983956	-0.032133	-0.0471606	0.262496	0.934019	-0.141819	-0.440543	0.160335	1	-0.0657715	-0.252612	0.878389	0.331723	-0.262425	-1.06652	B2RYP3
B2RYP4		Snx2	29	29	29	47	47	47	58.53	0	4070200000	323.31	0.121503	0.932729	-0.0637691	-0.213809	0.295948	0.92066	-0.159358	-0.489894	0.1149	1	-0.0535878	-0.194242	1.16762	0.16833	-0.445614	-1.52606	B2RYP4
B2RYP6		Luc7l2	15	15	10	37.2	37.2	29.3	46.582	0	663870000	182.15	0.440782	0.670099	0.512983	0.812784	0.508391	0.912585	0.824081	0.976905	0.646187	0.939837	-0.139711	-0.673453	2.32798	0.0461935	0.942033	3.19896	B2RYP6
B2RYP8		Tubgcp2	5	5	5	8.3	8.3	8.3	103.06	0	38774000	7.585	0.114842	0.928767	0.108821	0.238654	0.278346	0.916678	0.320904	0.5554	1.20985	0.564713	0.703136	1.63677	1.29757	0.0940227	-0.953771	-2.02078	B2RYP8
B2RYQ2	Serine/threonine-protein phosphatase 2A activator	Ppp2r4	9	9	9	35.3	35.3	35.3	36.617	0	788780000	154.15	2.09867	0.183589	-0.532786	-2.1158	0.393696	0.903211	-0.400747	-0.733409	0.751362	0.749577	0.462239	1.11176	0.7531	0.305447	-0.393313	-1.12354	B2RYQ2
B2RYS2	Cytochrome b-c1 complex subunit 7	LOC685596	18	18	18	72.1	72.1	72.1	13.558	0	14570000000	323.31	2.12429	0.124978	1.05476	2.65597	0.422251	0.912802	0.476312	0.792874	0.151066	1	-0.0692236	-0.249111	2.6983	0.0541	0.980715	3.68045	B2RYS2
B2RYS8		Ndufb8	11	11	11	52.2	52.2	52.2	21.959	0	4441200000	98.866	0.424381	0.772775	-0.182274	-0.61869	0.00421904	0.998435	-0.00397253	-0.00958329	0.187238	0.999236	-0.0597165	-0.262894	0.710959	0.452498	-0.195565	-0.848057	B2RYS8
B2RYS9		Trmt112	4	4	4	47.2	47.2	47.2	14.127	0	480010000	160.04	0.0150475	0.986704	0.035169	0.0391457	0.0273157	0.983705	0.0747128	0.0720466	0.158413	0.990725	0.302125	0.357754	0.104871	0.845206	0.319615	0.263535	B2RYS9
B2RYT0;M0R3S1		Mrps21;LOC100911433	2	2	2	31	31	31	10.6	0	116160000	13.136	3.07264	0.0837333	1.64671	3.93865	0.235454	0.919708	0.400929	0.508544	0.482187	0.866438	0.581867	0.875787	1.24233	0.0981277	0.980949	1.96671	B2RYT0;M0R3S1
B2RYT4		Mrps14	2	2	2	18.8	18.8	18.8	14.924	0	104040000	6.5686	0.324125	0.768211	0.382837	0.627908	0.649231	0.936734	-0.610625	-1.10879	0.605277	0.812746	0.490023	0.986298	0.116712	0.838473	-0.206924	-0.274582	B2RYT4
B2RYT7		Hdhd3	13	13	13	64.5	64.5	64.5	27.794	0	1543200000	259.14	2.12525	0.158077	-0.666456	-2.3168	0.188222	0.944899	-0.119565	-0.342442	0.0692816	1	0.097691	0.159964	0.976296	0.229997	-0.385284	-1.30452	B2RYT7
B2RYT9	Translational activator of cytochrome c oxidase 1	Taco1	11	11	11	37.3	37.3	37.3	32.754	0	293480000	36.528	1.79022	0.138068	1.38455	2.48867	0.181059	0.936975	0.298292	0.401452	0.354325	0.941545	0.373477	0.661403	1.80252	0.0821807	0.526252	2.13309	B2RYT9
B2RYU6	Trafficking protein particle complex subunit 2-like protein	Trappc2l	2	2	2	19.4	19.4	19.4	16.031	0	120420000	5.4171	0.118748	0.913453	0.236743	0.278066	0.121547	0.94271	-0.268029	-0.290223	0.713213	0.764468	-0.482613	-1.08828	0.119564	0.84117	-0.162303	-0.269805	B2RYU6
B2RYU7		Cbx5	7	6	6	47.1	40.8	40.8	22.186	0	100550000	4.407	0.00681249	0.995596	0.0126101	0.0173557	0.228935	0.920551	-0.409431	-0.499228	0.627119	0.750969	-0.913711	-1.11491	NaN	1	0	NaN	B2RYU7
B2RYW3		Ndufb9	17	17	17	82.7	82.7	82.7	21.892	0	12304000000	323.31	1.83782	0.262099	-0.401631	-1.75158	0.16567	0.94564	-0.0653472	-0.259002	0.0222703	0.995211	-0.0167773	-0.0465679	1.19683	0.245697	-0.270995	-1.26572	B2RYW3
B2RYW4		Mrpl53	5	5	5	66.4	66.4	66.4	12.735	0	620180000	56.234	0.0812835	0.938674	0.199116	0.200341	0.1635	0.94291	-0.129282	-0.319342	0.120512	0.997791	-0.207386	-0.275779	0.0451025	0.954614	0.0214945	0.0811493	B2RYW4
B2RYW8	MICOS complex subunit Mic10	Minos1	6	6	6	92.1	92.1	92.1	8.5498	0	1118900000	155.13	0.0359047	0.972716	0.0934969	0.092617	0.342603	0.908504	-1.36746	-0.755542	0.258894	0.956927	0.770472	0.573402	0.578627	0.277312	2.04667	1.18537	B2RYW8
B2RYW9	Fumarylacetoacetate hydrolase domain-containing protein 2	Fahd2	22	22	22	74.1	74.1	74.1	34.581	0	13526000000	323.31	1.34348	0.479811	-0.239464	-1.19078	0.0176947	0.993981	0.01373	0.0378131	0.184608	0.995785	0.0730588	0.283745	1.55556	0.111895	-0.448618	-1.82223	B2RYW9
B2RZ27		Sh3bgrl3	4	4	4	32.3	32.3	32.3	10.477	0	2006600000	85.608	0.731607	0.402422	2.44039	1.36731	0.298168	0.90453	0.792518	0.653147	0.00255551	0.999805	-0.00237509	-0.00573463	0.500081	0.367646	0.940663	0.995582	B2RZ27
B2RZ37	Receptor expression-enhancing protein 5	Reep5	7	7	7	21.2	21.2	21.2	21.431	0	162380000	19.217	0.424878	0.646214	1.08343	0.862828	0.0514429	0.965252	0.117231	0.130258	0.184288	0.98088	-0.242094	-0.388824	1.74922	0.0450526	2.52524	3.05218	B2RZ37
B2RZ68		Dcaf7	3	3	3	19	19	19	38.926	0	44331000	6.6805	NaN	1	0	NaN	NaN	1	0	NaN	1.2964	0.506737	-1.25125	-1.91112	NaN	1	0	NaN	B2RZ68
B2RZ72		Arpc4	12	12	12	62.5	62.5	62.5	19.667	0	3292500000	166.29	2.64871	0.130829	-0.608879	-2.55882	0.475869	0.89936	-0.202479	-0.691298	0.462492	0.974333	-0.082351	-0.451021	1.05734	0.247195	-0.311587	-1.26121	B2RZ72
B2RZ74		Snrnp70	13	13	13	43	43	43	52.133	0	421470000	55.241	1.6279	0.177355	0.955952	2.15972	0.311862	0.908303	0.387928	0.620891	0.688927	0.839841	-0.294013	-0.933319	0.684457	0.360028	0.33228	1.0094	B2RZ74
B2RZ77		Dpt	5	5	5	36.6	36.6	36.6	24.203	0	164040000	53.957	1.65871	0.14596	1.54279	2.39571	0.170295	0.936495	-0.474334	-0.402308	0.222888	0.975043	-0.182364	-0.419988	1.18808	0.0947392	1.3425	2.00626	B2RZ77
B2RZ78	Vacuolar protein sorting-associated protein 29	Vps29	8	8	8	57.1	57.1	57.1	20.468	0	1800900000	90.102	0.840142	0.352482	-1.70839	-1.47735	0.352641	0.905061	-0.310759	-0.648313	0.0752217	1	0.0441792	0.140742	0.0816505	0.909491	0.0590498	0.164537	B2RZ78
B2RZ79		Iscu	11	11	11	43.7	43.7	43.7	17.967	0	443650000	24.29	1.85284	0.118727	2.61471	2.79469	0.0737658	0.958886	0.105673	0.172218	1.10492	0.619695	0.587539	1.48323	2.53773	0.0477383	1.00467	3.51994	B2RZ79
B2RZB6		Lsm8	2	2	2	27.1	27.1	27.1	10.403	0	340100000	6.8175	0.937208	0.315626	1.63084	1.59267	0.127786	0.943488	-0.581532	-0.321648	0.358767	0.923532	0.957134	0.748474	NaN	1	0	NaN	B2RZB6
B2RZB7		Snrpd1	6	6	6	42.9	42.9	42.9	13.281	0	840110000	46.276	0.727411	0.415674	1.67164	1.32736	1.206	0.843791	1.0501	1.87775	0.248233	0.9912	0.091579	0.361739	0.525162	0.617432	-0.124796	-0.601185	B2RZB7
B2RZD1		Sec61b	3	3	3	37.5	37.5	37.5	9.9884	0	187920000	46.923	1.22344	0.211737	1.84668	1.95902	0.417982	0.91826	-1.11448	-0.869658	0.0190102	0.994981	0.0294956	0.0465105	3.68298	0.076	1.62631	6.03794	B2RZD1
B2RZD5;D3ZSF9		LOC688712;Rpl22l2	3	3	3	39.3	39.3	39.3	14.467	0	370500000	25.838	1.66949	0.141369	1.74541	2.45162	0.539234	0.927086	1.36445	1.07183	0.00909438	0.997201	-0.0077823	-0.0198828	0.027143	0.957853	0.101162	0.0740537	B2RZD5;D3ZSF9
B2RZD6		Ndufa4	11	11	11	78	78	78	9.3267	0	14265000000	158.54	0.301959	0.813263	0.200805	0.523554	0.00901024	0.997056	0.00887203	0.0205991	0.42608	0.903789	0.451088	0.773474	0.649083	0.401886	0.287553	0.935275	B2RZD6
B3DMA2	Acyl-CoA dehydrogenase family member 11	Acad11	25	25	25	46.1	46.1	46.1	87.37	0	1373200000	114.1	0.282677	0.859997	-0.121992	-0.432574	0.00142094	1	-0.000854969	-0.00284656	0.125238	1	-0.0491037	-0.197102	0.697922	0.405942	-0.24895	-0.92583	B3DMA2
B3GNI6	Septin-11	Sept11	24	24	11	46.2	46.2	25.8	49.694	0	1418700000	306.32	0.528032	0.772008	-0.140018	-0.621296	1.27162	0.863579	-0.43251	-1.54232	0.565965	0.924733	-0.206122	-0.746761	2.19348	0.053492	0.658703	2.67321	B3GNI6
B4F775		Gopc	6	6	6	28.9	28.9	28.9	34.167	0	105660000	15.641	2.52847	0.113926	0.931244	2.89861	0.151548	0.940185	-0.34233	-0.355374	0.733544	0.777711	0.401289	1.05783	1.11189	0.134993	0.684711	1.67552	B4F775
B4F777;M0R5F8	High mobility group nucleosome-binding domain-containing protein 5	Hmgn5	4	4	4	13.8	13.8	13.8	48.604	0	88197000	18.79	1.14805	0.243488	1.4611	1.82081	NaN	1	0	NaN	0.36027	0.943819	-0.412249	-0.680297	NaN	1	0	NaN	B4F777;M0R5F8
B4F779		Appl2	8	8	8	17.1	17.1	17.1	74.116	0	77902000	9.1505	0.318995	0.754438	-0.543247	-0.652243	0.233435	0.920697	-0.34996	-0.496167	0.538531	0.875242	-0.345164	-0.848906	0.639065	0.315385	-0.571118	-1.10366	B4F779
B4F795	Choline transporter-like protein 2	Slc44a2	3	3	3	4.3	4.3	4.3	79.896	0	122280000	5.9856	0.198947	0.872331	-0.197666	-0.397209	0.264486	0.917577	0.381216	0.550325	0.441181	0.902945	0.453562	0.792363	0.258684	0.681102	-0.227408	-0.498562	B4F795
B4F7A1	Complex III assembly factor LYRM7	Lyrm7	5	5	5	45.2	45.2	45.2	12.03	0	318120000	43.926	0.0808429	0.940504	0.129406	0.189226	0.831694	0.872677	-1.60764	-1.50725	0.0767922	1	0.0683283	0.160952	0.340134	0.516434	1.11117	0.751326	B4F7A1
B4F7A3	Galectin	Lgalsl	9	9	9	60.5	60.5	60.5	18.955	0	882810000	118.17	1.44682	0.255986	-0.601059	-1.77616	0.24208	0.924384	-0.25624	-0.483812	0.363264	0.943889	-0.382307	-0.675368	0.402736	0.565628	-0.248351	-0.676005	B4F7A3
B4F7A5		Cd99	2	2	2	24.8	24.8	24.8	16.588	0	318890000	63.517	1.42139	0.177047	1.63875	2.15675	0.508247	0.91789	1.06484	1.0036	0.932432	0.748799	-0.32471	-1.13063	1.47588	0.0582167	1.77743	2.50005	B4F7A5
B4F7A9		Csnk2a2	12	12	12	46	46	46	41.201	0	513300000	56.766	0.161425	0.88366	-0.270186	-0.359192	0.0194125	0.992694	-0.01648	-0.0424316	0.594889	0.798898	-0.595781	-1.01131	0.939124	0.312532	-0.265528	-1.10938	B4F7A9
B4F7E7		Mpp5	21	21	21	51.6	51.6	51.6	77.152	0	673320000	160.04	1.13843	0.419574	-0.365172	-1.31939	0.117596	0.948352	0.0996284	0.239842	0.260349	0.975763	-0.130654	-0.421589	1.63378	0.106384	-0.459077	-1.89556	B4F7E7
B4F7E8	Niban-like protein 1	Fam129b	14	14	14	29.7	29.7	29.7	84.73	0	372110000	77.097	1.83166	0.157771	-0.92668	-2.32118	0.18003	0.94337	-0.102785	-0.318531	2.0407	0.517342	-0.425283	-1.86085	0.167028	0.841984	-0.0699108	-0.268694	B4F7E8
B4F7F3		Arvcf	15	15	15	23.9	23.9	23.9	105.49	0	450980000	44.192	1.84179	0.144031	-1.07594	-2.41402	1.08975	0.846735	-0.662354	-1.59008	0.743643	0.724474	-0.64238	-1.18431	2.01176	0.049318	-0.916927	-2.81382	B4F7F3
B5DEG8		Sec24c	25	25	25	30.7	30.7	30.7	118.52	0	1253800000	118.93	2.82117	0.134849	-0.537888	-2.51291	1.16965	0.888229	-0.369104	-1.38847	1.37695	0.831577	0.160064	0.955222	0.512561	0.530408	-0.202033	-0.727403	B5DEG8
B5DEH0	LIM domain-containing protein 1	Limd1	5	5	5	17.6	17.6	17.6	71.392	0	187130000	15.78	0.574659	0.536246	1.08436	1.07644	0.805563	0.894399	-0.742685	-1.32956	0.370294	0.909938	-0.913022	-0.763521	1.61924	0.0976819	-0.516947	-1.976	B5DEH0
B5DEH2	Erlin-2	Erlin2	15	15	14	48.4	48.4	48.4	37.71	0	1244500000	242.54	0.618406	0.699635	-0.191815	-0.763038	0.436139	0.90082	-0.266077	-0.714582	0.17643	1	0.0556168	0.247509	0.207649	0.756288	-0.149986	-0.390643	B5DEH2
B5DEH4		Uap1l1	24	24	24	62.9	62.9	62.9	56.435	0	3733700000	323.31	1.08391	0.339522	-0.643754	-1.51708	0.290635	0.91764	-0.265393	-0.551784	0.463911	0.936844	-0.241345	-0.706832	2.69338	0.0471206	-0.726013	-3.2477	B5DEH4
B5DEI0		Pcyox1l	5	5	5	18.2	18.2	18.2	54.633	0	301680000	50.384	0.640411	0.605973	-0.338995	-0.941151	0.278835	0.917939	-0.239256	-0.525034	0.819585	0.778258	-0.316038	-1.04769	1.54248	0.0895797	-0.641103	-2.0632	B5DEI0
B5DEJ5		Eefsec	19	19	19	46.5	46.5	46.5	63.659	0	1359700000	133.95	2.25592	0.192361	-0.460317	-2.06943	0.054827	0.969999	0.0438218	0.114865	0.177811	1	0.0408712	0.21396	1.68228	0.11044	-0.40618	-1.82977	B5DEJ5
B5DEJ6		Tpk1	8	8	8	48.1	48.1	48.1	27.207	0	689860000	173.17	1.00854	0.400756	-0.511532	-1.37065	0.106233	0.947784	-0.110329	-0.228406	0.38201	0.938404	-0.454996	-0.719461	0.945049	0.196708	-0.534128	-1.41023	B5DEJ6
B5DEK0		Rprd1b	7	7	5	36.2	36.2	24.8	36.883	0	200310000	8.528	0.858974	0.407414	-0.758762	-1.35263	1.03027	0.832516	-1.04285	-1.67356	0.0954385	1	-0.208678	-0.229076	1.3028	0.112548	-0.618715	-1.81774	B5DEK0
B5DEL2		Cpsf1	9	9	9	9.5	9.5	9.5	160.75	0	363260000	11.941	0.314626	0.75531	0.573617	0.649798	1.1331	0.825867	-1.90623	-1.9439	0.810017	0.655402	-1.33814	-1.39139	1.8342	0.0781213	-0.551601	-2.19887	B5DEL2
B5DEL8;A0A0G2JZJ9		LOC100361505	14	14	14	74.5	74.5	74.5	12.7	0	3487600000	139.67	0.688367	0.553955	0.425422	1.04196	0.339481	0.911103	-0.258795	-0.607376	0.532894	0.892711	0.29916	0.813014	0.26871	0.713762	0.147786	0.456091	B5DEL8;A0A0G2JZJ9
B5DEM7	Transcription elongation factor SPT4	Supt4h1	2	2	2	21.4	21.4	21.4	13.193	0	98127000	5.1234	0.647372	0.489732	-1.02806	-1.16518	0.0951762	0.945969	-0.155818	-0.223175	0.802684	0.724588	-0.506832	-1.18218	0.682539	0.250088	-0.927077	-1.25117	B5DEM7
B5DEN5		Eef1b2	9	8	8	56.9	52	52	24.675	0	2615000000	259.21	0.0469018	0.967241	0.0659931	0.110553	0.452074	0.911469	-0.474212	-0.830128	0.421403	0.899196	-0.581031	-0.798171	1.38285	0.0805955	-1.02323	-2.15333	B5DEN5;Q7TPK5
B5DEN9	Vacuolar protein sorting-associated protein 28 homolog	Vps28	6	6	6	32.5	32.5	32.5	26.11	0	204030000	12.156	0.05633	0.962902	0.0569263	0.123688	0.307889	0.911913	0.313763	0.59306	0.468819	0.867244	0.656461	0.873853	0.18016	0.765073	0.20141	0.378796	B5DEN9
B5DEQ3	Probable Xaa-Pro aminopeptidase 3	Xpnpep3	7	7	7	28.1	28.1	28.1	56.454	0	209390000	34.598	0.0601847	0.955449	0.0959213	0.143113	0.1484	0.943207	-0.203094	-0.326617	0.219897	0.976919	0.166372	0.407332	0.26861	0.628435	0.493522	0.581734	B5DEQ3
B5DEQ4		Snrpb2	7	5	5	34.7	28	28	25.352	0	216800000	14.931	1.11427	0.235271	-2.06689	-1.8484	0.102572	0.947288	-0.261267	-0.252051	0.546568	0.777652	-1.47367	-1.05736	0.211469	0.730521	-0.225947	-0.433658	B5DEQ4
B5DES0		Snrpd2	12	12	12	62.7	62.7	62.7	13.527	0	1126600000	77.936	0.207856	0.856079	0.302196	0.440921	0.471748	0.907582	-0.465383	-0.851504	0.102372	1	0.0529567	0.180728	0.795711	0.344126	-0.285107	-1.04474	B5DES0;M0R8K2
B5DEY8		Snx6	31	30	28	63.8	63.8	60.1	46.636	0	2886300000	227.24	1.20385	0.363402	-0.442812	-1.45298	0.031964	0.98569	-0.0200882	-0.0635009	0.109283	1	-0.0427388	-0.17318	1.806	0.222677	-0.210535	-1.32772	B5DEY8
B5DF05		Rasip1	8	8	8	26.5	26.5	26.5	67.815	0	238040000	81.427	0.974304	0.333707	-0.961498	-1.53101	0.00189561	0.999647	0.00631618	0.00521957	1.25765	0.545989	-0.89733	-1.76746	0.699079	0.224911	-1.23166	-1.31811	B5DF05
B5DF24	Uridine-cytidine kinase	Uck1	6	6	6	21.6	21.6	21.6	31.681	0	205130000	10.284	0.0687009	0.954613	-0.0659163	-0.147769	1.04783	0.814837	-1.13245	-1.71613	0.0929857	1	-0.119585	-0.207629	1.5772	0.112527	-0.437215	-1.8182	B5DF24
B5DF46	Phosphomannomutase	Pmm2	13	13	13	56.6	56.6	56.6	27.708	0	1379500000	269.8	2.48648	0.203051	-0.38983	-2.00729	0.0776706	0.961646	-0.0507727	-0.151472	0.221693	0.988998	-0.0859606	-0.332843	0.0874512	0.904411	-0.060513	-0.173408	B5DF46
B5DF51	Membrane magnesium transporter 1	Mmgt1	3	3	3	42.7	42.7	42.7	14.677	0	249850000	108.58	0.094943	0.929481	0.227539	0.230955	0.916326	0.836062	-1.46694	-1.60659	0.572023	0.778536	0.959628	1.05152	1.01196	0.114951	1.57092	1.80291	B5DF51
B5DF55		Stam	11	11	9	30	30	26.5	59.591	0	419820000	28.752	0.283281	0.776702	0.636297	0.607344	0.262813	0.916667	-0.485967	-0.5653	0.087304	1	-0.0896024	-0.187485	1.54599	0.096704	0.56801	1.98416	B5DF55
B5DF65		Blvrb	11	11	11	73.3	73.3	73.3	22.094	0	1352800000	231.14	0.696219	0.568058	-0.369423	-1.01127	0.0434974	0.979801	-0.0296998	-0.0879153	0.143548	0.990823	-0.246966	-0.323259	0.198242	0.744399	0.208869	0.40817	B5DF65
B5DF86		Cog8	7	7	7	16.1	16.1	16.1	70.761	0	178190000	75.26	0.528104	0.55589	-1.41912	-1.0355	0.0273794	0.98254	-0.101942	-0.0741067	0.235025	0.968862	-0.393641	-0.498554	0.15666	0.773395	-0.333975	-0.367027	B5DF86
B5DF89	Cullin-3	Cul3	24	24	24	33.7	33.7	33.7	88.931	0	630130000	206.42	3.94461	0.087	-0.735128	-3.58343	0.418974	0.91256	-0.16743	-0.604106	0.618591	0.797589	-0.531351	-1.01602	0.32363	0.713944	-0.111548	-0.456473	B5DF89
B5DF91	ELAV-like protein	Elavl1	12	12	12	42	42	42	36.169	0	1310200000	69.139	0.769594	0.412814	1.18751	1.33809	0.263259	0.915027	0.450761	0.560918	0.367665	0.940771	-0.333245	-0.663453	1.28736	0.130311	0.511617	1.69942	B5DF91
B5DFA0		Vil1	58	58	58	67.4	67.4	67.4	92.66	0	33336000000	323.31	2.00777	0.206222	-0.487092	-1.991	0.598312	0.911651	-0.222232	-0.806875	0.583712	0.859164	-0.340221	-0.887084	1.07995	0.315312	-0.225835	-1.10404	B5DFA0
B5DFB2		Rbbp4	14	9	5	52.7	46.4	27.1	47.655	0	955610000	323.31	1.20677	0.294132	-0.698998	-1.65411	0.66086	0.911061	-0.181407	-0.782071	0.365452	0.941902	-0.307455	-0.650027	0.17634	0.841359	-0.0654777	-0.269435	B5DFB2
B5DFC3		Sec23a	30	30	25	47.2	47.2	42.4	86.161	0	2804000000	323.31	2.73089	0.132184	-0.576956	-2.54591	0.467684	0.908411	-0.151859	-0.615432	1.02202	0.790685	-0.228774	-1.02742	0.70482	0.507021	-0.158028	-0.765947	B5DFC3
B5DFC8	Eukaryotic translation initiation factor 3 subunit C	Eif3c	30	30	30	37.3	37.3	37.3	105.43	0	2672400000	180.82	1.79865	0.307369	-0.344532	-1.61691	0.537635	0.912912	-0.242051	-0.784356	0.123738	1	-0.0165637	-0.109801	2.08895	0.110295	-0.323747	-1.83629	B5DFC8
B5DFC9	Nidogen-2	Nid2	56	56	56	42.9	42.9	42.9	152.97	0	12541000000	323.31	1.10968	0.467218	-0.305755	-1.21751	0.0142054	0.997048	0.00617075	0.0250099	0.0315345	0.99671	-0.0111492	-0.0499167	0.904129	0.549392	-0.112273	-0.697669	B5DFC9
B5DFD8	SH3 domain-binding glutamic acid-rich-like protein	Sh3bgrl	9	9	9	93	93	93	12.8	0	957560000	211.66	0.603115	0.577849	-0.496164	-0.993378	0.672173	0.923431	-1.14831	-1.24317	0.8782	0.802849	-0.253794	-1.00164	1.21986	0.108438	-0.843965	-1.87943	B5DFD8
B5DFF2		Rbpms2	8	6	6	55.2	46.7	46.7	22.701	0	213080000	9.8842	0.175061	0.884192	-0.181119	-0.357103	0.0333727	0.981621	0.0359211	0.0762541	0.379647	0.925446	0.598927	0.744585	0.350738	0.54183	0.493661	0.708296	B5DFF2
B5DFI3		Ap1s1	4	4	3	25.3	25.3	20.3	18.733	0	259930000	8.8606	0.20902	0.838266	-0.624539	-0.47895	0.418373	0.905858	-0.361487	-0.748522	1.18788	0.527694	-1.43205	-1.83314	0.947959	0.213597	-0.459654	-1.35498	B5DFI3
B5DFI9		Pdk3	16	16	16	36.1	36.1	36.1	47.943	0	1050800000	54.115	0.217411	0.894712	0.0861347	0.330614	0.0187825	0.992274	-0.014647	-0.0401585	0.438576	0.957899	0.13799	0.564579	0.369605	0.624206	-0.185034	-0.589089	B5DFI9
B5DFJ4		Vps18	9	9	9	15.1	15.1	15.1	110.18	0	81062000	9.8871	0.0392672	0.976208	-0.0343058	-0.0844576	0.173425	0.938364	-0.244275	-0.377631	0.306637	0.959743	0.260765	0.560252	0.192128	0.761395	0.17096	0.383019	B5DFJ4
B5DFK6		Ap3d1	28	28	28	33.1	33.1	33.1	135.67	0	1209000000	203.86	3.5209	0.0841127	-0.903049	-3.6277	0.830996	0.929991	-0.452113	-1.21527	0.235728	0.987182	-0.0925027	-0.35356	0.849497	0.231847	-0.505223	-1.29706	B5DFK6
B5DFL0		Snta1	3	3	3	12.2	12.2	12.2	53.362	0	220260000	44.798	0.0137645	0.987628	-0.0276688	-0.0352144	0.0826478	0.956393	-0.0885353	-0.181742	1.12818	0.575691	-0.802666	-1.61215	0.535861	0.402448	-0.449735	-0.934593	B5DFL0
B5DFL9		Sestd1	8	8	8	16.1	16.1	16.1	79.421	0	82517000	20.225	0.454431	0.661001	-0.539531	-0.83644	0.840677	0.872018	-1.04356	-1.4457	0.117735	1	0.111923	0.243656	0.113153	0.840665	-0.236203	-0.272327	B5DFL9
B5DFM8		Bcas2	7	7	7	45.3	45.3	45.3	26.101	0	95998000	8.9019	0.211193	0.853805	0.30892	0.447543	0.156432	0.943128	0.194142	0.337044	0.379737	0.931781	-0.379821	-0.694869	0.0618198	0.9154	0.142714	0.156549	B5DFM8
B5DFN2	Adenosylhomocysteinase	Ahcyl1	22	9	9	54	30.2	30.2	53.753	0	508550000	100.9	0.00465961	0.995616	0.00681414	0.0114753	0.10551	0.950799	-0.0719128	-0.204749	0.170359	0.989445	-0.202053	-0.356276	0.20742	0.727229	-0.26097	-0.438951	B5DFN2
B5DFN4		Pfdn5	12	12	12	90.3	90.3	90.3	17.326	0	417400000	68.86	0.770761	0.51488	0.430122	1.11754	0.0855421	0.951823	-0.121804	-0.197757	0.0941732	1	0.0424744	0.159024	0.0580053	0.942028	-0.0313177	-0.108314	B5DFN4
C0JPT7		Flna	136	131	128	66.5	65.7	65.2	280.49	0	22134000000	323.31	0.531846	0.651508	-0.354683	-0.853139	0.0484249	0.971487	-0.0514383	-0.109027	1.812	0.545347	-0.416715	-1.73793	0.60052	0.403545	-0.328037	-0.930084	C0JPT7
C0KUC6		Lims1	18	18	13	45.2	45.2	41.9	44.382	0	1204800000	63.26	1.21808	0.295988	-0.673141	-1.64875	0.507245	0.911262	-0.30509	-0.811859	0.209768	0.977093	-0.173903	-0.399139	1.34396	0.125965	-0.492977	-1.72455	C0KUC6
C6ZII9		Sirt3	6	6	6	22.2	22.2	22.2	35	0	267540000	33.173	0.427445	0.676197	0.531118	0.80015	0.023441	0.989939	0.0183063	0.0499567	0.175255	0.985129	-0.254548	-0.377614	1.14251	0.142707	-0.588727	-1.64068	C6ZII9
C9WPN6		Eif2s3y	17	4	4	46.6	10.2	10.2	51.153	0	62330000	9.0196	2.99505	0.08248	1.6794	3.87195	0.22635	0.920825	0.419219	0.496366	NaN	1	0	NaN	0.526116	0.369573	0.670776	0.99025	C9WPN6
CON__P02533;CON__Q6IFX2			17	8	6	33.7	22	17.2	51.621	0	109760000	37.149	0.14565	0.904144	0.164771	0.307642	0.0669144	0.958779	0.101269	0.158437	0.273644	0.959962	0.338143	0.544498	0.182378	0.740292	-0.362263	-0.417264	CON__P02533;CON__Q6IFX2;Q6IFU7;Q6IFV1;CON__Q9Z2K1;CON__Q3ZAW8;Q6IFU9;CON__Q61782;A0A0G2JU48
CON__P02768-1			4	2	2	6.2	4.1	4.1	69.366	0	4080800000	12.888	0.741838	0.392615	2.54236	1.38479	0.00302359	0.998992	-0.0102825	-0.00832953	0.637974	0.725417	-1.45329	-1.18242	0.207991	0.740499	0.192935	0.415152	CON__P02768-1
CON__P04258;P13941	Collagen alpha-1(III) chain	Col3a1	4	4	4	4.3	4.3	4.3	138.44	0	487200000	73.789	0.606282	0.492424	1.67193	1.16066	0.17001	0.937131	0.785512	0.415714	0.640206	0.721002	-1.52763	-1.19014	0.295294	0.585568	0.710175	0.649523	CON__P04258;P13941
CON__P04264			38	38	22	53.6	53.6	37	66.017	0	10072000000	323.31	0.722559	0.43099	1.28885	1.29058	1.39425	0.676923	2.19061	2.32887	0.120337	0.997911	0.205058	0.27505	0.0741486	0.897997	-0.178308	-0.186693	CON__P04264
CON__P08727			13	4	3	27.2	13.2	9.2	44.091	0	114940000	6.7355	NaN	1	0	NaN	0.498386	0.911858	0.880084	0.970145	0.0855605	1	0.149777	0.201426	0.574898	0.291345	1.52139	1.15632	CON__P08727;D4AC62;CON__Q8N1A0;CON__P35900;Q6IFW5
CON__P13645			34	33	26	45.4	45.4	39.3	59.51	0	5735900000	323.31	1.24107	0.205114	1.98846	1.99505	0.756093	0.889331	1.2325	1.3661	0.0593794	1	0.0985674	0.141706	0.263956	0.634556	-0.484796	-0.572908	CON__P13645;Q6IFW6;CON__P02535-1;CON__Q7Z3Y7;Q6IFX0;Q6IFW8;Q6IFW7;CON__O76015;CON__Q7Z3Y9
CON__P13647			19	13	3	28.3	23.1	7.1	62.378	0	260520000	48.107	0.0634264	0.955218	0.104424	0.151143	2.45851	1	1.99097	3.774	0.711071	0.677568	-1.53001	-1.28416	0.0510585	0.930705	0.107231	0.129065	CON__P13647
CON__P35527			34	34	33	57.3	57.3	57.3	62.129	0	9481800000	323.31	0.443112	0.63814	1.02494	0.886083	1.80176	0.8318	2.29307	2.90859	0.0391485	0.999193	0.0872174	0.0987249	0.144907	0.787563	-0.354931	-0.34706	CON__P35527
CON__P35908v2;CON__P35908			34	31	23	60.6	56.8	46.3	65.432	0	3466700000	323.31	1.66615	0.127864	3.15476	2.61156	0.732606	0.887707	1.85864	1.38521	0.230098	0.971266	0.408053	0.492934	0.0303357	0.95641	-0.0545039	-0.0765107	CON__P35908v2;CON__P35908;Q6IG02;Q6IG03;CON__P19013
CON__Q1A7A4			2	2	2	1.4	1.4	1.4	188.74	0	58676000	4.3291	0.116878	0.922911	-0.151194	-0.25766	3.06653	1	-2.01726	-4.70431	0.530357	0.839285	0.560627	0.92808	NaN	1	0	NaN	CON__Q1A7A4
CON__Q3SX28			36	25	4	66.9	50	13	33.012	0	4891800000	323.31	0.953271	0.347188	0.920841	1.49818	0.0962063	0.945719	0.157167	0.22535	0.57544	0.779592	-0.881096	-1.04568	1.36035	0.11242	0.561512	1.81592	CON__Q3SX28
CON__Q86YZ3			3	3	3	3.5	3.5	3.5	282.39	0	32017000	25.917	0.0272565	0.979036	-0.0598979	-0.0695967	0.532594	0.909819	0.546586	0.951077	0.613885	0.78511	0.607043	1.03565	0.497763	0.36172	1.08347	1.00611	CON__Q86YZ3
Q6IG12;CON__Q9DCV7	Keratin, type II cytoskeletal 7	Krt7	12	8	2	21.7	15.3	5.7	50.708	0	694760000	26.316	0.592809	0.508915	1.39432	1.12615	0.309984	0.908145	0.640133	0.659672	0.378298	0.919769	-0.675261	-0.753259	0.0605491	0.940858	0.03228	0.112392	Q6IG12;CON__Q9DCV7;CON__Q3SY84
D2XV59	GTP-binding protein 1	Gtpbp1	10	10	10	23.5	23.5	23.5	72.488	0	259470000	73.69	3.41941	0.0825965	-1.07289	-3.78779	0.557939	0.914028	-0.303917	-0.858367	1.38226	0.628076	-0.371721	-1.44965	1.37122	0.260982	-0.222974	-1.22221	D2XV59
D3Z898		Samhd1	13	13	13	31.5	31.5	31.5	71.654	0	193290000	19.136	0.744162	0.469997	-0.689285	-1.21039	1.22217	0.841304	-0.539249	-1.61909	1.61304	0.502417	-0.637389	-1.89682	0.975866	0.296167	-0.273029	-1.14485	D3Z898
D3Z8B0		Cox16	3	3	3	31.1	31.1	31.1	12.252	0	134700000	5.8379	3.59607	0.0676923	2.58007	5.01264	0.00243781	0.999255	0.00725126	0.00664277	0.304795	0.943868	0.710764	0.645523	0.208979	0.69242	0.540607	0.483642	D3Z8B0
D3Z8B2		Nup133	9	9	9	11.4	11.4	11.4	128.36	0	420810000	69.956	2.05747	0.162704	-0.668681	-2.27359	0.866309	0.909443	-0.517979	-1.29176	0.245462	0.970381	-0.279425	-0.488688	2.14216	0.0504314	-0.709499	-2.7051	D3Z8B2
D3Z8E0	Ribosomal protein S6 kinase	Rps6ka3	24	24	17	34.2	34.2	24.9	83.723	0	1700700000	98.926	0.278136	0.866132	-0.112003	-0.415758	0.247871	0.945337	-0.0652533	-0.3149	0.845118	0.83868	0.214738	0.918654	1.25017	0.218363	-0.29325	-1.34208	D3Z8E0;F1M7N7
D3Z8F1		Vill	41	41	41	48.7	48.7	48.7	96.322	0	6954400000	323.31	0.956055	0.49116	-0.330535	-1.16264	0.198343	0.944226	-0.0769172	-0.303856	0.597167	0.931652	-0.159747	-0.692291	0.684427	0.56208	-0.128819	-0.682103	D3Z8F1
D3Z8I7		Gstt3	13	11	11	40.5	36.2	36.2	23.381	0	11007000000	175.82	0.256395	0.884663	0.0912141	0.368193	0.724782	0.935262	0.429042	1.10236	0.994429	0.667237	0.499097	1.33637	0.833293	0.355362	-0.249637	-1.01699	D3Z8I7
D3Z8K0		Pdzd11	4	4	4	44.3	44.3	44.3	16.182	0	404200000	10.615	0.34098	0.765118	0.32763	0.632109	0.0215093	0.99216	-0.0160394	-0.0453232	0.0576764	1	-0.0477037	-0.120384	0.110304	0.841599	0.272563	0.270869	D3Z8K0
D3Z8L7	Ras-related protein R-Ras	Rras	9	6	6	39.9	34.9	34.9	23.909	0	291700000	53.582	0.469649	0.622314	0.89366	0.912733	0.193511	0.936462	0.260403	0.413543	0.861872	0.677395	-0.595441	-1.27997	0.564711	0.319423	0.952194	1.09148	D3Z8L7
D3Z8P5		RGD1566085	14	4	4	51.7	17.2	17.2	35.27	0	393790000	32.918	0.268362	0.78181	-0.729602	-0.58976	0.0303812	0.980188	-0.107798	-0.0817001	0.120144	0.998017	-0.239532	-0.280107	0.143979	0.790069	0.337146	0.343504	D3Z8P5
D3Z8Q7		Fam96b	3	3	3	38.8	38.8	38.8	17.751	0	280020000	98.4	0.682362	0.516397	0.599455	1.11537	0.175727	0.938271	0.541047	0.417055	0.318436	0.947723	-0.457095	-0.634075	0.00289488	0.997074	-0.00653807	-0.00771774	D3Z8Q7
D3Z8R4		Rbm25l1	14	14	14	20.6	20.6	20.6	96.523	0	484360000	74.179	0.51227	0.578149	1.09729	0.991578	0.0408213	0.973246	0.0840359	0.103097	0.144947	0.996344	-0.150164	-0.300167	2.92246	0.06768	1.00556	3.9868	D3Z8R4;F1LT30
D3Z8W0		Paox	5	5	5	16.9	16.9	16.9	58.839	0	102380000	11.714	0.163755	0.884436	-0.228666	-0.354485	0.228818	0.933215	-0.234657	-0.457503	1.35188	0.550146	-0.792064	-1.8026	0.0727158	0.905916	0.103102	0.170835	D3Z8W0
D3Z8X6		Dtx3l	4	4	4	8.5	8.5	8.5	83.102	0	44168000	8.0927	0.0495547	0.964414	-0.0821901	-0.119581	0.349713	0.903267	-0.288965	-0.63482	0.102683	1	0.177781	0.23825	0.37409	0.51782	0.529045	0.749376	D3Z8X6
D3Z941		Mars	34	34	34	43.2	43.2	43.2	101.58	0	2798300000	323.31	0.844711	0.535708	-0.320062	-1.07745	0.652398	0.916078	-0.238533	-0.866254	0.290369	0.97726	-0.115555	-0.428866	0.617078	0.633736	-0.101046	-0.573875	D3Z941
D3Z9B0		Glod5	19	19	19	89.2	89.2	89.2	16.604	0	3200400000	203.8	1.39233	0.25691	-0.638161	-1.76548	0.0244335	0.989932	-0.0246935	-0.0554696	0.246737	0.975544	-0.128701	-0.40683	2.78879	0.0461146	-0.65567	-3.17924	D3Z9B0
D3Z9C0		Mios	7	7	7	12.3	12.3	12.3	98.409	0	76108000	10.433	0.107911	0.926516	-0.1668	-0.246262	0.338491	0.90275	0.477614	0.679131	0.479146	0.874156	-0.496639	-0.850167	0.940797	0.178483	0.661513	1.48118	D3Z9C0
D3Z9D2		Fyco1	15	15	15	15.9	15.9	15.9	163.55	0	152900000	27.119	0.834848	0.394682	0.976139	1.38136	0.701305	0.927928	0.759183	1.21304	0.0552105	1	0.0501068	0.118091	0.881258	0.226706	0.4831	1.31237	D3Z9D2
D3Z9E1		Emilin1	41	41	41	55	55	55	94.504	0	2051800000	323.31	0.918104	0.402193	-0.643466	-1.36724	1.1531	0.890269	-0.368619	-1.37697	1.47671	0.691406	-0.247375	-1.24563	0.363793	0.621091	0.198446	0.596465	D3Z9E1
D3Z9E5		Slc5a8	11	11	11	16.2	16.2	16.2	66.421	0	2025900000	167.29	1.57245	0.226119	0.618154	1.8828	0.568218	0.9131	0.530264	0.988027	0.291555	0.972896	0.173707	0.490905	0.139044	0.827081	-0.131154	-0.289026	D3Z9E5
D3Z9E6		Cpsf2	5	5	5	13.6	13.6	13.6	88.35	0	61421000	27.46	1.04011	0.306949	-1.03493	-1.61922	0.0377882	0.976752	0.0707741	0.094541	0.0188891	0.994676	0.0203763	0.043231	0.328594	0.554754	-0.58662	-0.690534	D3Z9E6
D3Z9G1		Fbxw17	4	4	4	9.6	9.6	9.6	54.326	0	119220000	19.978	1.51261	0.174394	1.32512	2.1865	0.985836	0.843479	0.940637	1.59429	1.99172	0.388	1.52907	2.67209	0.0779088	0.88634	0.262604	0.2016	D3Z9G1
D3Z9I1		Coa3	6	6	6	49.1	49.1	49.1	11.928	0	526140000	33.457	1.70137	0.128508	2.52561	2.60136	0.17378	0.936501	0.550945	0.413873	1.72223	0.49075	-2.01638	-2.50032	0.713502	0.216386	1.30914	1.34737	D3Z9I1
D3Z9J8		Sat2	4	4	4	25.9	25.9	25.9	19.289	0	409020000	7.7599	0.178943	0.871707	-0.348597	-0.40122	0.319256	0.919163	-0.191695	-0.541086	0.339178	0.954597	0.265753	0.6003	0.473104	0.424488	-0.574068	-0.89687	D3Z9J8
D3Z9L0		Agk	8	8	8	21	21	21	54.258	0	439630000	61.366	0.157601	0.88447	0.393891	0.367739	0.509963	0.90934	-0.345263	-0.840588	0.582731	0.818837	-0.517211	-0.972937	0.14946	0.819683	-0.125414	-0.300644	D3Z9L0
D3Z9L5		Wdr11	19	19	19	24.8	24.8	24.8	135.78	0	166050000	50.69	0.090945	0.940926	-0.0758416	-0.186369	0.345095	0.900801	0.6315	0.713654	0.301524	0.957724	0.356959	0.587804	0.928291	0.141955	-1.28657	-1.64493	D3Z9L5
D3Z9P1		Kdsr	3	3	3	12	12	12	36.036	0	56021000	3.6993	1.2733	0.256373	0.817171	1.7735	0.031272	0.984557	0.0255957	0.0670823	0.00173053	0.999288	-0.00272357	-0.00431283	0.257466	0.746621	0.110876	0.404157	D3Z9P1
D3ZA21		Plekhg3	9	9	9	12	12	12	151.28	0	130150000	20.673	0.360855	0.72846	0.521646	0.709037	0.935276	0.850235	1.06989	1.56685	0.733875	0.748142	-0.519191	-1.1255	0.770535	0.249242	-0.578244	-1.25569	D3ZA21
D3ZA31		Mtmr2	4	4	4	8.1	8.1	8.1	73.271	0	55792000	5.0963	0.00619186	0.994409	0.0108133	0.0156549	0.452468	0.906446	0.314308	0.762658	1.35038	0.5478	0.617185	1.69229	0.525363	0.448787	-0.324798	-0.854934	D3ZA31
D3ZA84		Tln2	68	58	58	38.7	34.7	34.7	271.68	0	2567100000	323.31	1.87738	0.172304	-0.726604	-2.20545	0.10501	0.952175	-0.0588946	-0.192065	1.32799	0.818719	-0.169933	-0.977301	1.92598	0.105541	-0.378617	-1.91181	D3ZA84
D3ZA85		Nfu1	5	5	5	23.3	23.3	23.3	28.367	0	315670000	9.0146	0.266387	0.803203	0.401244	0.55021	0.186671	0.943071	-0.113615	-0.33567	0.189562	0.988988	-0.131568	-0.34884	0.413254	0.636145	0.142745	0.570077	D3ZA85
D3ZA93		Acot13	6	6	6	60.7	60.7	60.7	15.27	0	198870000	7.241	0.350329	0.729216	-0.596429	-0.70605	1.08318	0.836349	-1.13779	-1.75956	0.117052	0.998928	0.229625	0.272996	2.53614	0.0496471	1.02267	3.53984	D3ZA93
D3ZAF6	ATP synthase subunit f, mitochondrial	Atp5j2	7	7	7	53.4	53.4	53.4	10.452	0	18068000000	38.715	0.589978	0.613414	-0.387461	-0.928095	0.191183	0.933694	-0.211859	-0.395621	0.0113656	0.998257	0.0138908	0.0268548	0.452047	0.627654	0.135854	0.583629	D3ZAF6
D3ZAI0		U2surp	14	14	14	19.2	19.2	19.2	118.23	0	279040000	17.957	0.678495	0.535353	-0.514518	-1.07827	0.120621	0.948394	-0.0910501	-0.238543	0.0761619	1	-0.0447109	-0.142397	0.549209	0.426826	-0.343826	-0.891922	D3ZAI0
D3ZAN2		Cdhr2	12	12	12	10.9	10.9	10.9	143.19	0	455700000	27.081	0.59759	0.686002	0.214379	0.78277	0.0787296	0.959617	-0.0548162	-0.156283	0.346304	0.953452	-0.289188	-0.619759	0.483999	0.626694	0.12725	0.585173	D3ZAN2
D3ZAN3		Ganab	32	32	32	48.8	48.8	48.8	90.571	0	9287200000	323.31	2.30539	0.184676	-0.466912	-2.10696	0.0802396	0.960762	-0.050292	-0.154255	0.403638	0.94015	-0.269049	-0.670822	1.89007	0.108425	-0.372496	-1.87631	D3ZAN3
D3ZAP9	Glycerol-3-phosphate dehydrogenase [NAD(+)]	Gpd1l	19	17	17	49.6	44.4	44.4	38.066	0	2559200000	323.01	0.241038	0.872438	-0.121881	-0.395708	0.207661	0.934579	0.258133	0.434669	0.584004	0.934046	-0.184876	-0.727837	1.66921	0.0875582	0.561786	2.07981	D3ZAP9
D3ZAS8		Sart3	16	16	16	25	25	25	109.42	0	453680000	23.415	0.393995	0.690755	0.64066	0.775038	0.193318	0.934053	0.564903	0.451897	0.889867	0.614575	-1.27974	-1.47876	1.96478	0.0487788	1.1067	2.91131	D3ZAS8
D3ZAS9		Ddrgk1	5	5	5	26.8	26.8	26.8	38.605	0	97560000	8.5123	0.599197	0.528694	-0.952609	-1.09375	0.171928	0.939937	0.172719	0.352759	0.0796994	1	-0.0786312	-0.170641	0.106249	0.880173	0.0745684	0.209141	D3ZAS9
D3ZAW2		Pisd	4	4	4	10.8	10.8	10.8	45.823	0	88346000	4.2622	0.221987	0.84614	-0.319384	-0.466451	0.327777	0.903228	-0.363716	-0.635945	0.224897	0.972391	0.282742	0.460327	NaN	1	0	NaN	D3ZAW2
D3ZAW4		Abhd4	5	5	5	17.7	17.7	17.7	40.368	0	34372000	3.9661	0.991748	0.409056	0.50041	1.34915	NaN	1	0	NaN	0.120908	0.999586	0.135071	0.258066	NaN	1	0	NaN	D3ZAW4
D3ZAY8		Pnn	14	14	14	21.4	21.4	21.4	82.609	0	126340000	19.715	0.366763	0.735471	0.411363	0.691736	0.282058	0.926239	-0.163952	-0.480256	1.10124	0.641378	-0.505917	-1.42247	0.873948	0.200057	-0.646358	-1.40104	D3ZAY8
D3ZAZ0	Eukaryotic translation initiation factor 3 subunit M	Eif3m	11	11	11	35.3	35.3	35.3	42.516	0	2117400000	203.27	1.89119	0.166854	-0.747267	-2.23452	0.08975	0.951856	-0.0987043	-0.197427	0.457671	0.866334	-0.710157	-0.867944	1.96194	0.0501953	-0.880568	-2.72397	D3ZAZ0
D3ZB48		Hook1	10	10	10	19.8	19.8	19.8	84.371	0	201670000	16.318	0.396392	0.669176	-1.00069	-0.813996	0.178303	0.935465	-0.245696	-0.385819	0.930437	0.655272	-0.715009	-1.39407	0.748863	0.327036	-0.344226	-1.07599	D3ZB48
D3ZB65	BRCA2 and CDKN1A-interacting protein	Bccip	5	5	5	23.2	23.2	23.2	41.717	0	140070000	10.955	4.00838	0.0816	-1.78852	-5.10266	1.53121	0.702786	-0.882575	-2.15063	0.46722	0.88504	-0.484706	-0.832603	0.33839	0.596078	-0.306954	-0.636068	D3ZB65
D3ZBE5	Serine/threonine-protein kinase Nek7	Nek7	8	8	6	37.1	37.1	31.5	34.529	0	208950000	17.042	2.06583	0.126469	-1.08998	-2.62514	0.304827	0.917399	-0.232713	-0.552881	1.2719	0.547307	-0.873525	-1.77083	1.36479	0.124108	-0.490604	-1.7384	D3ZBE5
D3ZBH5		Lmtk2	6	6	6	9.4	9.4	9.4	165.33	0	141270000	37.848	0.298289	0.811577	0.214627	0.528426	1.03893	0.856925	-0.563092	-1.48009	0.348686	0.957778	0.230733	0.590307	0.808856	0.264447	-0.441128	-1.2127	D3ZBH5
D3ZBM3	Ferrochelatase	Fech	11	11	11	41	41	41	47.551	0	873200000	54.871	0.331587	0.777344	-0.271573	-0.597092	0.527648	0.911784	0.310047	0.834937	0.0375718	0.997076	-0.00983149	-0.0512404	0.276558	0.724298	-0.129176	-0.44381	D3ZBM3
D3ZBN0	Histone H1.5	Hist1h1b	7	6	6	30.2	26.1	26.1	22.649	0	1197700000	52.29	0.7615	0.417898	-1.13691	-1.32155	0.304109	0.904874	0.613302	0.647338	0.0554536	1	0.0509391	0.118926	2.0826	0.0475581	1.16	3.09834	D3ZBN0
D3ZBS9		Smarcd1	4	3	2	12	8.7	4.5	58.26	0	150050000	7.8097	0.10525	0.924462	0.25893	0.254653	0.585917	0.948192	1.07912	1.11642	0.391241	0.925948	-0.485471	-0.738738	0.130441	0.818329	0.233747	0.304463	D3ZBS9
D3ZC55		Hspa12a	33	33	30	45.3	45.3	42.2	74.829	0	2017600000	139.23	0.77065	0.502625	-0.463896	-1.13899	0.119358	0.947928	0.0872216	0.234198	0.552497	0.891244	-0.287133	-0.820557	1.24964	0.132665	-0.529049	-1.68552	D3ZC55
D3ZC56		Dst	41	39	39	8.7	8.3	8.3	847.2	0	479330000	89.962	0.730526	0.470555	-0.743481	-1.21109	0.957893	0.875725	0.633478	1.44573	1.03715	0.595538	-0.787963	-1.52229	0.0178897	0.978054	0.0144914	0.0389058	D3ZC56
D3ZC63		Cmpk2	7	7	7	20.6	20.6	20.6	50.113	0	365530000	55.839	1.50354	0.165923	-1.61197	-2.2427	0.261051	0.931229	0.173854	0.465688	0.606784	0.77537	-0.745429	-1.06114	2.38507	0.0465625	-1.00895	-3.34125	D3ZC63
D3ZCA0		Prosc	12	12	12	61.5	61.5	61.5	30.104	0	2050100000	240.29	1.48319	0.188178	1.10318	2.0877	0.632537	0.909775	0.353868	0.964606	0.049455	0.998315	0.0421323	0.104622	1.54243	0.0919767	0.619645	2.04042	D3ZCA0
D3ZCD7;D3ZL21		Tp53rk;LOC685619	4	4	4	23	23	23	27.427	0	64265000	4.7579	0.747887	0.470322	-0.678685	-1.21103	NaN	1	0	NaN	0.445319	0.940408	0.22169	0.673461	0.0885157	0.890454	-0.0976365	-0.196361	D3ZCD7;D3ZL21
D3ZCF8		Abca8a	21	21	21	19	19	19	184.89	0	459460000	82.839	0.872966	0.529624	-0.31521	-1.09056	0.744022	0.938333	-0.406523	-1.10424	0.611937	0.839388	-0.358839	-0.924613	0.781446	0.249968	-0.545349	-1.25107	D3ZCF8;A0A0G2K3S4
D3ZCG2	Kinesin-like protein	Kif21a	17	17	17	16.3	16.3	16.3	185.29	0	359720000	59.563	0.701942	0.576042	-0.344957	-0.996619	0.162348	0.944805	-0.1786	-0.340993	0.249856	0.972543	-0.204229	-0.464483	1.10974	0.179603	-0.444058	-1.47758	D3ZCG2;F1M5N7
D3ZCG3		Mon2	8	8	8	5.9	5.9	5.9	188.24	0	131620000	8.5184	1.30711	0.22784	-0.982702	-1.8736	0.685955	0.921264	0.933483	1.23071	0.749493	0.736894	-0.549977	-1.15434	0.0820962	0.884924	-0.18167	-0.203561	D3ZCG3
D3ZCL3	U1 small nuclear ribonucleoprotein C	Snrpc	4	4	4	25.8	25.8	25.8	17.364	0	394330000	86.568	0.289876	0.768226	-0.746561	-0.626997	0.150174	0.939988	0.343277	0.352907	0.343464	0.938536	0.894932	0.72043	0.404919	0.446516	-1.07648	-0.858628	D3ZCL3
D3ZCR3;P63159;A0A0G2K6P4;D3ZC69;M0R7R5	High mobility group protein B1	Hmg1l1;Hmgb1;RGD1563668;LOC100911637	21	21	16	53.5	53.5	39.9	24.677	0	9148800000	323.31	1.89119	0.129597	1.36302	2.58351	0.73881	0.907576	0.944039	1.29973	0.818518	0.814363	-0.265042	-0.984238	2.82693	0.0630476	0.965585	3.81005	D3ZCR3;P63159;A0A0G2K6P4;D3ZC69;M0R7R5;D4A6A9;D3ZGW6;F1LNG6;D3ZLG3;D3ZIU9;A0A0G2K6M3;F1M4J9;F1M6B2;D3ZZD8
D3ZCS3		Pcbp4	1	1	1	3.5	3.5	3.5	41.452	0.0046829	945700000	2.1025	0.127343	0.902281	0.521076	0.315226	1.25848	0.706951	2.77094	2.18747	0.367008	0.942327	0.30518	0.650777	1.24748	0.108412	-0.783434	-1.87767	D3ZCS3
D3ZCT7		Sec23b	29	24	24	51.5	46.7	46.7	86.354	0	1809100000	220.61	1.45948	0.356621	-0.348377	-1.46895	0.335862	0.916852	-0.163185	-0.530743	0.264119	0.976515	-0.136266	-0.430821	1.14477	0.20168	-0.360367	-1.39599	D3ZCT7
D3ZCZ9		LOC100912599	10	10	9	60.3	60.3	60.3	13.04	0	4787000000	323.31	1.17013	0.27015	0.939579	1.72486	0.14586	0.945269	-0.138373	-0.300141	0.283298	0.968583	0.196307	0.498455	0.288516	0.697776	0.148035	0.475694	D3ZCZ9
D3ZD03	Tyrosine-protein kinase	Tyk2	3	3	3	4.8	4.8	4.8	133.29	0	33946000	6.1737	1.8287	0.143863	-1.12913	-2.42756	0.182609	0.937867	-0.194854	-0.376946	0.0684524	1	-0.0833428	-0.154158	2.66738	0.0602353	-1.08833	-3.78272	D3ZD03
D3ZD09		Cox6b1	14	14	14	87.2	87.2	87.2	10.071	0	41641000000	187.35	0.215186	0.879822	-0.134275	-0.380958	0.100382	0.955568	-0.053452	-0.180931	0.35677	0.94295	0.312834	0.642317	3.71313	0.0486737	-0.570189	-3.59699	D3ZD09
D3ZD11		Spcs2	4	4	4	17.3	17.3	17.3	24.973	0	347950000	36.462	0.215386	0.848725	0.347791	0.461627	0.0473507	0.974546	0.0396538	0.100949	1.22505	0.546152	-0.964501	-1.76138	0.87971	0.387725	-0.205122	-0.958446	D3ZD11
D3ZD23		Abce1	24	24	24	52.9	52.9	52.9	67.3	0	2448600000	323.31	1.50625	0.301025	-0.437547	-1.63449	0.66806	0.910937	-0.312849	-0.960991	0.599747	0.888288	-0.25174	-0.824441	0.894941	0.31547	-0.279456	-1.1045	D3ZD23
D3ZD31		Mrc1	5	5	5	5.4	5.4	5.4	164.99	0.00083857	70235000	3.0725	0.41709	0.681209	0.563901	0.793558	0.223914	0.92027	0.544209	0.505953	0.189454	0.975388	0.310185	0.411521	0.268012	0.622333	0.606006	0.593726	D3ZD31
D3ZD40		Papln	35	35	35	42.7	42.7	42.7	138.6	0	951650000	160.29	1.64744	0.139022	2.07104	2.48147	1.84944	0.676075	0.950867	2.51532	1.66968	0.483	0.814424	2.07263	1.72765	0.0861813	0.539951	2.09595	D3ZD40
D3ZD73		Ddx6	17	17	17	51.3	51.3	51.3	54.244	0	631370000	33.206	1.52871	0.227332	-0.648118	-1.87713	0.301841	0.915006	-0.256179	-0.561541	0.361677	0.960189	-0.17475	-0.556881	2.45334	0.0460153	-0.925031	-3.32116	D3ZD73
D3ZD89		Naa15	25	25	24	30.6	30.6	29.5	101.01	0	534770000	49.781	0.48809	0.681139	0.325463	0.79306	0.115788	0.95099	-0.0600996	-0.205157	0.141294	1	0.0840746	0.255357	0.733288	0.355304	-0.300576	-1.01714	D3ZD89
D3ZD97		Dhx15	25	25	24	36.9	36.9	35.7	90.976	0	2172000000	97.025	2.11384	0.15229	-0.698218	-2.34611	1.14618	0.872117	-0.394118	-1.4063	0.32522	0.941153	-0.591111	-0.664859	2.23882	0.0574725	-0.580344	-2.57021	D3ZD97;A0A0G2K283
D3ZDC2		Slc43a2	5	5	5	10.7	10.7	10.7	62.501	0	132340000	61.021	0.652951	0.482102	1.12086	1.18343	0.0664709	0.958698	-0.207191	-0.171229	0.136287	0.991754	0.272469	0.314199	0.400302	0.47353	0.694894	0.815649	D3ZDC2
D3ZDE4		Dguok	9	9	9	34.5	34.5	34.5	32.227	0	1269800000	155.85	0.913458	0.55985	-0.252456	-1.02622	0.24058	0.933537	-0.180555	-0.446539	0.0438429	0.996739	0.0223626	0.0798031	1.4408	0.120151	-0.463584	-1.76116	D3ZDE4
D3ZDI7		Ppp2r5a	4	4	4	10.1	10.1	10.1	56.336	0	231960000	7.3582	0.346226	0.719369	0.866591	0.726628	0.0599878	0.961629	0.146255	0.151881	0.932078	0.593191	-1.35024	-1.53674	0.612451	0.308969	0.724164	1.11636	D3ZDI7
D3ZDK7		Pgp	6	6	6	28.7	28.7	28.7	34.6	0	292270000	40.863	0.55758	0.639728	-0.349782	-0.874836	0.432218	0.906628	0.675752	0.848016	1.68984	0.522771	-0.53859	-1.84596	0.205802	0.818267	-0.072549	-0.304293	D3ZDK7
D3ZDM7		Ddo	12	12	12	53.4	53.4	53.4	37.543	0	188400000	27.181	0.349329	0.804054	-0.174524	-0.548068	1.05927	0.895038	0.392502	1.34305	0.117244	1	-0.0770376	-0.221196	0.263735	0.760754	0.094125	0.384212	D3ZDM7
D3ZDN6		Zfp787	3	3	3	11.5	11.5	11.5	40.502	0	73231000	12.448	0.13833	0.906488	0.174425	0.299307	0.393178	0.910234	0.555794	0.772141	1.4237	0.540953	-0.572168	-1.70789	0.165366	0.770011	0.261717	0.37123	D3ZDN6
D3ZDP2		Ict1	6	6	6	35.4	35.4	35.4	23.47	0	270950000	30.361	0.875411	0.415606	-0.644288	-1.327	0.00973118	0.996918	-0.0132213	-0.0237506	0.117654	0.999539	0.171715	0.263503	0.472165	0.579257	0.172846	0.657502	D3ZDP2
D3ZDS4		Emg1	3	3	3	24.2	24.2	24.2	26.924	0	26966000	4.712	0.341115	0.754741	-0.386482	-0.651417	0.209706	0.936669	0.224015	0.426722	NaN	1	0	NaN	2.1221	0.0469709	-0.955729	-2.9766	D3ZDS4
D3ZDX7		Mrpl48	3	3	3	15.6	15.6	15.6	24.019	0	106860000	6.1394	0.168765	0.894952	-0.140816	-0.329861	0.462821	0.916456	-0.549718	-0.864581	0.448321	0.93638	0.257761	0.706126	0.0216442	0.968242	0.0516469	0.0570129	D3ZDX7
D3ZE15;F1LZC5		LOC100911483;Ndufa13	15	15	15	61.8	61.8	61.8	16.776	0	8836100000	100.22	1.20166	0.420561	-0.336475	-1.31526	0.529386	0.911193	-0.232066	-0.767039	0.135218	1	-0.0488228	-0.20476	1.10888	0.263802	-0.269711	-1.21555	D3ZE15;F1LZC5
D3ZE72	Methionine aminopeptidase 1	Metap1	15	15	15	62.7	62.7	62.7	43.205	0	1451300000	315.02	1.17711	0.407612	-0.374456	-1.35487	0.334603	0.908863	0.219451	0.57769	0.485681	0.902699	-0.325205	-0.786231	1.23623	0.176948	-0.378428	-1.48661	D3ZE72
D3ZEA0		Fndc3a	7	7	7	10.6	10.6	10.6	128.99	0	86315000	14.931	0.183466	0.884417	0.170724	0.364455	0.293222	0.910653	-0.363817	-0.588346	0.0295256	0.995271	-0.0412175	-0.0703326	0.183982	0.742043	-0.309455	-0.411959	D3ZEA0
D3ZEG8		RGD1309188	10	10	10	56.9	56.9	56.9	29.873	0	444610000	82.526	2.90948	0.112362	-0.744366	-2.94585	0.504015	0.915291	-0.315488	-0.815865	0.0368031	0.997334	-0.0125294	-0.0570993	3.10267	0.0451702	-0.529779	-3.05754	D3ZEG8
D3ZEI0;D3ZJD3		LOC690096;RGD1565183	8	8	4	36.8	36.8	20.8	16.552	0	821900000	51.171	0.384751	0.671002	1.27522	0.809867	0.5164	0.91626	-0.900681	-0.998191	0.184387	0.97513	0.481036	0.422714	1.97345	0.04615	1.53813	3.15588	D3ZEI0;D3ZJD3;A0A0G2K8E0
D3ZEJ2		Mcur1	4	4	4	13.1	13.1	13.1	37.551	0	47595000	4.584	0.260246	0.804525	0.430935	0.546018	1.18407	0.840036	-0.839749	-1.77445	1.83118	0.457917	-1.08785	-2.35675	1.76985	0.049523	1.56144	2.86991	D3ZEJ2
D3ZEJ6		Asb13	4	4	4	29.1	29.1	29.1	30.018	0	119800000	33.905	0.755576	0.475205	-0.620661	-1.19901	0.309394	0.904343	-0.535357	-0.645721	0.112253	1	0.11372	0.236326	1.18314	0.105049	-1.03684	-1.91552	D3ZEJ6
D3ZEJ9		RGD1310429	5	5	5	24.4	24.4	24.4	44.43	0	65909000	13.801	0.239428	0.832987	0.317292	0.492234	0.328267	0.905395	0.425735	0.653257	0.337548	0.944974	0.544111	0.676387	0.652614	0.309383	0.560101	1.11523	D3ZEJ9
D3ZEY0		Ccdc141	13	13	13	13	13	13	173.5	0	134920000	34.451	0.108554	0.925085	0.180484	0.250211	0.0625935	0.970175	0.0333867	0.115421	0.414223	0.957122	0.155102	0.574518	0.499776	0.42805	-0.44542	-0.890396	D3ZEY0
D3ZEY4	Diacylglycerol kinase	Dgkq	5	5	5	9.6	9.6	9.6	102.54	0	79286000	12.758	0.2574	0.806664	0.418377	0.539572	0.393541	0.907407	0.509184	0.762941	0.0592447	1	-0.103804	-0.142478	0.514134	0.385647	0.619595	0.96253	D3ZEY4
D3ZF12		Spcs3	5	5	5	21.7	21.7	21.7	20.327	0	178580000	6.5947	0.867571	0.3855	0.918755	1.40542	0.536064	0.912722	-0.650684	-0.98275	0.216596	0.975135	-0.229994	-0.432362	0.512238	0.367942	-0.795792	-0.994122	D3ZF12
D3ZF13	Acyl carrier protein	LOC683884	6	6	6	23.7	23.7	23.7	17.514	0	5122900000	99.175	1.11871	0.326923	-0.659893	-1.55624	0.0928344	0.95039	0.122533	0.210791	0.404195	0.899392	-0.765901	-0.801061	0.10327	0.855199	0.188586	0.246229	D3ZF13
D3ZF26		Tnks1bp1	15	15	15	16	16	16	180.01	0	252770000	114.19	0.0456848	0.968484	-0.0600237	-0.106526	1.25041	0.875926	-0.42134	-1.51326	0.299602	0.962663	0.203869	0.521056	0.522343	0.471757	0.28043	0.817952	D3ZF26
D3ZF86		Arfgef3	17	17	17	13.8	13.8	13.8	213.04	0	622540000	43.284	0.437985	0.699339	-0.370516	-0.762984	0.844087	0.932387	-0.440893	-1.2185	0.857064	0.657887	-0.867152	-1.36733	0.731118	0.287866	-0.482731	-1.1638	D3ZF86
D3ZF97		Erlec1	6	6	6	16.6	16.6	16.6	54.665	0	245390000	58.388	0.534732	0.562361	1.07374	1.02095	0.212667	0.931154	0.406754	0.471691	0.0302136	0.996162	0.0917214	0.0792262	0.50988	0.33992	-1.51198	-1.05286	D3ZF97
D3ZF99		Mrpl55	3	3	3	31.5	31.5	31.5	15.062	0	134080000	5.103	0.630684	0.548894	-0.574638	-1.05155	0.691244	0.91988	-0.41342	-1.06062	0.19279	0.976137	0.316007	0.417981	1.50427	0.0704351	1.05858	2.31664	D3ZF99
P04644;D3ZFA8;D3ZHU9;D3ZKG6	40S ribosomal protein S17	Rps17;LOC100364909;LOC100361180;RGD1559955	14	14	14	73.3	73.3	73.3	15.51	0	5115500000	283.76	1.86558	0.179055	-0.673283	-2.14533	0.532948	0.914188	-0.284273	-0.819815	0.0392024	0.995105	-0.0256752	-0.077727	0.313336	0.653648	-0.19113	-0.539566	P04644;D3ZFA8;D3ZHU9;D3ZKG6;M0R8M8;F1M5B1;D3ZL23;D3ZM01
D3ZFD0		Myo18a	60	60	60	39.8	39.8	39.8	232.66	0	2004300000	323.31	1.43253	0.312883	-0.446335	-1.60247	0.560435	0.909585	-0.212289	-0.766892	1.49554	0.829571	-0.150605	-0.944823	0.485294	0.637484	-0.118862	-0.567444	D3ZFD0
F1M9A4;D3ZFE9		Mrpl1	7	7	7	29.3	29.3	29.3	35.888	0	372500000	24.439	0.311949	0.807357	0.209235	0.539883	0.176057	0.936107	0.389217	0.405477	0.526792	0.876736	0.353656	0.842664	0.617145	0.466308	0.219549	0.827611	F1M9A4;D3ZFE9
D3ZFF4		Lclat1	3	3	3	10.9	10.9	10.9	44.566	0	130490000	3.5865	0.121548	0.913741	-0.198008	-0.276785	1.4639	0.679718	-1.42258	-2.2877	0.151496	0.987536	0.268044	0.340565	0.902142	0.183795	0.700607	1.45679	D3ZFF4
D3ZFH5		Itih2	9	9	9	16.9	16.9	16.9	92.368	0	160910000	19.914	0.575486	0.554201	-0.807505	-1.04205	0.296385	0.902991	-0.621662	-0.635791	0.0146233	0.995528	0.0186227	0.0347217	0.461312	0.415097	0.728132	0.910569	D3ZFH5;CON__Q9TRI1
D3ZFJ3		Sh3bp1	3	3	3	8.1	8.1	8.1	74.851	0	39818000	6.8668	0.827796	0.429301	-0.679769	-1.29398	0.0356535	0.978211	-0.074182	-0.0905791	NaN	1	0	NaN	0.0241056	0.964413	0.0525928	0.0627016	D3ZFJ3
D3ZFJ6		Lactb	30	30	30	57.8	57.8	57.8	60.42	0	5982200000	323.31	0.993413	0.504592	-0.293044	-1.13394	0.170605	0.944065	-0.117913	-0.320586	0.289314	0.957752	-0.337307	-0.565846	3.88293	0.0685957	-0.657435	-4.05334	D3ZFJ6
D3ZFK8		Farp2	5	5	5	7.2	7.2	7.2	120.8	0	63453000	5.6075	NaN	1	0	NaN	0.286806	0.913438	0.468461	0.600553	0.349084	0.936959	-0.63826	-0.70615	NaN	1	0	NaN	D3ZFK8
D3ZFK9		Amn	16	16	16	55.1	55.1	55.1	48.848	0	1492500000	323.31	0.948478	0.326522	1.27669	1.56378	0.131455	0.949935	0.082583	0.245449	0.134926	0.995895	-0.192528	-0.297582	0.627428	0.409137	-0.291145	-0.920914	D3ZFK9
D3ZFQ8		Cyc1	12	12	12	38.3	38.3	38.3	35.434	0	13271000000	323.31	0.901162	0.545135	-0.278889	-1.0602	0.0735484	0.961243	0.0500412	0.145518	0.0534222	0.99944	0.0267989	0.0960725	1.80665	0.0981425	-0.432949	-1.96442	D3ZFQ8
D3ZFR9		Rdh13	9	9	9	39.8	39.8	39.8	36.407	0	214840000	24.874	0.244087	0.839297	0.245705	0.47721	0.592763	0.917001	0.656052	1.05501	0.630739	0.860631	-0.291261	-0.887108	0.649305	0.273467	0.852977	1.19265	D3ZFR9
D3ZFU9		Mylk	62	62	62	39.6	39.6	39.6	214.91	0	5250200000	323.31	2.22499	0.198435	-0.451922	-2.0374	0.452289	0.899798	-0.238934	-0.708269	1.20712	0.865505	-0.144903	-0.862289	1.75931	0.125149	-0.343399	-1.73174	D3ZFU9
D3ZFX4		Pgm3	17	17	17	35.1	35.1	35.1	60.845	0	1332100000	75.179	0.523448	0.648648	-0.378429	-0.857727	0.00205018	0.999603	0.00193262	0.00466689	0.403897	0.925354	-0.446571	-0.744949	0.0817814	0.91892	0.0454528	0.152027	D3ZFX4
D3ZFY0		Sephs1	13	13	13	52	52	52	42.892	0	1540400000	265.91	4.18999	0.0933714	-0.601865	-3.3538	0.628781	0.914446	-0.245811	-0.85865	0.299755	0.980833	-0.0872894	-0.38855	0.952907	0.23428	-0.389086	-1.29019	D3ZFY0
D3ZFY8		LOC100912618	8	8	5	61.9	61.9	34	16.355	0	420670000	39.976	2.30868	0.094087	2.34516	3.30334	0.00528155	0.999191	-0.0192437	-0.0145942	0.313093	0.940364	-0.875672	-0.670396	2.74118	0.0798095	2.64574	4.90614	D3ZFY8;F1M227;Q66H93
D3ZG07		LOC100360750	2	2	2	23.8	23.8	23.8	9.1275	0	78703000	4.6756	0.198432	0.861922	0.298963	0.425412	0.244029	0.918577	0.483747	0.534211	0.659431	0.761871	-0.636323	-1.09399	NaN	1	0	NaN	D3ZG07
D3ZG43		Ndufs3	22	22	22	48.1	48.1	48.1	30.226	0	9628500000	229.12	1.44266	0.356372	-0.353875	-1.47017	0.281287	0.931322	-0.156792	-0.47315	0.447718	0.943029	-0.220754	-0.674615	1.39192	0.157198	-0.369194	-1.57436	D3ZG43
D3ZG78		Zzef1	8	8	8	3.6	3.6	3.6	332.37	0	478410000	9.3783	0.225133	0.829518	0.50413	0.498205	0.181761	0.934501	-0.653023	-0.434488	0.39742	0.89172	1.17205	0.820677	1.46606	0.0567977	-2.51854	-2.59238	D3ZG78
D3ZG88		Sssca1	6	6	6	57.3	57.3	57.3	21.318	0	82938000	15.485	0.353221	0.757997	0.324081	0.645654	2.32036	0.779636	-1.26059	-3.23828	0.107664	1	0.106355	0.226158	0.24862	0.656778	0.4073	0.535969	D3ZG88
D3ZGL5		Prpf38a	4	4	4	20.8	20.8	20.8	37.418	0	109460000	11.088	0.819122	0.387904	-1.20037	-1.4	0.00239296	0.999017	0.00542736	0.00633996	0.0398796	0.99889	-0.0629733	-0.0960386	0.638515	0.345357	-0.437477	-1.04156	D3ZGL5
D3ZGN0		Tbc1d4	5	5	4	5.3	5.3	4.5	147.37	0	48793000	6.7	0.00773375	0.996282	0.00803439	0.0177744	0.483146	0.908444	-0.288426	-0.776657	0.0528015	1	-0.0530428	-0.115782	0.250412	0.683651	0.239248	0.49303	D3ZGN0
D3ZGS5		Uaca	18	18	18	18.2	18.2	18.2	160.86	0	404210000	77.747	0.490391	0.623953	0.670063	0.90965	0.49134	0.910241	-0.581145	-0.909077	0.299331	0.95877	-0.348365	-0.58248	0.101047	0.86882	0.119419	0.225255	D3ZGS5
D3ZGY1		Wibg	5	5	5	45.3	45.3	45.3	22.726	0	157760000	49.767	1.78085	0.125449	2.16075	2.64955	0.21322	0.933882	0.248609	0.440097	0.218622	0.972141	-0.395787	-0.472625	2.1612	0.0566535	0.62413	2.58716	D3ZGY1
D3ZGY2		Otud6b	6	6	6	32.3	32.3	32.3	32.851	0	111920000	8.2365	1.14121	0.289683	0.866519	1.67078	0.141678	0.944304	0.239365	0.323061	0.153918	0.991002	0.149363	0.312785	1.44583	0.0649582	1.52421	2.40105	D3ZGY2
D3ZH41		Ckap4	19	19	19	62.9	62.9	62.9	36.315	0	809550000	113.38	0.197857	0.876293	-0.179964	-0.388063	0.0151012	0.995214	-0.0151277	-0.0344819	0.609672	0.798579	-0.553133	-1.0142	0.230899	0.741945	0.142362	0.411653	D3ZH41
D3ZHB3	40S ribosomal protein S12	LOC100360573	11	11	2	59.8	59.8	15.9	14.514	0	4612900000	140.4	0.157565	0.902094	-0.136658	-0.312725	1.991	0.705791	-0.679527	-2.39138	0.41279	0.951538	0.204724	0.629967	0.292773	0.685758	-0.158768	-0.490469	D3ZHB3;D3ZV36;D3ZEB8
D3ZHB5		Serpinb8	9	9	9	25.3	25.3	25.3	42.205	0	235300000	48.441	0.368946	0.720846	-0.533539	-0.722472	0.649067	0.945749	0.764019	1.15054	1.08001	0.662729	-0.449774	-1.3595	0.222229	0.754168	-0.132536	-0.393794	D3ZHB5
D3ZHB7		Ube3c	8	8	8	14.3	14.3	14.3	106.61	0	187660000	8.2172	0.528615	0.55965	-1.28362	-1.02832	0.862168	0.862	-1.5865	-1.54691	1.08648	0.574677	-0.955074	-1.62468	2.76969	0.0832	2.50696	4.91385	D3ZHB7
D3ZHD1	Annexin	Anxa13	13	12	12	57.4	57.4	57.4	36.128	0	233620000	39.128	1.11663	0.242903	-1.78496	-1.82548	0.242282	0.918157	0.483957	0.531324	0.0387317	0.999539	0.0580715	0.0926148	0.527105	0.349153	0.925094	1.03358	D3ZHD1
D3ZHV2	Microtubule-actin cross-linking factor 1	Macf1	108	108	106	28.5	28.5	27.9	619.59	0	2047300000	323.31	1.0608	0.4292	-0.386105	-1.29583	0.324588	0.920654	-0.134745	-0.487726	0.4872	0.926323	-0.254805	-0.738308	1.51899	0.125217	-0.410661	-1.73193	D3ZHV2
D3ZHW0		Dhx29	12	12	12	11.6	11.6	11.6	154.12	0	119020000	51.39	0.02584	0.979996	-0.0577146	-0.0661914	0.106617	0.945826	0.239786	0.257903	0.335925	0.943763	-0.405163	-0.646576	1.69412	0.0566292	-1.12699	-2.58518	D3ZHW0
D3ZHZ3	Oxysterol-binding protein	Osbpl3	9	9	9	18.2	18.2	18.2	100.57	0	234090000	63.701	0.179048	0.880857	0.229335	0.378722	0.76427	0.922215	-0.627335	-1.24301	0.0579807	1	0.0540279	0.124523	0.743368	0.213076	1.06764	1.35764	D3ZHZ3
D3ZI07	Kinesin-like protein	Kif3b	9	9	8	14.5	14.5	14.5	85.256	0	81773000	12.655	0.621307	0.581513	0.437036	0.985133	1.00747	0.86006	0.631158	1.493	0.0891489	1	-0.111449	-0.198629	0.312737	0.599995	0.381077	0.627074	D3ZI07;O55165
D3ZI16		Cops6	10	10	10	52	52	52	37.702	0	610660000	154.34	0.268944	0.791206	-0.503742	-0.570054	0.239945	0.933754	-0.180198	-0.445561	0.497509	0.839426	-0.683505	-0.915451	0.144845	0.821131	-0.131753	-0.297656	D3ZI16
D3ZI68		Prpf31	8	8	8	24.4	24.4	24.4	55.415	0	158690000	16.069	0.0996839	0.930777	-0.133	-0.223588	0.56209	0.909872	0.496914	0.968863	1.6363	0.577439	-0.377667	-1.58564	1.33834	0.0933659	-0.873617	-2.02833	D3ZI68
D3ZIC4	Protein phosphatase 1 regulatory subunit	Ppp1r12b	6	5	5	8.3	6.6	6.6	111.39	0	139400000	7.89	0.307088	0.764656	0.54038	0.633942	0.119709	0.942736	0.26082	0.285835	NaN	1	0	NaN	0.0232084	0.966611	-0.0451609	-0.0595571	D3ZIC4
D3ZIE9		Aldh18a1	11	11	11	19.1	19.1	19.1	87.328	0	60422000	14.737	0.902177	0.459472	-0.43935	-1.23193	NaN	1	0	NaN	NaN	1	0	NaN	NaN	1	0	NaN	D3ZIE9
D3ZIF6		LOC100360095	4	4	4	47	47	47	10.654	0	427120000	73.742	0.192956	0.85065	0.83928	0.45772	0.0891774	0.947943	-0.338528	-0.228758	NaN	1	0	NaN	1.62594	0.0703669	-0.825596	-2.31263	D3ZIF6
D3ZIK8		Fbxo38	3	3	3	4.3	4.3	4.3	133.71	0	39326000	45.768	0.355653	0.745213	-0.396956	-0.673311	0.5928	0.916816	0.47742	0.995174	0.483382	0.86593	-0.522352	-0.862444	0.334024	0.535962	-0.748589	-0.717512	D3ZIK8
D3ZIL6		Echdc2	14	14	14	63.9	63.9	63.9	31.779	0	9834400000	323.31	0.373919	0.763076	0.257883	0.636361	0.0664221	0.964908	-0.0479617	-0.134297	0.734092	0.798584	0.350096	1.01899	0.471715	0.501459	-0.289379	-0.775989	D3ZIL6
D3ZIN7		Mrps23	8	8	8	39.5	39.5	39.5	20.321	0	521680000	44.238	3.65031	0.12539	-0.452694	-2.64059	0.561734	0.918057	-0.311504	-0.867791	0.299784	0.975841	0.0988152	0.409847	0.983649	0.322773	-0.238465	-1.08344	D3ZIN7
D3ZIP8		Endod1	3	3	3	10.7	10.7	10.7	38.108	0	311190000	6.6612	2.08139	0.118903	-1.20711	-2.70266	0.696927	0.917715	-0.370764	-1.03524	3.00524	0.329176	-0.781159	-2.9691	1.08529	0.103229	-1.73779	-1.92891	D3ZIP8
D3ZIQ1		Acot4	8	5	5	20.7	15.2	15.2	46.355	0	43542000	7.4449	NaN	1	0	NaN	0.114216	0.94834	0.0983477	0.234343	0.438526	0.938982	-0.289107	-0.718118	0.0026521	0.997154	0.00464725	0.00683895	D3ZIQ1
D3ZIY3		Ythdf3	5	5	2	8.4	8.4	2.6	63.934	0	71580000	6.5457	0.490831	0.637949	0.552024	0.884525	0.430418	0.917297	0.455698	0.797295	0.24261	0.972528	-0.243631	-0.472666	1.60789	0.0585085	1.14804	2.48737	D3ZIY3
D3ZJ01		RGD1307235	12	12	12	13.8	13.8	13.8	134.65	0	266160000	30.107	0.092959	0.931219	-0.159521	-0.217705	0.701922	0.927206	-0.423723	-1.07741	0.109219	1	-0.118775	-0.233737	0.709065	0.319527	-0.405812	-1.09198	D3ZJ01
D3ZJ08;M0RBX6	Histone H3	Hist2h3c2;Hist1h3e	9	2	2	48.5	24.3	24.3	15.388	0	15453000000	323.31	0.297702	0.74528	-1.744	-0.67287	1.38164	0.687016	-4.35799	-2.43961	0.154439	0.984972	-0.82444	-0.378596	0.794379	0.151798	5.3105	1.5971	D3ZJ08;M0RBX6;A0A0G2K5X7;A0A0G2K0N8;A0A0G2K9I5
D3ZJ32		Esyt2	12	12	12	18.2	18.2	18.2	93.95	0	460200000	51.973	0.298463	0.78195	-0.360218	-0.587061	0.53005	0.913866	-0.393743	-0.888195	0.042364	0.999747	-0.0556496	-0.0987659	3.12003	0.0675397	-0.347881	-2.35534	D3ZJ32
D3ZJ91		Ddhd2	4	4	4	13	13	13	79.57	0	134430000	78.78	0.79503	0.387871	-1.45095	-1.39842	0.199103	0.93381	0.436004	0.451736	0.0850263	1	-0.204208	-0.207833	0.035068	0.948569	-0.119781	-0.0943265	D3ZJ91
D3ZJ92		Prpf40a	7	7	7	8.6	8.6	8.6	108.47	0	145730000	9.5807	0.628713	0.504914	-0.965007	-1.13312	1.41958	0.705696	1.44846	2.23977	1.04027	0.578237	-0.974439	-1.5839	0.212734	0.759882	0.135514	0.385849	D3ZJ92
D3ZJF9		Gla	11	11	11	32.9	32.9	32.9	47.573	0	817790000	186.49	1.89937	0.239157	-0.43096	-1.8365	0.659129	0.909692	-0.227861	-0.856277	0.753589	0.811001	-0.307778	-0.993582	2.07652	0.0691581	-0.523525	-2.33439	D3ZJF9
D3ZJG4		Pacs2	3	3	3	5.6	5.6	5.6	95.971	0	64897000	6.3518	1.02928	0.327599	-0.831322	-1.54877	1.08931	0.82887	-0.913063	-1.7018	0.774773	0.6852	-0.796742	-1.26202	1.37853	0.0882699	-0.867594	-2.07017	D3ZJG4
D3ZJN9		Evi5	5	5	5	9.1	9.1	9.1	92.862	0	45900000	5.2348	0.193666	0.883016	0.164894	0.375166	0.205547	0.934871	0.295545	0.440802	0.854535	0.668698	-0.815274	-1.35113	0.268181	0.670366	-0.233934	-0.513896	D3ZJN9
D3ZJR1		Eps15l1	30	30	30	43.6	43.6	43.6	99.486	0	879040000	134.27	0.8187	0.521255	-0.366532	-1.10612	0.0996723	0.951214	-0.0882397	-0.207761	0.136558	1	-0.0572918	-0.219484	1.14894	0.190022	-0.383649	-1.43262	D3ZJR1
D3ZJX5		Timm50	11	11	11	35.1	35.1	35.1	39.854	0	646960000	56.619	0.711969	0.499863	0.591982	1.14362	0.223239	0.934329	0.202216	0.436319	0.212312	0.973363	0.298798	0.445401	0.741589	0.303058	0.413429	1.12854	D3ZJX5
D3ZJY1		Mrpl28	6	6	6	31.1	31.1	31.1	30.236	0	181720000	9.9598	2.54948	0.0970952	1.86623	3.45774	0.494499	0.911868	0.594189	0.916284	0.0114827	0.998316	0.0125291	0.0265131	1.96044	0.0458905	1.25474	2.99878	D3ZJY1
D3ZK56		Rap2c	5	5	2	38.8	38.8	13.1	20.745	0	112080000	21.521	0.540937	0.58634	0.677291	0.9748	0.306932	0.904639	-0.52688	-0.640682	0.083442	1	0.177652	0.201592	0.0735467	0.901271	0.133743	0.179216	D3ZK56
D3ZK73		Cul4b	10	6	6	12.2	8.1	8.1	110.81	0	57623000	6.3123	0.291114	0.80359	-0.273663	-0.549095	1.1718	0.858776	-0.495575	-1.53763	2.45592	0.357217	0.966082	2.78956	0.530673	0.353971	-0.792493	-1.01963	D3ZK73
P84245;D3ZK97	Histone H3.3;Histone H3	H3f3b;H3f3c	11	11	4	48.5	48.5	27.2	15.328	0	28244000000	323.31	0.0528137	0.95936	0.132367	0.133656	0.582057	0.929022	0.844519	1.08011	0.238204	0.959732	-1.05324	-0.547393	0.936612	0.140277	1.25331	1.65063	P84245;D3ZK97
D3ZKC8		Vangl1	2	2	2	4.8	4.8	4.8	60.104	0.0010352	14208000	2.8951	NaN	1	0	NaN	NaN	1	0	NaN	0.288841	0.968386	0.186807	0.497979	0.0282502	0.961931	0.0329091	0.0663249	D3ZKC8
D3ZKG1		Mut	27	27	27	44.9	44.9	44.9	92.035	0	5749300000	323.31	1.1884	0.444024	-0.308514	-1.26345	0.0401063	0.979597	-0.0374942	-0.0883224	0.137705	1	0.0533145	0.214339	0.799909	0.346924	-0.277194	-1.03687	D3ZKG1
D3ZKQ4		Rabl6	12	12	12	26.1	26.1	26.1	80.253	0	389770000	42.231	1.80568	0.144806	-1.18	-2.42828	1.24513	0.849787	-0.843289	-1.83934	0.241289	0.971774	-0.215205	-0.459184	2.2681	0.0475172	-0.909971	-3.0941	D3ZKQ4
D3ZKT0	Phosphatidate cytidylyltransferase, mitochondrial	Tamm41	4	4	4	22.6	22.6	22.6	37.785	0	119740000	6.4026	0.10865	0.920208	-0.259563	-0.261433	1.69484	0.710383	1.37567	2.55328	0.711534	0.711602	-0.863253	-1.20651	0.0439314	0.938128	0.140607	0.116588	D3ZKT0
D3ZKT8		Hddc2	7	7	7	48.7	48.7	48.7	22.988	0	398020000	75.857	2.09201	0.108026	-2.46866	-3.06464	0.368159	0.908403	-0.764423	-0.764222	0.243202	0.965017	0.396749	0.51184	1.10573	0.103296	-1.52754	-1.92845	D3ZKT8
D3ZKU7	Biogenesis of lysosome-related organelles complex 1 subunit 1	Bloc1s1	6	6	6	62.4	62.4	62.4	14.311	0	236970000	34.989	0.409066	0.668458	-0.836575	-0.81996	0.949966	0.846108	-1.38824	-1.6403	0.100213	1	-0.0931995	-0.208794	0.0706414	0.9004	0.192072	0.180561	D3ZKU7
D3ZKX1		Ccdc53	4	4	4	35.6	35.6	35.6	21.063	0	287960000	27.414	1.03276	0.361452	-0.620679	-1.45972	0.887125	0.860437	-1.31958	-1.54946	0.621236	0.798637	-0.528644	-1.01779	1.63198	0.0782818	-0.686196	-2.1939	D3ZKX1
D3ZL04		Slc25a45	8	8	8	28.5	28.5	28.5	31.628	0	206580000	16.588	0.312671	0.77716	-0.364378	-0.607487	0.678299	0.911932	-0.319512	-0.975659	0.541167	0.907783	-0.238222	-0.766512	2.92979	0.04812	-0.772146	-3.5672	D3ZL04
D3ZL10		Col6a6	7	6	6	5.6	4.7	4.7	246.79	0	214060000	8.2523	0.217999	0.834896	-0.530778	-0.48833	0.635521	0.923562	1.54235	1.22545	0.499051	0.848255	-0.626353	-0.906309	2.6913	0.0652593	-1.18149	-3.92167	D3ZL10
D3ZL50		Ttc37	13	13	13	11.3	11.3	11.3	174.29	0	207540000	10.083	0.569365	0.55841	0.779643	1.02961	0.382207	0.912281	-0.829647	-0.792281	0.385584	0.944809	-0.272315	-0.654215	0.175687	0.748319	0.340823	0.40245	D3ZL50
D3ZL85		Hccs	11	11	11	50.7	50.7	50.7	31.129	0	306380000	19.709	2.34371	0.113083	-1.1171	-2.89186	0.104023	0.947233	-0.129588	-0.231982	0.00209848	0.999186	-0.00200011	-0.00473939	0.897752	0.195497	-0.627842	-1.4178	D3ZL85
D3ZL95;D4A2R6	Ubiquitin carboxyl-terminal hydrolase	LOC100911860	9	9	9	11.9	11.9	11.9	140.07	0	106380000	44.33	NaN	1	0	NaN	0.141859	0.94303	-0.252238	-0.325624	1.16708	0.546358	-1.12332	-1.74983	0.0121663	0.983209	-0.0226237	-0.0313524	D3ZL95;D4A2R6
D3ZLA3		Cpne3	12	12	11	34.1	34.1	34.1	59.685	0	1560400000	238.3	4.22151	0.0838519	-0.757571	-3.80688	0.393301	0.907894	-0.244868	-0.656482	0.561371	0.901799	-0.246917	-0.790834	1.48461	0.111917	-0.483582	-1.82319	D3ZLA3;Q5BJS7;F1M0Z3;F1M1L9
D3ZLC1		Lmnb2	30	26	26	50.5	46.6	46.6	68.85	0	1086300000	269.85	0.917044	0.468175	-0.405163	-1.21456	0.585275	0.911624	-0.379225	-0.936791	0.613941	0.901892	-0.216393	-0.791821	0.517666	0.485535	0.264071	0.799231	D3ZLC1
D3ZLH9		LOC680385	16	3	3	34.6	7.7	7.7	46.512	0	280430000	35.432	0.294107	0.757798	-0.945819	-0.645531	0.440647	0.912003	1.27957	0.914833	0.210207	0.972	-0.512316	-0.471234	0.419393	0.42698	1.24282	0.891962	D3ZLH9
D3ZLM5		Nhlrc2	13	13	13	27.7	27.7	27.7	78.561	0	1129200000	88.276	0.764144	0.637617	-0.214699	-0.88288	0.0425333	0.976615	0.0429711	0.0951629	0.290291	0.955368	-0.537647	-0.605082	0.165874	0.856761	0.0553991	0.24328	D3ZLM5
D3ZLN7		Commd2	4	4	4	35.7	35.7	35.7	22.781	0	91932000	3.949	0.136311	0.914449	0.121785	0.275832	0.576909	0.918255	-0.588134	-1.01692	0.332593	0.958257	0.247189	0.583077	0.50178	0.470221	0.310489	0.82125	D3ZLN7
D3ZLQ9		Sh3tc1	7	7	7	7.1	7.1	7.1	149.17	0	252270000	65.81	0.897883	0.329841	1.59174	1.54039	0.455532	0.913927	-1.28667	-0.938738	0.68959	0.717435	0.983331	1.20125	0.738004	0.2002	-1.49611	-1.40107	D3ZLQ9
D3ZLS5		Hectd1	7	7	7	4.7	4.7	4.7	289.03	0	65734000	9.642	0.784032	0.466617	-0.601375	-1.22001	0.260251	0.916959	0.441702	0.554733	0.271939	0.962796	-0.257066	-0.51602	1.28586	0.104584	-0.783631	-1.91929	D3ZLS5
D3ZLT1		Ndufb7	16	16	16	78.8	78.8	78.8	16.568	0	2867300000	323.31	0.0300527	0.981798	0.014037	0.0535463	0.0644698	0.96798	0.034555	0.118943	0.0101138	0.997169	-0.00558949	-0.0193799	0.959143	0.252143	0.346196	1.24389	D3ZLT1
D3ZM07		Fam195a	4	4	4	46.9	46.9	46.9	17.918	0	82256000	10.852	0.0614665	0.957754	0.066159	0.136246	0.114098	0.948595	-0.112974	-0.241625	0.783203	0.72284	0.541	1.18193	0.0784342	0.899985	-0.107967	-0.182576	D3ZM07
D3ZM09		Sars2	8	8	8	25.3	25.3	25.3	58.286	0	440030000	79.773	1.18231	0.289853	-0.770461	-1.66912	0.129255	0.941792	-0.157678	-0.28239	0.303332	0.968939	-0.176925	-0.505234	0.417387	0.538847	-0.280754	-0.713758	D3ZM09
D3ZM21		Comtd1	4	4	4	16.8	16.8	16.8	28.987	0	260410000	23.699	0.713045	0.466863	0.854799	1.21708	0.728746	0.91652	0.81889	1.2608	0.0906554	1	0.207552	0.219502	1.41407	0.0963956	0.69428	1.98914	D3ZM21
D3ZM69		Epb41l2	28	25	24	41	39.1	39.1	110.71	0	1086600000	228.15	2.12172	0.164174	-0.621859	-2.25819	1.40266	0.835793	-0.610417	-1.83334	0.356221	0.956386	-0.204585	-0.578852	0.882657	0.22298	-0.499938	-1.32584	D3ZM69
D3ZML4		Trabd	8	8	8	31.1	31.1	31.1	42.114	0	194350000	17.134	0.180691	0.868588	-0.382172	-0.408399	0.74845	0.91084	-0.22615	-0.91028	0.261864	0.962553	-0.351118	-0.530903	0.126283	0.876514	-0.0574468	-0.213584	D3ZML4
D3ZMN5		Snx29	10	10	10	14.6	14.6	14.6	90.572	0	88061000	16.118	0.584233	0.55823	-0.696053	-1.03149	0.562481	0.917592	-0.735783	-1.03484	0.0179761	0.994745	-0.027992	-0.0440471	0.0507118	0.928792	-0.14076	-0.132097	D3ZMN5
D3ZMP6		Nop10	4	4	4	70.3	70.3	70.3	7.7059	0	107260000	27.823	0.510446	0.610403	-0.655261	-0.932314	0.021638	0.990421	-0.0598979	-0.0574492	0.00191586	0.999349	-0.00333805	-0.00484808	3.2084	0.065	2.41039	5.7896	D3ZMP6
D3ZMR9		Mrpl21	3	3	3	18.2	18.2	18.2	23.39	0	387500000	41.021	1.5133	0.16913	-1.46535	-2.22233	0.242237	0.917716	-0.431952	-0.52432	0.264963	0.970535	0.228113	0.494701	0.564335	0.305605	1.27591	1.1236	D3ZMR9
D3ZMS1		Sf3b2	21	21	21	29	29	29	98.146	0	963320000	184.99	1.07631	0.431321	-0.370432	-1.28756	0.427455	0.910781	-0.168072	-0.611361	0.0188741	0.995202	-0.012119	-0.0377506	1.35442	0.143106	-0.423282	-1.63818	D3ZMS1
D3ZMX6		Sntb2	17	17	16	38.9	38.9	37	56.525	0	1607400000	147.94	0.719631	0.530365	-0.456778	-1.08881	0.219693	0.935637	-0.14597	-0.398817	0.0286446	0.997077	0.0142487	0.0521877	1.65185	0.1058	-0.456978	-1.90478	D3ZMX6
D3ZMY7		Nt5c2	16	16	16	43	43	43	67.76	0	1618700000	173.31	3.01916	0.11173	-0.701725	-2.9457	0.473168	0.907062	-0.450852	-0.848215	0.75857	0.798185	-0.326763	-1.01619	1.66839	0.120745	-0.37578	-1.75723	D3ZMY7
D3ZN27		Dnajc13	83	83	83	45.4	45.4	45.4	254.51	0	6204500000	323.31	2.11704	0.161664	-0.657361	-2.30024	0.767627	0.948951	-0.40219	-1.12184	0.814695	0.749472	-0.385654	-1.11066	3.2108	0.0473429	-0.566944	-3.2524	D3ZN27
D3ZN30		Fam83g	3	3	3	6.6	6.6	6.6	90.231	0	76464000	5.459	0.396982	0.685096	0.675663	0.784182	0.170547	0.937963	0.260143	0.376466	0.111304	1	0.118947	0.237042	1.52641	0.0584949	-1.52309	-2.51328	D3ZN30
D3ZN38		Stard5	6	6	6	58.2	58.2	58.2	23.955	0	143680000	27.22	0.339223	0.74649	-0.451229	-0.664959	0.318289	0.903552	0.493674	0.652567	0.149985	0.995383	0.121884	0.293556	3.00445	0.063541	-0.870954	-3.84501	D3ZN38
D3ZN39	Ubiquitin carboxyl-terminal hydrolase	Usp8	7	7	7	11.2	11.2	11.2	122.55	0	222990000	167.67	0.0847895	0.938572	0.145446	0.199808	0.81008	0.908119	0.648604	1.30074	1.11734	0.669483	-0.387315	-1.31974	0.00804944	0.99007	-0.0153227	-0.0208924	D3ZN39
D3ZN76		Sec16a	13	13	13	11.3	11.3	11.3	253.29	0	367740000	120.34	0.910183	0.401013	-0.666749	-1.36988	0.568133	0.916482	-0.5492	-0.994315	0.199117	0.981256	-0.190664	-0.393178	0.55017	0.503314	0.214344	0.771812	D3ZN76
D3ZN95		Hcfc1	15	15	15	14.1	14.1	14.1	209.15	0	493720000	228.04	0.257788	0.806962	-0.414856	-0.539579	0.489686	0.909141	-0.280412	-0.776919	0.110342	1	-0.0514032	-0.186914	1.31808	0.158391	-0.393148	-1.5661	D3ZN95
D3ZNJ5		Inmt	18	18	18	62.1	62.1	62.1	29.494	0	2783500000	323.31	2.29937	0.112818	-1.2799	-2.94777	0.64918	0.933525	-0.590562	-1.10194	0.347519	0.931907	-0.582227	-0.69645	3.00606	0.0513182	-0.766182	-3.62765	D3ZNJ5
D3ZNK1		Mtx3	9	9	9	34.1	34.1	34.1	34.729	0	457630000	53.73	0.294423	0.773439	0.533011	0.613608	0.100528	0.957054	-0.0507283	-0.177855	0.773897	0.810448	0.294881	0.993459	0.856846	0.351945	-0.245441	-1.02439	D3ZNK1
D3ZNQ6		Ube2m	7	7	7	41	41	41	20.9	0	627780000	21.229	0.174933	0.884128	0.20064	0.363897	0.00400693	0.998217	-0.0116129	-0.0108746	0.0568778	0.998308	-0.0308846	-0.104924	0.446839	0.517693	-0.288149	-0.749681	D3ZNQ6
D3ZNS8		Aaas	3	3	3	7.3	7.3	7.3	59.36	0	61388000	4.2459	0.659075	0.494107	-0.871521	-1.15616	0.892387	0.877247	-0.821782	-1.45251	NaN	1	0	NaN	1.20507	0.109718	-0.812286	-1.84684	D3ZNS8
D3ZNY3		Mmaa	11	11	11	34.9	34.9	34.9	46.329	0	208320000	16.759	0.184767	0.866543	0.376096	0.414809	0.586846	0.91797	0.537615	1.01213	0.397713	0.951239	0.202774	0.615131	0.665612	0.331714	-0.431824	-1.06629	D3ZNY3
D3ZNY8	Tyrosine-protein kinase transmembrane receptor	Ror2	2	2	2	4.8	4.8	4.8	105.02	0	18751000	5.5322	0.129187	0.906348	-0.236688	-0.297201	0.00478099	0.998118	-0.00660181	-0.0117562	0.307834	0.954095	0.41648	0.610868	0.466705	0.473387	-0.364218	-0.815569	D3ZNY8
D3ZP47		Phpt1	9	9	9	67.7	67.7	67.7	14.01	0	438510000	79.357	1.21897	0.22447	1.39673	1.88935	0.0723866	0.958182	0.127891	0.174564	0.162031	0.991138	-0.14763	-0.323297	0.798262	0.24506	0.542693	1.26739	D3ZP47
D3ZPE6		Mrpl51	3	3	3	25	25	25	15.047	0	101010000	7.9728	0.225657	0.847374	-0.285178	-0.46384	0.0118757	0.996288	-0.0111046	-0.0267551	0.31008	0.958177	0.26411	0.565882	1.23106	0.0980669	1.02574	1.97033	D3ZPE6
D3ZPF0		Fhl3	8	8	8	43.8	43.8	43.8	31.767	0	227240000	80.208	0.293284	0.777495	0.459707	0.600855	0.101878	0.948863	-0.223441	-0.246636	0.160325	0.990865	0.142712	0.318566	0.249703	0.669882	0.306387	0.515302	D3ZPF0
D3ZPF2		Mcat	11	11	11	42.6	42.6	42.6	41.832	0	209000000	34.513	0.525413	0.578036	-0.918076	-0.992218	0.170718	0.937844	-0.197645	-0.360251	0.194065	0.99063	0.0970353	0.323127	1.41517	0.110646	-0.532334	-1.83059	D3ZPF2
D3ZPI8		C8g	3	3	3	23.8	23.8	23.8	18.414	0	216030000	62.244	0.279962	0.772799	-0.823461	-0.615169	0.000391063	1	-0.00138712	-0.00108394	0.83575	0.663063	-1.01901	-1.3765	0.176444	0.733011	-0.669339	-0.428725	D3ZPI8
D3ZPL1		Cpsf6	6	6	6	13.4	13.4	13.4	59.179	0	235010000	17.882	0.255564	0.808442	0.407045	0.534825	0.575441	0.911819	-0.284794	-0.857509	0.106399	1	-0.102483	-0.222479	1.66579	0.0818692	-0.610031	-2.13953	D3ZPL1
D3ZPN3		Mlf2	4	4	4	29.6	29.6	29.6	28.055	0	130270000	10.859	1.36473	0.198428	1.33447	2.03414	1.01289	0.838188	1.05932	1.65724	1.52048	0.474171	0.961406	2.02818	0.620996	0.305181	0.716479	1.12555	D3ZPN3
D3ZPN5		Mtpap	4	4	4	26.5	26.5	26.5	37.284	0	75329000	13.206	0.357046	0.734801	0.467415	0.692872	0.384335	0.90107	-0.352279	-0.704092	0.93701	0.652283	0.741092	1.41002	1.65104	0.0502466	-1.67779	-2.73279	D3ZPN5
D3ZPN7		LOC100360604	7	7	0	43.1	43.1	0	18.678	0	1023300000	18.472	0.310043	0.76322	0.521038	0.635622	0.093608	0.951298	-0.0853009	-0.197224	0.332657	0.940558	-0.520352	-0.665574	0.319842	0.614101	0.293681	0.606908	D3ZPN7
D3ZPP2		Arl8a	9	3	3	52.7	21	21	21.39	0	415930000	5.3066	0.0102554	0.99134	-0.0184031	-0.025928	0.934758	0.887257	-0.561707	-1.38305	1.54187	0.499929	-1.72299	-2.25945	1.46875	0.110882	-0.49572	-1.82771	D3ZPP2
D3ZPP9		RGD1306058	4	4	4	26.1	26.1	26.1	23.328	0	168790000	7.7353	0.0232828	0.981821	-0.0205724	-0.0508529	0.202624	0.937659	-0.122783	-0.361167	0.119546	1	-0.0699518	-0.217565	2.72099	0.0572752	-0.4507	-2.56646	D3ZPP9
D3ZPR0		Cse1l	27	27	27	35.2	35.2	35.2	110.21	0	1780100000	253.97	3.12342	0.105534	-0.749018	-3.09448	0.857347	0.910549	-0.536919	-1.29464	0.280101	0.961496	-0.243318	-0.520282	1.70768	0.0968065	-0.479543	-1.98374	D3ZPR0
D3ZPV8		Ggct	16	16	16	64.9	64.9	64.9	21.231	0	8392100000	230.03	0.0213594	0.981966	0.0316333	0.0519084	0.533758	0.915452	0.34317	0.863311	1.72238	0.505681	-0.911924	-2.17398	1.30559	0.128385	0.510415	1.71341	D3ZPV8
D3ZPY8		Akr1c13	11	3	1	36.8	9	4.3	36.9	0	457750000	15.233	0.0747718	0.941063	-0.314536	-0.193454	0.350676	0.908858	-1.23016	-0.764725	NaN	1	0	NaN	0.340359	0.5203	0.937745	0.742428	D3ZPY8
D3ZQ02		Wdr37	6	6	6	22.3	22.3	22.3	49.872	0	210090000	48.7	0.471412	0.644028	0.580592	0.867314	1.41812	0.730479	1.00871	2.09675	0.391594	0.941532	0.270825	0.659597	0.385988	0.571656	0.264437	0.669411	D3ZQ02
D3ZQ25	Fibulin-1	Fbln1	11	11	11	21	21	21	78.071	0	200580000	78.52	0.313982	0.759192	0.533645	0.643367	0.144794	0.943293	-0.226432	-0.325965	1.16666	0.556192	-0.864049	-1.67131	1.04633	0.133302	0.846619	1.68191	D3ZQ25;CON__ENSEMBL:ENSBTAP00000016046
D3ZQ57		Plxnb2	39	39	39	32.2	32.2	32.2	205.95	0	2106000000	295.09	0.724139	0.581558	-0.310384	-0.982098	0.714909	0.910101	-0.253733	-0.929484	0.416753	0.972325	-0.0950684	-0.466777	1.4144	0.194831	-0.28899	-1.41915	D3ZQ57
D3ZQB6		Cecr5	5	5	5	12.2	12.2	12.2	46.476	0	126610000	28.398	0.165619	0.884409	0.238717	0.359842	0.443068	0.909049	-0.620002	-0.853489	0.15853	0.990095	0.234909	0.346221	0.658622	0.373136	-0.330941	-0.98545	D3ZQB6
D3ZQI1	Glutathione peroxidase	Gpx7	5	5	5	39.8	39.8	39.8	21.089	0	106450000	9.887	0.883878	0.393483	-0.773039	-1.38285	0.458804	0.915903	-0.571212	-0.864451	0.00083226	0.99931	-0.00112254	-0.00202247	NaN	1	0	NaN	D3ZQI1
D3ZQI4		Zfand1	4	4	4	22.4	22.4	22.4	30.227	0	46431000	6.3075	0.134709	0.911703	0.144018	0.283414	0.269997	0.91752	-0.359943	-0.553824	0.301018	0.95514	-0.413503	-0.600629	0.566228	0.377004	0.472401	0.979406	D3ZQI4
D3ZQI6		Xpo4	4	4	4	7.4	7.4	7.4	129.66	0	33385000	13.145	NaN	1	0	NaN	0.560171	0.908856	-0.204375	-0.756128	NaN	1	0	NaN	1.15071	0.160769	-0.487197	-1.55763	D3ZQI6
D3ZQL1		Emc7	6	6	6	41.1	41.1	41.1	26.44	0	561880000	67.129	3.6888	0.0924786	-0.679889	-3.30199	0.111413	0.949047	-0.119515	-0.240309	0.622095	0.776204	-0.645519	-1.05551	0.950852	0.351873	-0.218943	-1.0248	D3ZQL1
D3ZQM0		Sf3a1	20	20	20	26.8	26.8	26.8	88.587	0	1300900000	106.92	0.677556	0.548767	-0.461639	-1.0521	1.60152	0.850157	-0.499084	-1.86107	0.652829	0.804151	0.43078	1.00493	1.16009	0.173249	-0.435063	-1.50757	D3ZQM0
D3ZQM3		Itga3	12	12	12	16.8	16.8	16.8	119.12	0	483770000	21.438	0.988518	0.414382	-0.48281	-1.33349	0.857919	0.913417	0.157498	0.819156	0.0239344	0.997255	-0.0402028	-0.0590036	0.739813	0.359239	-0.290823	-1.01072	D3ZQM3
D3ZQN7		Lamb1	86	86	86	54	54	54	197.39	0	13926000000	323.31	1.03679	0.424445	-0.411057	-1.3062	0.0981165	0.950708	-0.0723486	-0.195482	0.1134	1	-0.0330555	-0.157565	3.60437	0.045262	-0.45728	-3.05959	D3ZQN7
D3ZQQ1		Aftph	8	8	8	15	15	15	100.75	0	215470000	36.387	0.0391827	0.971211	-0.0780811	-0.0978045	1.40994	0.690827	-2.08959	-2.33826	0.0923675	1	0.165604	0.216997	0.901297	0.144391	1.45551	1.63169	D3ZQQ1
D3ZQX3		Mrps12	2	2	2	25.9	25.9	25.9	15.441	0	193210000	6.2777	0.191905	0.864453	0.327194	0.419987	0.7814	0.877002	1.72066	1.44624	0.0376063	0.999099	-0.0781542	-0.0941997	0.810567	0.184096	1.08636	1.45164	D3ZQX3
D3ZQY4		Fryl	4	4	4	2.4	2.4	2.4	349.35	0	117620000	12.098	0.275144	0.782478	-0.567748	-0.587431	NaN	1	0	NaN	NaN	1	0	NaN	0.293467	0.630006	0.314646	0.580047	D3ZQY4
D3ZRC4		Pnpla8	19	19	19	31.6	31.6	31.6	87.96	0	507260000	118.82	0.753754	0.467428	0.675507	1.2162	0.616024	0.918841	0.444014	1.00412	0.231514	0.976039	0.172585	0.424855	0.00865622	0.990315	-0.00730324	-0.0191721	D3ZRC4
D3ZRD9		Aif1l	14	14	14	70.7	70.7	70.7	17.024	0	1959300000	205.27	0.613592	0.638415	-0.289478	-0.877506	1.21757	0.829934	-0.623942	-1.68376	0.501453	0.944657	0.185138	0.67556	0.498533	0.46653	-0.326478	-0.828662	D3ZRD9
D3ZRE7		Swap70	27	27	27	47.5	47.5	47.5	68.773	0	1392700000	323.31	0.601416	0.625656	-0.338564	-0.907196	0.109757	0.951462	-0.0686088	-0.207138	0.410119	0.903127	-0.632353	-0.791865	0.204226	0.774996	-0.121687	-0.364628	D3ZRE7
D3ZRH1		Oxa1l	4	4	4	9	9	9	48.023	0	76347000	5.3459	NaN	1	0	NaN	NaN	1	0	NaN	0.0710356	1	-0.127851	-0.169801	0.256507	0.657085	0.340086	0.534343	D3ZRH1
D3ZRM5		Rab23	8	8	8	37.1	37.1	37.1	26.633	0	242320000	31.739	0.129838	0.906121	0.225328	0.296489	0.334335	0.906095	-0.320127	-0.629494	0.359625	0.944226	-0.397975	-0.675473	2.53637	0.0495904	-0.598772	-2.84332	D3ZRM5
D3ZRN3		Actbl2	16	4	4	35.1	18.6	18.6	41.963	0	4721900000	12.121	0.860392	0.321262	-3.77611	-1.57931	0.665897	0.909294	-2.18214	-1.30089	0.321705	0.930906	-1.29123	-0.702064	NaN	1	0	NaN	D3ZRN3
D3ZRN5		Trove2	10	10	10	25.5	25.5	25.5	60.042	0	368010000	18.74	1.9467	0.124625	-1.43151	-2.66391	0.592902	0.912166	-0.614336	-1.04378	0.128378	1	-0.0598932	-0.215521	2.16382	0.0531097	-0.678669	-2.67868	D3ZRN5
D3ZRP6		Ap1m2	10	5	5	30.3	19.6	19.6	48.055	0	145150000	61.981	0.0358017	0.972956	-0.0871785	-0.0917295	0.0920255	0.947369	-0.236537	-0.228183	0.496823	0.866661	-0.511899	-0.875315	0.189106	0.735824	0.327267	0.42377	D3ZRP6
D3ZRX9	Calponin	Cnn2	11	10	10	54.3	49.3	49.3	24.069	0	880410000	48.872	1.32609	0.291658	-0.569672	-1.66016	1.68726	0.839205	-0.483324	-1.89658	0.550418	0.799479	-0.926544	-1.01942	0.0721498	0.9264	0.0409458	0.135837	D3ZRX9
D3ZS55		Sbspon	9	9	9	51.5	51.5	51.5	29.445	0	278330000	28.629	1.04059	0.287889	1.31024	1.67481	1.14206	0.846904	0.955992	1.77493	0.335046	0.954226	-0.269682	-0.597585	1.54056	0.108602	0.476317	1.85507	D3ZS55
D3ZS58	NADH dehydrogenase [ubiquinone] 1 alpha subcomplex subunit 2	Ndufa2	8	8	8	60.8	60.8	60.8	10.844	0	2685700000	63.786	0.204448	0.883432	-0.122018	-0.359142	0.109596	0.951515	-0.0609646	-0.199405	0.0465601	0.998678	-0.0485232	-0.103408	0.115727	0.868728	-0.0800873	-0.22565	D3ZS58
D3ZS74	Metalloendopeptidase OMA1, mitochondrial	Oma1	4	4	4	12.9	12.9	12.9	57.144	0	54893000	6.9547	0.120883	0.924109	0.120072	0.252774	0.804885	0.908581	0.620437	1.28354	0.239	0.971714	-0.220421	-0.458572	2.19537	0.0493234	-0.733929	-2.79105	D3ZS74
D3ZSA9		Nomo1	25	25	25	31.3	31.3	31.3	133.44	0	1680600000	284.08	2.12271	0.17837	-0.541317	-2.143	0.388681	0.90797	-0.211491	-0.625512	0.14598	0.994798	-0.121205	-0.287864	1.41556	0.141422	-0.401322	-1.64609	D3ZSA9
D3ZSF3			1	1	1	17.8	17.8	17.8	16.475	0	1919700000	10.066	0.457229	0.60896	-1.55286	-0.934928	0.0017926	0.999442	-0.0108843	-0.0051277	0.925292	0.587296	-1.77282	-1.57133	1.03505	0.0984934	3.46808	1.96091	D3ZSF3
D3ZSL2		Abracl	5	5	5	51.9	51.9	51.9	9.0303	0	4700800000	104.16	0.333589	0.796518	-0.206747	-0.560613	0.270284	0.920443	-0.223101	-0.506417	0.217263	0.96999	-0.480448	-0.480473	1.75646	0.064849	-0.767672	-2.39799	D3ZSL2
D3ZSP1;D4A8M5;F7ETL6		LOC100361838;Snrpep2;Zfp341	2	2	2	29.3	29.3	29.3	10.76	0	1069900000	22.578	0.311846	0.739651	-1.05148	-0.680363	0.0609779	0.958275	0.277546	0.162066	NaN	1	0	NaN	1.04433	0.100713	2.82106	1.95039	D3ZSP1;D4A8M5;F7ETL6
D3ZT01		Cog2	10	10	10	27.4	27.4	27.4	81.804	0	152260000	41.596	1.17822	0.242487	-1.29271	-1.82476	0.707163	0.907437	-1.27585	-1.30498	0.0487525	1	0.0892532	0.118996	0.126479	0.812534	0.388431	0.313028	D3ZT01
D3ZT71		Bcl2l13	7	7	7	28.1	28.1	28.1	46.734	0	227940000	15.933	1.11157	0.267638	1.22492	1.7384	0.734241	0.948618	0.465303	1.13406	0.197188	0.976595	0.267405	0.414957	0.690584	0.299045	-0.512405	-1.13675	D3ZT71
D3ZT90		Gcdh	32	32	32	74.7	74.7	74.7	49.713	0	20132000000	323.31	0.815592	0.708934	-0.141106	-0.745244	0.242507	0.932862	0.172087	0.443414	1.56782	0.665987	0.269603	1.33307	0.673906	0.520485	-0.154148	-0.742052	D3ZT90
D3ZT98		Bola3	2	2	2	33.6	33.6	33.6	12.297	0	91568000	12.085	0.455364	0.661194	0.526534	0.834413	0.595526	0.922872	-0.525692	-1.01768	0.0366569	0.999381	0.0556449	0.0879835	0.0771398	0.903843	0.0930419	0.175538	D3ZT98
D3ZTB4		Vps11	12	12	12	21.9	21.9	21.9	101.17	0	351130000	46.008	0.551195	0.661534	-0.300217	-0.834585	0.0861434	0.953211	0.0895243	0.18778	0.792904	0.749859	-0.423152	-1.1221	0.144689	0.857528	-0.0655586	-0.242222	D3ZTB4
D3ZTE0	Coagulation factor XII;Coagulation factor XIIa heavy chain;Coagulation factor XIIa light chain	F12	4	4	4	13.1	13.1	13.1	65.843	0	102870000	9.994	0.227679	0.839217	-0.319959	-0.475263	0.841517	0.855766	-1.29124	-1.48626	0.459562	0.865747	0.755575	0.876926	NaN	1	0	NaN	D3ZTE0
P62752;F1LT35;D3ZTH8;D3ZNM1;D3ZTX9;D4AAL7;D3ZFK7	60S ribosomal protein L23a	Rpl23a;RGD1564606;LOC689899;RGD1562755;RGD1565170;LOC683904;LOC690335	12	12	12	46.8	46.8	46.8	17.695	0	2678700000	49.71	1.09788	0.327747	0.68971	1.55377	0.00340947	0.999093	-0.00503683	-0.00849336	0.314088	0.974491	0.120607	0.453929	2.48611	0.0465481	0.872648	3.28669	P62752;F1LT35;D3ZTH8;D3ZNM1;D3ZTX9;D4AAL7;D3ZFK7;A0A0G2JU90;D3ZSR8
D3ZTL0		Tcerg1	15	15	14	17.7	17.7	16.7	121.85	0	375320000	29.964	0.401735	0.723504	-0.360604	-0.717541	1.27971	0.829368	-0.571574	-1.69562	0.125502	1	-0.0750966	-0.229206	1.31933	0.108428	-0.675845	-1.88046	D3ZTL0
D3ZTN2		Cmc1	6	6	6	53.8	53.8	53.8	12.572	0	293230000	33.408	0.213209	0.85192	-0.308741	-0.450638	0.488315	0.91373	-0.298106	-0.788571	0.770523	0.726575	-0.559786	-1.17869	0.58954	0.423789	-0.301846	-0.897932	D3ZTN2
D3ZTR1		Mrps17	5	5	5	63	63	63	13.999	0	194950000	64.042	0.139129	0.906583	-0.167778	-0.298543	0.385074	0.9049	-0.477255	-0.743978	0.285903	0.959855	-0.367321	-0.568942	0.0712594	0.907947	-0.0977848	-0.166678	D3ZTR1
D3ZTR5;M0R785;A0A0G2K6U2		Zbed5;Chchd2	4	4	4	7.7	7.7	7.7	84.034	0	187190000	103.55	0.181763	0.867496	-0.376887	-0.409666	0.264868	0.91767	-0.363231	-0.546989	0.558	0.782169	0.996779	1.03742	1.23525	0.0918475	1.25524	2.04755	D3ZTR5;M0R785;A0A0G2K6U2
D3ZTT7		Sun2	20	20	20	36.3	36.3	36.3	81.526	0	444770000	141.07	0.286811	0.807294	-0.268412	-0.541548	0.427724	0.904784	-0.313878	-0.735961	0.455612	0.862693	0.845012	0.882348	0.364902	0.512197	0.66571	0.757665	D3ZTT7
D3ZTV0		Fermt1	16	15	15	31.5	30.4	30.4	77.045	0	226580000	37.477	0.396473	0.724127	0.374562	0.716657	0.304265	0.918536	-0.199726	-0.531399	0.134284	1	0.0783748	0.242186	0.110196	0.901304	0.0442545	0.178969	D3ZTV0
D3ZTW1		Ints5	2	2	2	3	3	3	108.4	0	37599000	4.6618	1.46498	0.207062	-0.891495	-1.98166	NaN	1	0	NaN	0.156744	0.99151	0.135252	0.309915	NaN	1	0	NaN	D3ZTW1
D3ZTW7		Atpaf2	8	8	8	39.9	39.9	39.9	34.192	0	203610000	16.518	0.508834	0.595432	0.822992	0.958005	0.44267	0.912564	0.647139	0.857893	0.814787	0.680039	0.773002	1.29806	2.89755	0.0522892	-0.837517	-3.66702	D3ZTW7
D3ZTX0	Transmembrane emp24 domain-containing protein 7	Tmed7	6	6	6	33.6	33.6	33.6	25.479	0	831320000	99.767	0.928512	0.368051	0.819483	1.44334	0.18917	0.936223	0.200752	0.388673	0.351554	0.940816	-0.384276	-0.661186	0.99754	0.217576	0.406006	1.34469	D3ZTX0
D3ZTX4		Mgam	74	74	74	50	50	50	204.94	0	13304000000	323.31	0.97554	0.472091	-0.354411	-1.20372	0.208822	0.93343	-0.160296	-0.395595	0.0194036	0.995561	-0.00845877	-0.0338151	1.99537	0.0599618	-0.643788	-2.47523	D3ZTX4;P23739
D3ZTZ4		Atp6v1g3	7	7	7	62.7	62.7	62.7	13.773	0	750680000	107.95	0.523467	0.560407	1.34904	1.02488	0.0881096	0.956217	-0.0766039	-0.184264	0.0406646	0.998808	0.03455	0.0865394	0.426546	0.51512	0.331534	0.75321	D3ZTZ4
D3ZU13		LOC100911431	33	33	29	28.1	28.1	25.7	175.7	0	1445900000	192.12	0.0449901	0.977087	-0.0212741	-0.0797722	0.220152	0.93435	-0.143024	-0.397101	1.06117	0.684311	0.372092	1.2671	1.45059	0.116363	0.479191	1.79078	D3ZU13;M0RD03
D3ZU51		Rpp30	3	3	3	16.4	16.4	16.4	29.485	0	74675000	4.698	0.613014	0.59504	-0.403903	-0.959393	0.383895	0.90941	0.589962	0.76512	0.259308	0.975958	-0.127971	-0.417808	1.85537	0.0505967	-1.0055	-2.70648	D3ZU51
D3ZU54	Density-regulated protein	Denr	3	3	3	24.2	24.2	24.2	21.825	0	88970000	9.4796	0.901515	0.45007	-0.462769	-1.24913	1.66273	0.696245	-1.47541	-2.54616	2.14738	0.379158	-1.62878	-2.8561	0.499013	0.368714	-0.933041	-0.993133	D3ZU54
D3ZUB0		Rcn1	12	12	12	50.2	50.2	50.2	38.09	0	277880000	45.418	0.447933	0.637567	0.950801	0.88716	0.397681	0.913616	0.728306	0.805143	0.527114	0.831422	-0.682615	-0.952372	0.392857	0.513526	0.445273	0.75536	D3ZUB0
D3ZUC2		Mov10	18	18	18	26.8	26.8	26.8	113.76	0	252030000	31.005	0.358815	0.736868	0.435897	0.687872	0.164367	0.943765	0.132114	0.322177	0.133207	1	0.0611945	0.221835	1.19986	0.161809	-0.444422	-1.55022	D3ZUC2
D3ZUC9		Oxsr1	11	11	8	34	34	26.2	58.204	0	482980000	71.077	1.12272	0.380073	-0.46628	-1.42032	0.5964	0.951137	-1.08991	-1.13225	0.603927	0.797396	-0.566935	-1.01252	2.49236	0.0459512	-0.949883	-3.39775	D3ZUC9
D3ZUD8		Tm9sf3	12	12	12	21	21	21	69.968	0	1233400000	159.51	2.93291	0.117839	-0.645315	-2.79096	0.987205	0.877605	-0.551035	-1.42493	0.404724	0.929507	-0.402226	-0.732486	2.25674	0.0621859	-0.50924	-2.43304	D3ZUD8
D3ZUI1		Apip	7	7	7	45.2	45.2	45.2	27.053	0	77197000	11.163	0.980638	0.347016	0.815663	1.49499	0.358143	0.900847	-0.446368	-0.699758	0.377298	0.940206	0.322435	0.67017	0.00488958	0.994217	-0.00682831	-0.0121277	D3ZUI1
D3ZUJ5		Dtymk	3	3	3	25.9	25.9	25.9	23.973	0	133460000	52.554	1.0489	0.289706	-1.23661	-1.67144	0.864273	0.873733	-0.963527	-1.4577	0.365093	0.926251	0.744495	0.741598	0.403054	0.468322	0.728614	0.824296	D3ZUJ5
D3ZUJ8		Tmtc3	7	7	7	12	12	12	104.06	0	89728000	11.514	1.09047	0.331522	-0.666305	-1.53506	0.334512	0.906738	0.316087	0.628137	0.0650371	1	-0.0604958	-0.138895	2.01583	0.0884024	-0.421543	-2.07049	D3ZUJ8
D3ZUJ9		Snx8	8	8	8	24	24	24	52.657	0	102010000	7.1774	1.21204	0.268337	-0.85128	-1.73217	0.0429243	0.972422	0.0819921	0.107188	1.66652	0.497333	-1.2607	-2.27485	1.19242	0.110168	-0.812807	-1.83304	D3ZUJ9
D3ZUK4		Trim33	2	2	2	2.1	2.1	2.1	124.14	0	63922000	6.045	0.0530726	0.960505	-0.107261	-0.131103	0.555751	0.914081	0.567903	0.98546	NaN	1	0	NaN	0.263006	0.656533	0.301409	0.533123	D3ZUK4
D3ZUL1		Ccdc124	5	5	5	26.7	26.7	26.7	25.317	0	113150000	8.3356	0.665205	0.531957	0.559967	1.08312	NaN	1	0	NaN	NaN	1	0	NaN	NaN	1	0	NaN	D3ZUL1
D3ZUL3		Col6a1	39	39	39	45.3	45.3	45.3	108.8	0	13606000000	323.31	0.183773	0.889039	-0.134951	-0.345309	0.446713	0.90138	0.220457	0.686259	0.522949	0.953216	-0.146242	-0.627735	0.778651	0.539759	-0.127259	-0.71243	D3ZUL3
D3ZUM4	Beta-galactosidase	Glb1	26	26	25	38.9	38.9	38.9	73.227	0	6077300000	287.69	2.58047	0.11623	-0.830441	-2.83162	0.329732	0.909176	-0.242404	-0.586986	0.0449464	0.998806	-0.0377432	-0.095062	2.47916	0.0467974	-0.819338	-3.20089	D3ZUM4
D3ZUN5		Pofut2	2	2	2	5.4	5.4	5.4	49.543	0.0042986	23915000	2.1283	0.323598	0.783205	-0.265248	-0.584733	0.528074	0.919386	-0.369566	-0.873231	0.125245	0.998668	-0.127313	-0.261622	1.09123	0.117226	-0.984638	-1.78523	D3ZUN5
D3ZUT9		Ints3	8	8	8	14.1	14.1	14.1	117.89	0	338440000	75.625	0.287701	0.774639	-0.60712	-0.611659	0.0770526	0.950444	0.2321	0.196167	0.708441	0.743625	0.625895	1.14258	0.0759129	0.893918	0.195715	0.192216	D3ZUT9
D3ZUV2		Mib1	2	2	2	3.6	3.6	3.6	110.1	0	54386000	6.3448	0.417788	0.685441	-0.520592	-0.785279	1.61771	0.703917	-1.71031	-2.54981	0.993219	0.617567	0.745726	1.46507	0.0998867	0.872119	0.110513	0.220012	D3ZUV2
D3ZUV3		Eif2a	15	15	15	41.9	41.9	41.9	65.348	0	643340000	106.38	1.85061	0.337402	-0.29697	-1.52286	0.03104	0.992955	-0.00808907	-0.0426583	0.696093	0.905009	-0.177857	-0.776609	1.14203	0.197485	0.36935	1.40734	D3ZUV3
D3ZUV9		Cnot3	3	3	3	6.5	6.5	6.5	81.88	0	61756000	11.513	0.550545	0.575934	-0.72994	-0.997087	0.360278	0.901019	-0.496511	-0.714034	0.0666383	1	-0.0563648	-0.138971	0.0125081	0.98346	0.0194656	0.0313756	D3ZUV9
D3ZUX1		Hykk	29	29	29	66	66	66	42.475	0	27453000000	323.31	2.20948	0.173247	-0.542199	-2.19397	0.121098	0.949242	-0.10464	-0.247618	1.33946	0.66806	-0.318445	-1.34092	1.6322	0.132955	-0.352024	-1.6832	D3ZUX1
D3ZUX5		Chchd3	19	19	19	64.8	64.8	64.8	26.434	0	3770500000	314	2.42904	0.0936774	2.20998	3.41729	0.538057	0.916445	0.906831	1.02932	0.295013	0.967061	-0.191388	-0.507715	6.40381	0.0346667	1.18235	8.79439	D3ZUX5
D3ZUX7		Acsf3	27	27	27	64.2	64.2	64.2	65.265	0	3516700000	227.59	3.66292	0.0939439	-0.705576	-3.34605	0.220367	0.935863	-0.162054	-0.410742	0.402578	0.957014	-0.165403	-0.579375	1.06634	0.286767	-0.256839	-1.16593	D3ZUX7
D3ZUY0		Rdh14	6	6	6	26.6	26.6	26.6	36.195	0	230370000	12.768	1.58801	0.216357	-0.662846	-1.93392	0.989126	0.894629	-0.440259	-1.33943	0.29351	0.968528	-0.179235	-0.497216	1.80855	0.0809117	-0.532516	-2.14799	D3ZUY0
D3ZUY8		Ap2a1	28	19	19	37.9	28	28	107.67	0	892770000	147.15	2.86373	0.105944	-0.885695	-3.1098	0.211526	0.937784	-0.117725	-0.365984	0.817039	0.682319	-0.68625	-1.27333	1.64954	0.105609	-0.45979	-1.908	D3ZUY8
D3ZUZ4		Fam20b	3	3	3	9.8	9.8	9.8	46.568	0	46306000	15.39	0.119864	0.927016	0.105122	0.243993	0.851893	0.891087	-0.705313	-1.36782	1.26023	0.551615	0.729796	1.69314	0.821177	0.324981	-0.297759	-1.07992	D3ZUZ4
D3ZV37		Cisd3	2	2	2	15.8	15.8	15.8	18.069	0	473710000	4.6802	3.08614	0.0889655	2.22238	4.21552	0.0702175	0.956507	0.200431	0.178948	0.0440786	1	-0.0937708	-0.11008	0.975768	0.11944	1.68003	1.76434	D3ZV37
D3ZV63		RGD1307830	3	3	3	13	13	13	50.063	0	197160000	18.773	0.716052	0.431179	-1.34142	-1.28726	0.247224	0.919611	0.517255	0.543442	0.538305	0.837293	-0.542982	-0.932198	0.162168	0.7571	-0.462221	-0.389361	D3ZV63
D3ZV82		LOC685067	12	12	11	29.2	29.2	25.9	71.353	0	281420000	44.511	0.819782	0.377438	-1.42126	-1.42667	0.261821	0.920306	-0.243403	-0.505288	0.676696	0.816707	-0.360515	-0.981277	1.61086	0.0622688	-1.03855	-2.4354	D3ZV82
D3ZV91		L3hypdh	16	16	16	65	65	65	37.914	0	4613600000	259.37	0.502361	0.731509	-0.200056	-0.698463	0.384265	0.908557	-0.263764	-0.659762	0.938913	0.830933	-0.208921	-0.950566	1.00199	0.193675	-0.481816	-1.42261	D3ZV91
D3ZV96		Fam84b	7	7	7	34.8	34.8	34.8	34.562	0	156120000	55.109	0.376651	0.709249	0.601422	0.744654	0.368594	0.909799	0.773208	0.765767	0.57017	0.95434	0.131122	0.620492	2.22498	0.0465641	1.35745	3.42359	D3ZV96
D3ZVB7		Ogn	12	12	12	42.6	42.6	42.6	34.069	0	494570000	58.609	0.245906	0.812117	0.449298	0.526179	0.0179008	0.991793	0.0363269	0.046085	0.523712	0.864422	-0.433215	-0.877957	0.220038	0.716776	-0.242811	-0.452057	D3ZVB7
D3ZVD8		Hdac6	23	23	23	28	28	28	125.88	0	1635500000	182.16	1.95193	0.149369	-0.868818	-2.38164	0.467326	0.904037	-0.25489	-0.73567	1.92688	0.511093	-0.665892	-2.13608	1.47347	0.113929	-0.477993	-1.80667	D3ZVD8
D3ZVI9		LOC100911365	6	6	6	49.1	49.1	49.1	23.263	0	663560000	94.154	1.07225	0.402	-0.44805	-1.36714	0.0823162	0.957761	0.0670037	0.170022	0.610958	0.779319	-0.652876	-1.04489	0.788298	0.225475	-0.674285	-1.31641	D3ZVI9
D3ZVM5		Hspa12b	14	11	11	26.7	23.6	23.6	76.194	0	221020000	16.934	0.293276	0.793076	-0.313815	-0.566426	1.21926	0.757926	1.68047	2.02999	1.94683	0.350615	-2.00471	-2.73978	2.73694	0.0470459	-0.835427	-3.49538	D3ZVM5
D3ZVN7		Ppox	20	20	20	65.4	65.4	65.4	50.784	0	2477300000	300.18	1.80942	0.255502	-0.423638	-1.77773	0.0696692	0.961593	-0.0594893	-0.146892	0.0135291	0.998129	-0.00794824	-0.0264015	2.25749	0.0567356	-0.58724	-2.59851	D3ZVN7
D3ZVQ0	Ubiquitin carboxyl-terminal hydrolase	Usp5	33	33	33	50.1	50.1	50.1	95.778	0	4847700000	323.31	0.858677	0.581295	-0.244808	-0.984101	0.351756	0.917908	-0.171747	-0.553868	0.0640853	0.99917	-0.0269845	-0.107184	0.89857	0.303381	-0.293725	-1.12859	D3ZVQ0
D3ZVR7	Prostamide/prostaglandin F synthase	Fam213b	6	6	6	36.3	36.3	36.3	21.607	0	500840000	26.748	2.63315	0.0861176	2.18002	3.65198	0.322559	0.90403	0.418251	0.64343	0.746304	0.72494	0.597241	1.17068	0.209297	0.736199	0.206516	0.422939	D3ZVR7
D3ZVS2		L2hgdh	24	24	24	52.7	52.7	52.7	50.732	0	2024200000	177.79	1.72035	0.198898	-0.659296	-2.02783	0.442528	0.906283	-0.172184	-0.628078	0.567225	0.942277	0.145857	0.650166	1.11639	0.221714	0.331252	1.33156	D3ZVS2
D3ZVU4		Rbks	5	5	5	22.6	22.6	22.6	33.974	0	322120000	155.56	0.0610738	0.955122	-0.102485	-0.146217	0.243515	0.918389	0.5162	0.537078	0.313743	0.962835	-0.188821	-0.525018	0.0937997	0.903929	0.0537841	0.174947	D3ZVU4
D3ZW08	Adenylosuccinate lyase	Adsl	21	21	21	60.3	60.3	60.3	54.852	0	1908800000	323.31	3.68075	0.0852727	-1.02501	-3.94092	0.404985	0.907815	-0.24498	-0.668274	0.89637	0.725948	-0.39319	-1.17784	0.452357	0.518245	-0.278114	-0.748315	D3ZW08
D3ZW15		Sec24b	12	11	11	15.4	14.7	14.7	134.71	0	269790000	24.605	1.69117	0.21491	-0.593164	-1.94085	0.214174	0.936446	-0.177086	-0.411949	0.314529	0.976393	-0.0961299	-0.414505	1.86531	0.0585012	-0.753195	-2.49254	D3ZW15
D3ZW55	Inosine triphosphate pyrophosphatase	Itpa	14	14	14	87.9	87.9	87.9	21.927	0	3269400000	323.31	1.87723	0.177273	-0.674233	-2.15454	2.27078	0.652615	-0.729835	-2.68724	0.584939	0.953263	0.129033	0.622286	0.686485	0.389882	-0.278207	-0.954693	D3ZW55
D3ZWA8		Appl1	18	18	18	44.9	44.9	44.9	75.401	0	747940000	92.219	0.599003	0.581169	-0.483608	-0.983959	0.0906695	0.950267	0.0903597	0.19528	0.465319	0.867557	-0.684576	-0.874073	1.21992	0.190344	-0.350595	-1.43103	D3ZWA8
D3ZWC6		Sntb1	5	4	4	10.9	9.1	9.1	58.292	0	55517000	4.8377	0.270102	0.80346	-0.367918	-0.54888	0.448809	0.908854	0.580569	0.853276	0.475577	0.866383	-0.552276	-0.860734	NaN	1	0	NaN	D3ZWC6
D3ZWD6		C8a	14	14	14	36.6	36.6	36.6	66.273	0	168450000	150.99	0.727404	0.482065	0.668079	1.1859	0.281991	0.912106	-0.360147	-0.571346	0.636454	0.804862	-0.463453	-1.00589	1.40952	0.078038	1.05068	2.19772	D3ZWD6
D3ZWL6	Adenosylhomocysteinase	Ahcyl2	28	28	15	51.6	51.6	34.8	66.817	0	4427700000	323.31	0.040833	0.979719	-0.0166275	-0.0684424	0.0291547	0.990412	-0.0115881	-0.0490134	0.0412498	0.998188	0.03274	0.0862244	0.286924	0.745028	0.0977472	0.40709	D3ZWL6
D3ZWN1		Zfp259	6	6	6	25.5	25.5	25.5	50.854	0	49833000	22.345	0.140107	0.90369	0.19854	0.308632	0.330335	0.908592	-0.437445	-0.658886	0.106963	1	-0.130055	-0.234134	0.288012	0.622991	0.38372	0.591922	D3ZWN1
D3ZWR1		Nt5c	3	3	3	22.6	22.6	22.6	22.939	0	73068000	6.5528	0.378461	0.729455	-0.411769	-0.70677	0.183396	0.935043	-0.240636	-0.392583	NaN	1	0	NaN	NaN	1	0	NaN	D3ZWR1
D3ZWS0		Scrib	11	9	9	9.9	8.5	8.5	179.85	0	340770000	59.366	0.439517	0.671239	-0.505634	-0.809335	0.187298	0.936592	-0.243523	-0.399448	0.587042	0.8434	0.373542	0.911303	0.924607	0.138258	-1.4245	-1.6604	D3ZWS0
D3ZWS2		LOC690000	4	4	4	20.6	20.6	20.6	15.07	0	156370000	63.673	0.165574	0.879469	-0.39135	-0.382238	0.209624	0.933262	-0.283876	-0.444454	0.0280018	0.996554	0.0299631	0.0634873	0.782741	0.317163	0.337663	1.09742	D3ZWS2
D3ZX08	Alanine--tRNA ligase, mitochondrial	Aars2	6	6	6	9.5	9.5	9.5	107.8	0	165330000	62.653	0.0306837	0.979353	-0.0283409	-0.0673411	0.0647973	0.96138	0.0726275	0.145684	0.0265378	0.996905	-0.0179252	-0.0535991	0.512425	0.519791	-0.215019	-0.743463	D3ZX08
D3ZX38		Pfdn1	6	6	6	52.5	52.5	52.5	14.255	0	398460000	59.373	1.38153	0.317721	-0.460215	-1.58805	0.491948	0.912777	-0.285974	-0.783281	0.16175	0.992044	0.28239	0.360546	0.737346	0.213248	1.11821	1.35718	D3ZX38
D3ZX42		Rabgap1	15	15	15	22.4	22.4	22.4	120.96	0	646160000	155	2.03108	0.165128	-0.664867	-2.25122	0.129862	0.948664	-0.0776892	-0.239123	0.236287	0.986773	-0.105756	-0.371831	1.36981	0.165676	-0.35573	-1.53564	D3ZX42
P62902;D3ZX87;D4ABZ9;D4ACQ2;D3ZK34;D3ZU04;D3ZZ60;D3ZKU5	60S ribosomal protein L31	Rpl31;LOC100910017;Rpl31l4;LOC690384;RGD1565894;LOC102550734;LOC681356;RGD1564839	10	10	4	54.4	54.4	27.2	14.463	0	1617400000	119.48	1.77301	0.169699	0.839558	2.21455	0.158027	0.945272	-0.10887	-0.298642	0.90111	0.706323	0.433712	1.21538	2.22778	0.0676813	0.484376	2.35551	P62902;D3ZX87;D4ABZ9;D4ACQ2;D3ZK34;D3ZU04;D3ZZ60;D3ZKU5;D3Z8W1;A0A0G2K7E3;D4A172;D3ZAC7;D3ZVF5;D4ACA9;D3ZDE9;F1LVW2
D3ZXA6		Pdpr	12	12	12	21.5	21.5	21.5	98.818	0	166120000	93.726	0.45258	0.692283	-0.355273	-0.772197	0.265606	0.91806	-0.299722	-0.531106	0.0609668	1	-0.081507	-0.140432	0.116909	0.84365	-0.165401	-0.266072	D3ZXA6
D3ZXB8		Etnk1	4	4	4	19.3	19.3	19.3	41.956	0	176100000	10.299	0.854094	0.346736	-1.74479	-1.49793	0.118723	0.941622	0.2705	0.285048	0.307237	0.952784	-0.431641	-0.613185	0.177976	0.740198	-0.432761	-0.417079	D3ZXB8
D3ZXF8		Mrpl43	6	6	6	51.9	51.9	51.9	17.575	0	149440000	11.795	0.266749	0.809549	0.320968	0.532475	0.457098	0.909158	0.528348	0.851772	0.0474891	1	0.0782331	0.11434	0.278182	0.616539	-0.534326	-0.602822	D3ZXF8
D3ZXF9		Mrpl12	8	8	8	32.6	32.6	32.6	29.441	0	222750000	33.08	1.32373	0.219437	-1.07952	-1.92279	0.0815868	0.951154	-0.233469	-0.206024	0.55159	0.780954	1.09751	1.03878	0.750352	0.185649	1.85018	1.44544	D3ZXF9
D3ZXH7		Alyref	7	7	7	42.3	42.3	42.3	19.915	0	704090000	105.58	0.0652041	0.951515	0.129549	0.159095	0.38064	0.899309	-0.332895	-0.691592	0.870036	0.749077	0.364781	1.13259	0.352008	0.594425	0.276925	0.638282	D3ZXH7
D3ZXJ5		Eftud1	16	16	16	20.7	20.7	20.7	125.69	0	217180000	34.969	0.205465	0.854071	-0.360067	-0.447589	0.602615	0.925237	-0.6878	-1.07512	1.14241	0.575209	0.775898	1.6138	0.199075	0.714791	0.422332	0.454386	D3ZXJ5
D3ZXK4		Abhd11	13	13	13	78.2	78.2	78.2	33.215	0	1422000000	197.68	3.31179	0.0924062	-0.764715	-3.24556	0.0997568	0.946037	-0.125948	-0.22366	0.108719	1	-0.0529997	-0.187352	0.186911	0.787638	-0.125175	-0.347921	D3ZXK4
D3ZXL1		Arih1	16	16	16	38.6	38.6	38.6	64.016	0	253970000	51.388	0.293819	0.782614	-0.381837	-0.586009	0.0843836	0.951567	-0.143681	-0.200584	0.450451	0.903789	0.373839	0.774106	0.305714	0.680953	0.153821	0.497933	D3ZXL1
D3ZXP3	Histone H2A	H2afx	6	3	1	32.2	25.9	25.9	15.114	0	6360000000	323.31	0.905401	0.379308	-0.82827	-1.42209	0.0955009	0.947518	-0.195372	-0.230474	0.218355	0.976393	-0.16075	-0.402056	0.128585	0.811408	0.350624	0.314567	D3ZXP3
D3ZXQ0	Carboxylic ester hydrolase	Ces2g	18	18	15	45	45	40.9	62.909	0	3090100000	250.34	0.0480287	0.970059	-0.0418401	-0.102545	0.0364696	0.979512	0.0356941	0.0814025	1.09742	0.659796	0.453257	1.37482	0.247168	0.731529	-0.144786	-0.4312	D3ZXQ0;M0R8J8;G3V7J5;A0A0G2K1L3
D3ZXS8		Ube2k	9	9	9	47	47	47	22.406	0	523010000	21.723	0.527715	0.576427	0.920133	0.995563	0.547091	0.911691	0.229559	0.77811	0.251716	0.971413	-0.258757	-0.490349	0.0746777	0.933006	-0.0300064	-0.123511	D3ZXS8
D3ZXY4		Aldh8a1	42	42	42	81.7	81.7	81.7	53.498	0	65406000000	323.31	1.7476	0.207614	-0.588647	-1.97385	0.0254138	0.990763	0.0190425	0.0534633	0.641876	0.933581	-0.154144	-0.703269	1.99883	0.0934936	-0.407424	-2.02585	D3ZXY4
D3ZY02		Athl1	3	3	3	8.6	8.6	8.6	76.953	0	121420000	19.113	0.129705	0.902258	-0.381513	-0.313106	0.0673818	0.958487	0.177423	0.170848	0.782731	0.676419	-0.914331	-1.29717	0.332749	0.549462	0.594944	0.698188	D3ZY02
D3ZY44		Mrps2	8	8	8	50.5	50.5	50.5	32.175	0	816350000	172.4	1.07114	0.363711	-0.558729	-1.45418	0.279272	0.918404	-0.269825	-0.538992	0.209347	0.995589	-0.0650214	-0.288048	0.544233	0.511074	-0.20895	-0.760299	D3ZY44
D3ZY47		RGD1559896	5	5	5	30.2	30.2	30.2	35.668	0	279520000	88.89	0.457994	0.632693	-0.887068	-0.895592	0.177248	0.934931	0.317001	0.398132	0.303873	0.976149	-0.10595	-0.42448	2.00691	0.0702766	-0.543037	-2.31928	D3ZY47
D3ZY71		LOC100910137	7	7	7	69.7	69.7	69.7	8.7558	0	386810000	20.356	0.0680844	0.949911	0.121366	0.163434	0.177682	0.942897	-0.148137	-0.348843	0.186693	0.976662	-0.284109	-0.402156	0.207883	0.781578	0.110138	0.357239	D3ZY71
D3ZYG0		Vav2	8	8	8	12.4	12.4	12.4	99.838	0	128440000	19.207	1.38062	0.21047	-1.03329	-1.96302	0.00778081	0.99684	0.0157676	0.0202238	0.0818266	0.998955	-0.13236	-0.191081	0.451514	0.518322	-0.276247	-0.746106	D3ZYG0
D3ZYI0		Gca	3	3	3	20	20	20	24.584	0	193690000	8.766	0.928178	0.38759	-0.695804	-1.3992	0.185455	0.936416	0.405837	0.424203	1.06971	0.720391	-0.308892	-1.18921	0.0374685	0.957012	-0.0243314	-0.0753401	D3ZYI0
D3ZYK9		Npm3	3	3	3	32.9	32.9	32.9	18.917	0	83177000	85.4	0.499618	0.648587	-0.434163	-0.857421	0.0696099	0.957981	-0.0925078	-0.160984	0.0819224	1	-0.0507301	-0.155177	0.861528	0.196909	0.7063	1.41313	D3ZYK9
D3ZYL0		Ripk1	3	3	3	7.3	7.3	7.3	74.756	0	83148000	12.496	0.461405	0.654141	0.553128	0.848431	0.412949	0.907907	0.222644	0.657912	0.0933178	1	0.100659	0.201592	0.839076	0.221089	-0.58705	-1.33411	D3ZYL0
D3ZYM7		Lyrm4	7	7	7	45.1	45.1	45.1	10.816	0	218220000	27.555	0.520204	0.662576	0.338714	0.832391	0.158777	0.943672	-0.180862	-0.336393	0.134051	0.996215	0.199048	0.297622	1.02222	0.157192	-0.671909	-1.5738	D3ZYM7
D3ZYQ8	Uridine-cytidine kinase	Uckl1	4	4	4	11.5	11.5	11.5	60.826	0	115710000	21.977	0.811761	0.401903	-1.04103	-1.36688	0.100643	0.948093	-0.169394	-0.235972	1.69525	0.469043	-1.47385	-2.36441	1.53214	0.0585625	1.56501	2.53252	D3ZYQ8
D3ZYR1	F-BAR domain only protein 2	Fcho2	13	13	13	25.3	25.3	25.3	88.711	0	1316300000	188.35	1.40733	0.242732	-0.700877	-1.82245	0.214653	0.936261	-0.177417	-0.412738	0.176437	0.991724	0.102423	0.310702	0.00150195	0.998268	0.00112597	0.00323917	D3ZYR1
D3ZYR4		Sema4d	4	4	4	9.3	9.3	9.3	95.583	0	145090000	5.5557	0.511829	0.585006	0.957884	0.978098	0.180361	0.937387	0.466698	0.420647	NaN	1	0	NaN	1.2763	0.0770928	1.76231	2.20763	D3ZYR4
D3ZYS7		G3bp1	18	18	14	51.6	51.6	46.7	51.786	0	2892100000	323.31	0.00656532	0.994691	-0.00461342	-0.0136575	0.152177	0.941317	-0.0888939	-0.274914	0.238795	0.976176	0.13753	0.40727	0.503613	0.607117	0.137601	0.61744	D3ZYS7
D3ZYT2		Mrps5	9	9	9	29.4	29.4	29.4	48.136	0	146680000	24.2	0.291383	0.776647	0.5023	0.604696	0.517907	0.912595	0.445665	0.89844	0.549017	0.957298	0.115573	0.574699	0.290802	0.631055	0.319415	0.577967	D3ZYT2
D3ZYT8		Pikfyve	8	8	8	3.9	3.9	3.9	238.17	0	70333000	11.577	0.0103202	0.991523	-0.0183164	-0.0260495	0.106799	0.948917	0.168374	0.24698	0.0226152	0.997624	0.0318233	0.054274	0.0976204	0.862211	0.181345	0.234236	D3ZYT8
D3ZYU4		Cox20	5	5	5	55.6	55.6	55.6	13.078	0	65530000	59.856	1.53546	0.199806	0.853976	2.02386	0.0400263	0.977608	0.0465393	0.0924181	0.147398	0.995274	0.148022	0.302867	0.599505	0.287771	1.13713	1.16365	D3ZYU4
D3ZYW7	Frataxin, mitochondrial;Frataxin intermediate form;Frataxin mature form	Fxn	6	6	6	27.4	27.4	27.4	23.066	0	391980000	72.589	0.0369168	0.97179	-0.0973929	-0.0952607	0.279414	0.91651	-0.358017	-0.567092	1.15567	0.54029	1.05165	1.72012	0.323568	0.562818	0.571872	0.680592	D3ZYW7
D3ZYX8		Cox7a2l	5	5	5	35	35	35	13.273	0	695850000	44.352	0.71773	0.429093	1.42035	1.29636	0.551893	0.918117	-1.00558	-1.06053	0.221138	0.990801	0.071376	0.308064	0.660356	0.22812	1.88003	1.30855	D3ZYX8
D3ZYY0		Sdr39u1	3	3	3	11.7	11.7	11.7	31.943	0	399010000	13.874	0.112784	0.9116	-0.485921	-0.283205	0.388595	0.911683	-0.91111	-0.80918	0.595195	0.749775	-1.214	-1.10741	NaN	1	0	NaN	D3ZYY0
D3ZZ21		Ndufb6	11	11	11	79.7	79.7	79.7	15.638	0	2929800000	116.26	0.502449	0.589344	1.00139	0.969383	0.891779	0.874845	1.09273	1.51834	0.1587	0.988396	-0.182527	-0.332428	1.61547	0.076292	0.749964	2.23849	D3ZZ21
D3ZZ38	Sorting nexin	Snx18	9	9	9	19.8	19.8	19.8	67.866	0	147730000	17.648	0.315336	0.767659	-0.440766	-0.629351	0.161165	0.937736	0.281149	0.364462	0.644706	0.766473	-0.663283	-1.08545	1.00607	0.132728	1.00082	1.68492	D3ZZ38
D3ZZ95;F1M706;M0RCN1;D4A1Q0;D3ZJJ6	60S ribosomal protein L36	LOC100361060;LOC100360439;LOC100361079;LOC100361644;LOC100359616	8	8	3	37.7	37.7	14.2	12.41	0	2078400000	52.166	0.342945	0.745208	0.460515	0.672087	0.191005	0.933101	0.763882	0.456988	0.42358	0.936286	0.328292	0.724175	0.499403	0.418568	0.485269	0.904796	D3ZZ95;F1M706;M0RCN1;D4A1Q0;D3ZJJ6
D3ZZA8		Sec24a	18	18	17	20.1	20.1	19.4	118.87	0	369130000	71.452	0.317687	0.815383	-0.175005	-0.519452	0.7461	0.927606	-0.369243	-1.07653	0.0657219	1	-0.0289369	-0.111754	0.536479	0.504202	-0.221162	-0.769841	D3ZZA8
D3ZZB0		Dip2c	5	5	5	5.6	5.6	5.6	173.96	0	32487000	4.4267	0.700406	0.537615	0.463294	1.07458	3.33582	0.773	-0.698165	-3.4677	0.030628	0.994829	0.0315695	0.0687363	0.597061	0.379084	-0.396933	-0.974648	D3ZZB0
D3ZZB2		Pex1	10	10	10	11.8	11.8	11.8	141.4	0	232020000	60.341	0.172491	0.88402	-0.213826	-0.364283	0.841536	0.876439	-0.903278	-1.41627	1.3424	0.53992	0.682619	1.73173	2.30424	0.0461695	-1.19835	-3.41788	D3ZZB2
D3ZZC1		Txndc5	15	15	15	50.4	50.4	50.4	46.353	0	1212300000	120.69	1.34558	0.268525	-0.638949	-1.72967	0.485925	0.900448	-0.201385	-0.697838	0.780832	0.737965	-0.491419	-1.15434	0.829363	0.433483	-0.182199	-0.881871	D3ZZC1
D3ZZC3	Kelch-like protein 22	Klhl22	4	4	4	11.7	11.7	11.7	71.773	0	60863000	31.129	0.542231	0.58916	-0.644422	-0.969268	0.821101	0.878532	1.0655	1.42536	0.0854148	0.998829	-0.106144	-0.190628	1.1433	0.143364	0.584701	1.63829	D3ZZC3
D3ZZH6		Map3k5	7	7	7	6.7	6.7	6.7	154.38	0	45153000	6.9528	0.24803	0.837326	0.243582	0.481631	0.179015	0.935974	-0.231106	-0.383147	0.303062	0.963772	0.187916	0.51354	0.0201979	0.972456	0.0235208	0.0477403	D3ZZH6;F1LUY7
D3ZZI6		Dsc3	5	5	5	9.6	9.6	9.6	100.72	0	86973000	15.982	0.276575	0.792155	-0.418773	-0.568713	0.241052	0.916455	-0.476003	-0.528303	0.721144	0.737269	-0.624756	-1.15529	0.262946	0.639042	0.435003	0.563649	D3ZZI6
D3ZZL3		Naglu	7	7	7	13.9	13.9	13.9	82.411	0	168620000	32.425	1.21648	0.218647	-1.61357	-1.92148	0.515183	0.913543	0.865499	0.99201	0.0765825	1	-0.145015	-0.183446	0.274464	0.607093	0.757421	0.617005	D3ZZL3
D3ZZL9	GRIP and coiled-coil domain-containing protein 2	Gcc2	18	18	18	15.5	15.5	15.5	195.08	0	225440000	15.977	0.287712	0.782828	0.412544	0.58393	1.13918	0.85419	-0.561134	-1.56734	0.603996	0.77755	-0.703501	-1.04896	0.478358	0.492811	0.2983	0.789035	D3ZZL9
D3ZZM3		Cog4	5	5	5	9.8	9.8	9.8	88.602	0	59221000	9.6976	0.102741	0.926799	-0.216415	-0.245008	0.159206	0.943255	0.215027	0.347332	0.355648	0.941894	0.312063	0.640679	1.23561	0.0804444	-1.82906	-2.1585	D3ZZM3
D3ZZN3	Acetyl-coenzyme A synthetase	Acss1	37	37	37	62.2	62.2	62.2	74.891	0	13235000000	323.31	0.235522	0.871686	0.133336	0.401517	0.226547	0.938923	-0.0983028	-0.358161	0.0740207	1	0.0622171	0.153327	0.86681	0.352168	-0.241592	-1.02356	D3ZZN3
P04646;D4A771;D3ZZN4	60S ribosomal protein L35a	Rpl35a;LOC100362049;LOC100362338	7	7	7	29.1	29.1	29.1	12.554	0	972170000	16.835	0.378723	0.689043	0.877011	0.777973	0.081768	0.955906	0.0980687	0.183956	0.022801	0.997361	0.0236102	0.0515554	0.651967	0.418551	-0.259077	-0.9052	P04646;D4A771;D3ZZN4;A0A096P6M4;F1M0T2
D3ZZR5		Snrpa1	13	13	13	52.5	52.5	52.5	28.317	0	531730000	57.705	1.13003	0.383412	-0.451555	-1.41148	0.52061	0.915994	-0.300184	-0.821021	0.260252	0.975737	0.115959	0.404944	0.459344	0.520881	0.260018	0.74134	D3ZZR5
D3ZZR9	Peptidyl-prolyl cis-trans isomerase	Fkbp2	8	8	8	48.6	48.6	48.6	15.388	0	729450000	134.04	0.493794	0.71915	-0.231185	-0.726021	0.697061	0.9087	-0.20917	-0.851635	0.0575719	1	0.0651288	0.128923	1.58704	0.0780887	-0.728092	-2.19028	D3ZZR9
D3ZZS8		Atp6v1b1	26	18	18	59.4	42.6	42.6	67.247	0	1924300000	197.47	0.0343125	0.979418	0.0269438	0.0720789	0.31166	0.914499	-0.230772	-0.559637	0.267801	0.960873	-0.351677	-0.539577	2.3849	0.0463518	-0.753937	-3.00451	D3ZZS8
D3ZZT9		Col14a1	28	28	28	22.7	22.7	22.7	192.56	0	466420000	163.43	0.211783	0.835306	-0.686386	-0.48737	0.268722	0.914005	0.738702	0.599045	0.302344	0.956588	-0.306337	-0.573283	0.620142	0.292715	0.852336	1.1533	D3ZZT9
D3ZZU8		Fn3k	5	5	5	27.6	27.6	27.6	23.575	0	233740000	60.433	0.154195	0.883876	-0.457384	-0.36602	1.68743	0.684706	1.33492	2.5301	1.30453	0.478	-1.44673	-1.95996	0.414536	0.46015	0.703682	0.838238	D3ZZU8
D3ZZW1		Dock1	14	14	14	9.7	9.7	9.7	214.96	0	223420000	30.247	1.87175	0.144418	-1.04049	-2.42268	0.286693	0.907395	-0.377485	-0.582391	0.164151	0.989758	-0.165276	-0.334069	1.73432	0.0779028	-0.611584	-2.20161	D3ZZW1
D3ZZX1		Inpp5a	5	5	5	14.3	14.3	14.3	47.622	0	35420000	6.7935	NaN	1	0	NaN	0.074032	0.959143	-0.101541	-0.171562	0.509229	0.899904	-0.309505	-0.798874	0.65005	0.355493	0.379592	1.01629	D3ZZX1
D3ZZZ9		Ctnnd1	47	47	47	55.8	55.8	55.8	104.07	0	4797700000	323.31	0.939629	0.452387	-0.41951	-1.24415	0.365743	0.918613	-0.136998	-0.522437	0.297735	0.990584	-0.0619855	-0.327935	0.50195	0.511128	-0.237947	-0.760114	D3ZZZ9
D4A022		Gapvd1	12	12	12	12.7	12.7	12.7	165.16	0	468730000	50.979	2.56795	0.116832	-0.754644	-2.7292	0.155873	0.945065	-0.0725503	-0.260551	0.485388	0.944184	0.171945	0.646646	0.816887	0.255741	-0.459793	-1.23408	D4A022
D4A031		Ddx42	7	7	7	15.3	15.3	15.3	102.07	0	189910000	25.679	0.0430055	0.968578	-0.0839438	-0.106705	1.07227	0.896044	-0.37628	-1.33258	0.409208	0.970544	-0.109467	-0.494999	0.495244	0.529763	-0.213919	-0.728367	D4A031
D4A040;D4A0K2		Mrps11;LOC690271	4	4	4	24.6	24.6	24.6	20.168	0	192000000	22.575	0.29393	0.777334	0.450407	0.600193	0.385666	0.905506	-0.466479	-0.742103	0.0220684	0.995483	-0.00872307	-0.0368786	0.345286	0.574502	0.362538	0.666142	D4A040;D4A0K2
D4A0E8	Protein arginine N-methyltransferase 5	Prmt5	14	14	14	28.7	28.7	28.7	72.694	0	410770000	64.742	0.0535779	0.962812	0.0684043	0.123497	0.600661	0.913603	-0.290584	-0.884199	0.521254	0.925703	-0.228461	-0.741131	1.01782	0.281657	-0.276982	-1.17716	D4A0E8
D4A0T0		Ndufb10	24	24	24	78.4	78.4	78.4	20.858	0	10031000000	323.31	0.0601678	0.963267	0.0448359	0.122296	0.0508719	0.976008	0.029273	0.0969656	0.730878	0.905275	-0.169366	-0.776055	0.19895	0.827803	-0.0660356	-0.287405	D4A0T0
D4A0W1		Emc4	4	4	4	28.4	28.4	28.4	20.158	0	105820000	5.219	0.050215	0.962542	0.104104	0.124734	1.07424	0.84243	1.10297	1.74046	0.608628	0.807987	-0.510848	-0.997953	0.685318	0.245009	1.00491	1.2682	D4A0W1
D4A0W7		Fndc3b	3	3	3	3.6	3.6	3.6	132.78	0	58908000	3.7924	0.37774	0.737093	-0.354092	-0.686685	0.903987	0.878061	0.784823	1.45336	1.01036	0.672044	-0.494383	-1.34524	0.190914	0.766413	-0.16145	-0.376428	D4A0W7
D4A0Y4		Oxnad1	9	9	9	35.9	35.9	35.9	37.427	0	157380000	15.554	1.8276	0.125533	1.77386	2.63212	0.295693	0.908472	0.503509	0.619818	0.760672	0.69826	0.742894	1.23279	1.09055	0.145837	0.640475	1.62605	D4A0Y4
D4A104		Mrpl45	10	10	10	42.5	42.5	42.5	35.439	0	578330000	57.39	0.412524	0.758925	-0.215891	-0.642784	0.329061	0.907583	0.456385	0.661201	0.23139	0.976574	0.182104	0.430244	0.175396	0.781611	-0.164941	-0.357033	D4A104
D4A131		Mrpl4	5	5	5	20.1	20.1	20.1	33.082	0	423170000	29.204	0.0122006	0.988947	-0.0291397	-0.0319045	0.205696	0.936937	-0.229751	-0.422962	0.509634	0.834305	-0.729546	-0.938837	1.55654	0.117193	-0.427764	-1.78751	D4A131
D4A133		Atp6v1a	56	56	56	80.7	80.7	80.7	68.264	0	39533000000	323.31	0.0508507	0.969782	-0.0346348	-0.101421	0.231415	0.93546	-0.130591	-0.39866	0.0051467	0.99867	-0.00364799	-0.0107198	1.20682	0.322865	-0.198065	-1.08381	D4A133
D4A197		Mcee	7	7	7	48.3	48.3	48.3	18.816	0	2723000000	104.47	1.95179	0.179176	-0.616196	-2.14093	0.0559063	0.969406	0.0550394	0.123102	0.650653	0.83792	0.308558	0.918231	0.860452	0.271772	-0.371969	-1.19685	D4A197
D4A1B2		Arpin	6	6	6	33.2	33.2	33.2	25.232	0	445200000	132.63	0.323555	0.772572	0.344001	0.615756	0.558586	0.91294	0.83876	1.04778	0.499547	0.903355	0.304977	0.786864	0.158536	0.815514	-0.118985	-0.308631	D4A1B2
D4A1B8		Dctn3	8	8	8	40.3	40.3	40.3	21.112	0	206400000	23.01	0.221883	0.850828	0.279301	0.456721	0.0317481	0.980169	-0.0502777	-0.0779453	0.378478	0.945051	0.287038	0.654706	0.263724	0.656716	0.298585	0.533253	D4A1B8
D4A1D4		Nudt14	5	5	5	23.4	23.4	23.4	24.431	0	84373000	6.9758	0.166295	0.883289	0.245489	0.362448	0.0347637	0.978757	0.0799718	0.0894336	0.663741	0.744244	-0.814029	-1.14167	0.414963	0.463153	0.662636	0.832726	D4A1D4
D4A1H8		Pwp1	4	4	4	14.2	14.2	14.2	55.809	0	98687000	16.482	0.200228	0.863314	-0.269686	-0.421703	0.120169	0.943041	-0.253757	-0.285843	0.438946	0.903334	-0.420884	-0.779163	0.753148	0.212424	-1.00597	-1.36024	D4A1H8
D4A1J3		Palm3	19	19	19	52.5	52.5	52.5	78.585	0	541470000	251.7	0.777698	0.608908	-0.242546	-0.934658	1.06947	0.878383	-0.438411	-1.40084	0.371474	0.943338	0.284041	0.645516	0.219899	0.771997	0.109471	0.36836	D4A1J3
D4A1J4	3-hydroxybutyrate dehydrogenase type 2	Bdh2	13	13	13	56.3	56.3	56.3	26.65	0	2619000000	184.9	0.0454461	0.969739	-0.0468906	-0.101085	0.0374623	0.983714	-0.0217996	-0.0723152	0.162213	1	0.0677667	0.257133	1.17931	0.224575	-0.302125	-1.31946	D4A1J4
D4A1J6		Ankfy1	23	23	23	34	34	34	128.66	0	1118900000	323.31	2.76719	0.117549	-0.688201	-2.76444	0.359369	0.906686	-0.309819	-0.656003	0.405229	0.933418	-0.299925	-0.690184	2.42045	0.0489328	-0.640816	-2.83717	D4A1J6
D4A1K4		RGD1310262	7	7	7	39.5	39.5	39.5	23.489	0	272400000	24.316	0.604234	0.524771	0.947854	1.09959	0.0902904	0.950913	0.127578	0.207748	0.613815	0.77747	-0.651065	-1.04766	0.387344	0.530349	0.3809	0.727303	D4A1K4
D4A1Q9		Ttll12	16	16	16	37.1	37.1	37.1	73.897	0	580470000	68.854	2.63224	0.11294	-0.839633	-2.88073	1.19935	0.841691	-0.554762	-1.61362	0.732409	0.766129	-0.435476	-1.07919	1.36539	0.152066	-0.389702	-1.59272	D4A1Q9
D4A1R8		Cpne1	6	6	6	23.5	23.5	23.5	58.843	0	340760000	167.78	1.21542	0.207686	-2.11305	-1.97584	1.03895	0.846293	-0.77663	-1.59541	1.81593	0.496848	-1.47597	-2.48417	1.31137	0.109154	-0.670917	-1.86875	D4A1R8
D4A1T7		Fam173a	2	2	2	17.1	17.1	17.1	23.915	0	49993000	16.018	0.245588	0.80828	0.533827	0.535592	0.20538	0.933803	-0.358147	-0.452324	NaN	1	0	NaN	NaN	1	0	NaN	D4A1T7
D4A208	SLIT-ROBO Rho GTPase-activating protein 2	Srgap2	8	8	8	13.4	13.4	13.4	120.88	0	94369000	15.488	1.42375	0.183427	-1.44211	-2.12126	0.0221792	0.990885	-0.0282555	-0.0529069	0.0601645	1	0.0692962	0.134933	0.0682109	0.911945	0.0967355	0.160807	D4A208;F1M287
D4A255		Tldc1	6	6	6	19.4	19.4	19.4	50.265	0	183550000	15.769	0.169288	0.8834	0.225959	0.362621	0.0956798	0.947396	-0.166274	-0.226148	0.554508	0.863541	-0.374587	-0.881157	0.700986	0.352066	-0.333801	-1.02513	D4A255
D4A264		Zadh2	11	11	11	36.1	36.1	36.1	40.535	0	864480000	45.578	0.315706	0.815273	-0.178116	-0.520246	0.0941508	0.951444	0.0876565	0.199274	0.599992	0.944049	0.139534	0.652691	0.0618691	0.937852	0.0349981	0.117094	D4A264
D4A2B0		Poldip3	5	5	5	21	21	21	46.321	0	64585000	20.697	0.800436	0.49795	0.44026	1.14965	0.138603	0.943594	-0.150482	-0.294538	0.281682	0.957145	0.411037	0.572328	0.087404	0.886654	0.115687	0.200777	D4A2B0
D4A2C6		Lsm4	6	6	6	27.5	27.5	27.5	15.204	0	407600000	21.609	0.896604	0.331507	1.5658	1.53634	0.45204	0.910534	1.10642	0.92234	0.171776	0.983913	-0.301569	-0.380691	0.690943	0.222832	1.42458	1.32549	D4A2C6
D4A2D7		Ipo4	6	6	6	9	9	9	118.93	0	291400000	16.709	0.41356	0.680559	-0.593832	-0.794465	0.125574	0.941795	0.161128	0.277456	0.319225	0.952962	0.399631	0.622748	1.75921	0.0573774	-0.974715	-2.57162	D4A2D7
D4A2F2		Pard6b	6	6	5	16.1	16.1	14	40.95	0	323550000	10.972	0.119856	0.915541	-0.186285	-0.271429	0.410495	0.908391	0.234601	0.66562	0.460494	0.892251	-0.443977	-0.811953	0.368465	0.630929	0.17606	0.578671	D4A2F2;E9PT71
D4A2F6		Nhlrc3	4	4	4	17.9	17.9	17.9	42.636	0	246250000	55.254	2.15235	0.13953	-0.784581	-2.46499	0.350592	0.90918	-0.206431	-0.58444	0.190755	0.989464	0.12797	0.347633	0.517361	0.51183	-0.224709	-0.758745	D4A2F6
D4A2G9		Ranbp1	9	9	9	61.1	61.1	61.1	23.596	0	2243900000	171.2	2.50718	0.12568	-0.720281	-2.64211	0.22338	0.935171	-0.131464	-0.391073	0.163347	0.99106	0.140535	0.32152	0.284409	0.790497	-0.0678668	-0.342739	D4A2G9
D4A2H2		Sptlc1	4	4	4	17.3	17.3	17.3	52.548	0	126840000	49.56	0.779673	0.409394	-1.14976	-1.34541	0.504587	0.909278	-0.786291	-0.96613	0.501744	0.844109	-0.637884	-0.912033	0.784713	0.184478	-1.32375	-1.45078	D4A2H2
D4A2H4		Dennd3	9	9	9	13.4	13.4	13.4	143.68	0	265880000	91.022	0.920103	0.435021	-0.485877	-1.28073	0.119506	0.948145	-0.0940094	-0.239028	0.616654	0.826364	0.410944	0.960292	0.00189575	0.99855	0.00175142	0.00432148	D4A2H4
D4A2H8		Nudt12	13	13	13	39	39	39	51.361	0	342320000	80.552	0.377172	0.772776	-0.222966	-0.615838	0.0693893	0.964946	-0.042058	-0.132912	0.335231	0.959694	-0.191333	-0.548049	0.511913	0.506827	-0.236168	-0.766785	D4A2H8
D4A2K1		Hoga1	24	24	24	56.1	56.1	56.1	34.464	0	14756000000	323.31	0.431973	0.73904	0.241686	0.682026	0.252531	0.93698	-0.126716	-0.415561	0.0626105	1	-0.0412093	-0.122325	0.213726	0.855613	0.045526	0.247351	D4A2K1
D4A2P1		Ccar1	20	20	20	26.5	26.5	26.5	132.15	0	781230000	64.255	2.37708	0.140011	-0.657475	-2.47013	0.451527	0.910079	-0.342497	-0.777168	0.0979666	1	0.060022	0.18314	2.13679	0.094521	-0.373337	-2.01097	D4A2P1
D4A305		Ccdc58	8	8	8	68.8	68.8	68.8	16.69	0	495620000	91.048	0.165259	0.884218	0.273545	0.366276	0.153132	0.937827	0.394596	0.363361	1.10155	0.656827	0.466418	1.3896	0.00134213	0.998273	-0.00098451	-0.00287669	D4A305
D4A3E1		Hnrnpll	17	17	17	33.8	33.8	33.8	64.362	0	955860000	85.357	2.48983	0.131964	-0.655167	-2.53828	0.650176	0.911473	-0.327636	-0.959278	1.70044	0.77219	-0.171571	-1.06721	0.852564	0.271974	-0.377395	-1.19585	D4A3E1
D4A3E2		Npepl1	16	16	16	65.8	65.8	65.8	43.682	0	1590000000	323.31	4.72816	0.0836667	-0.875775	-4.43591	0.714295	0.909737	-0.250172	-0.924248	1.29448	0.596519	-0.46438	-1.51698	3.57281	0.0750588	-0.807802	-4.28057	D4A3E2
D4A3E8		Mrps27	13	13	13	35.2	35.2	35.2	47.648	0	779190000	60.212	0.0383152	0.976912	0.0331503	0.0822725	0.177016	0.937862	-0.171824	-0.359609	0.0507266	0.999469	-0.0260014	-0.0920859	1.08829	0.146164	-0.64102	-1.6241	D4A3E8
D4A3I4;A0A0G2K4W2	Transcription factor BTF3	Btf3l4	8	8	8	56.3	56.3	56.3	17.27	0	2149200000	305.12	0.00534129	0.994262	0.0356299	0.0151342	0.901454	0.830589	-2.97563	-1.67904	0.303203	0.944284	0.908151	0.655875	0.159348	0.751501	0.730588	0.39593	D4A3I4;A0A0G2K4W2;A0A0G2K8T5
D4A3K5	Histone H1.1	Hist1h1a	9	5	5	32.2	26.6	26.6	22.004	0	1266500000	47.161	0.0354184	0.977	-0.0440199	-0.0824544	0.723076	0.924152	-0.776967	-1.24365	0.674129	0.832035	0.326837	0.952488	0.600973	0.319117	0.691884	1.09365	D4A3K5
D4A3M7		Bsdc1	4	4	4	12.4	12.4	12.4	47.016	0	76421000	10.052	0.061524	0.954543	0.0972577	0.145959	0.253858	0.920698	0.271033	0.505314	0.136389	0.996017	-0.164354	-0.292205	0.111969	0.846198	-0.184975	-0.261744	D4A3M7
D4A3S8		Nsun2	8	8	8	17.8	17.8	17.8	88.09	0	184170000	23.84	1.67117	0.145005	-1.51932	-2.40321	0.079435	0.951652	-0.202997	-0.198837	0.0367661	0.999551	0.07349	0.0917259	0.0161298	0.974464	0.0517437	0.0439622	D4A3S8
D4A3T3		Cbx1	7	6	6	51.4	42.7	42.7	21.403	0	243330000	56.31	1.79137	0.207083	-0.569239	-1.97989	0.996311	0.848095	-0.86288	-1.58193	0.0139833	0.995454	0.0160252	0.0325459	0.530924	0.529895	-0.193201	-0.728955	D4A3T3
D4A3V2	NADH dehydrogenase [ubiquinone] 1 alpha subcomplex subunit 6	Ndufa6	10	10	10	58.5	58.5	58.5	15.224	0	2728800000	63.09	2.16155	0.117572	1.20672	2.77801	0.433056	0.914706	0.517145	0.817687	0.327402	0.95816	0.212225	0.555936	0.84196	0.202369	0.708808	1.39163	D4A3V2
D4A3V3		Parp12	5	5	5	10.2	10.2	10.2	79.485	0	94036000	5.2414	0.560725	0.565219	-0.764486	-1.01611	0.143512	0.943174	-0.246508	-0.327574	0.186082	0.977232	0.28254	0.40086	0.671773	0.23193	1.41954	1.29666	D4A3V3
D4A3V5		Cgnl1	47	47	47	41.6	41.6	41.6	147.94	0	1605300000	323.31	0.251664	0.857933	-0.156485	-0.437753	0.607035	0.915958	-0.282399	-0.881718	0.12549	1	-0.134135	-0.264757	1.2498	0.11755	-0.633702	-1.77929	D4A3V5
D4A3V6	Biogenesis of lysosome-related organelles complex 1 subunit 3	Bloc1s3	3	3	3	15.9	15.9	15.9	20.3	0	146360000	12.383	1.14692	0.248724	-1.3464	-1.80042	0.290704	0.906987	-0.542414	-0.617445	0.0679914	1	-0.110849	-0.160704	0.462178	0.404036	0.85509	0.929095	D4A3V6
D4A3V7		Exoc3l2	6	6	6	23.6	23.6	23.6	40.974	0	131530000	6.753	0.185847	0.884238	-0.165207	-0.365055	0.254861	0.928335	-0.204731	-0.47777	0.0536879	0.999023	-0.0367829	-0.106785	1.12694	0.220238	-0.33049	-1.33721	D4A3V7
D4A3X0		Seh1l	11	11	11	7.3	7.3	7.3	260.99	0	430070000	97.074	0.0442034	0.970132	0.0618304	0.104323	0.199379	0.943933	0.0904531	0.323888	0.791602	0.695966	-0.65923	-1.23854	0.731181	0.382132	0.263157	0.968944	D4A3X0
D4A409		Lama1	84	84	83	37.8	37.8	37.6	338.19	0	6308000000	323.31	0.0418447	0.969529	0.0666745	0.101038	0.00457338	0.998442	-0.00372458	-0.0100081	0.0726293	1	0.0293161	0.118856	1.68605	0.0807208	-0.60755	-2.15423	D4A409
D4A414		Cox15	6	6	6	19.3	19.3	19.3	45.914	0	248700000	40.152	0.57813	0.548661	-0.842248	-1.05099	0.16606	0.93735	-0.332921	-0.380775	0.895158	0.643311	0.949072	1.42718	3.62833	0.0818667	-1.17808	-5.21388	D4A414
D4A417		Pcif1	6	6	6	11.4	11.4	11.4	80.58	0	41068000	6.5814	0.788421	0.467238	-0.5867	-1.21813	0.130076	0.941765	-0.190691	-0.292834	0.181499	0.991617	0.165765	0.358312	1.34704	0.105748	0.673755	1.90623	D4A417
D4A465		Lamtor2	7	7	7	61.6	61.6	61.6	13.48	0	279920000	28.076	2.68794	0.116872	-0.763905	-2.82453	1.27525	0.875245	-0.410814	-1.51626	0.109662	1	-0.102396	-0.227252	1.9798	0.0572249	-0.718468	-2.56337	D4A465
D4A471		Cmc2	3	3	3	55.7	55.7	55.7	9.4086	0	801290000	40.073	0.539696	0.539884	1.87603	1.07167	0.423968	0.915478	1.129	0.880014	0.211977	0.970486	0.564735	0.478433	0.755491	0.238092	0.685311	1.28207	D4A471
P02401;D4A4D5;D3ZN03	60S acidic ribosomal protein P2	Rplp2;LOC498555;LOC100362751	11	11	11	82.6	82.6	82.6	11.692	0	8939500000	323.31	1.0645	0.423471	-0.394642	-1.30777	0.577794	0.917458	-0.294044	-0.867757	1.92991	0.578477	-0.317611	-1.58131	0.216073	0.741202	-0.169912	-0.413666	P02401;D4A4D5;D3ZN03
D4A4H5		Sdf2	5	5	5	35.6	35.6	35.6	24.056	0	480200000	92.086	1.88306	0.305262	-0.331439	-1.62167	0.453589	0.914614	-0.424265	-0.815179	0.49094	0.952353	-0.151225	-0.618276	0.764031	0.34496	-0.302642	-1.04339	D4A4H5
D4A4J0		Supt16h	19	19	19	24.9	24.9	24.9	119.86	0	285130000	25.284	0.113699	0.928638	-0.112128	-0.238502	0.552165	0.920327	-0.752304	-1.02453	0.20869	0.971637	0.408997	0.457997	0.0992185	0.914959	-0.0373197	-0.15767	D4A4J0
D4A4K4		Vps13c	51	51	51	20.3	20.3	20.3	418.62	0	1419000000	244.29	1.27723	0.329171	-0.484095	-1.54577	0.46377	0.912352	-0.344675	-0.791638	0.500059	0.874531	-0.424122	-0.848906	2.5561	0.0484737	-0.618756	-2.90359	D4A4K4
D4A4L5		Isca2	6	6	6	53.9	53.9	53.9	16.68	0	1071000000	110.34	2.45093	0.117316	-0.883607	-2.79057	0.160724	0.944445	0.101408	0.295859	0.0992798	1	0.0445697	0.166889	0.224629	0.823091	0.0607942	0.292975	D4A4L5
D4A4P3;M0RA24		LOC100361144;LOC100362391	8	8	8	47.5	47.5	47.5	11.267	0	1341800000	27.23	1.0773	0.245127	2.21335	1.8132	0.492434	0.923383	1.78977	1.01821	0.248485	0.959032	-0.850677	-0.559102	1.00556	0.106735	2.99091	1.89667	D4A4P3;M0RA24
D4A4P4		Flad1	9	9	9	28.4	28.4	28.4	54.604	0	753120000	46.343	0.211376	0.848774	0.386377	0.461232	0.0146309	0.995111	0.0224547	0.0362957	0.22673	0.973261	-0.305056	-0.468615	1.24348	0.156816	0.437991	1.57609	D4A4P4
D4A4Q4		Ociad2	4	4	4	45.5	45.5	45.5	14.682	0	151600000	13.138	0.859887	0.391769	0.876647	1.38685	0.54892	0.912584	0.551889	0.972365	0.207495	0.97152	0.434941	0.459047	1.18747	0.110287	0.833265	1.83768	D4A4Q4
D4A4T9	Cysteine and histidine-rich domain-containing protein 1	Chordc1	13	13	13	48.6	48.6	48.6	37.361	0	1693900000	174.53	0.793982	0.526782	-0.377698	-1.09696	0.428382	0.900429	-0.275745	-0.713517	0.0415382	0.998886	0.0345732	0.0878822	1.32912	0.126703	-0.498891	-1.71959	D4A4T9
D4A4U3		Mdp1	6	6	6	54.9	54.9	54.9	18.61	0	255920000	21.9	0.0919648	0.930763	0.200163	0.221952	0.480981	0.912957	-0.823214	-0.938248	0.0157691	0.995359	-0.0360299	-0.0407647	0.0597645	0.915015	-0.206996	-0.157371	D4A4U3
D4A4V1		Mrps18c	4	4	4	28.7	28.7	28.7	16.371	0	288540000	43.637	0.377778	0.72948	-0.402645	-0.703175	0.904725	0.858055	-0.912443	-1.49286	0.324749	0.955485	0.304737	0.600725	0.107423	0.907397	0.0397757	0.168914	D4A4V1
D4A4W6		Slirp	6	6	6	75.7	75.7	75.7	12.576	0	868980000	26.33	1.48502	0.164184	1.84294	2.26141	0.367526	0.906299	0.658713	0.751202	2.02022	0.508676	0.632529	2.1595	2.7338	0.0507416	0.915756	3.62502	D4A4W6
D4A4W9;P11250	60S ribosomal protein L34	Rpl34-ps1;Rpl34	4	4	4	18.8	18.8	18.8	13.392	0	495480000	6.6609	0.0170459	0.983931	-0.0562621	-0.0457416	0.0101514	0.996802	0.04667	0.0283534	0.140735	0.988451	0.456449	0.338367	0.159454	0.754773	0.627431	0.392649	D4A4W9;P11250
D4A4X4		Cgn	9	9	9	10.5	10.5	10.5	136.89	0	114180000	27.07	1.62262	0.172543	1.05651	2.20225	0.209355	0.933385	0.347045	0.45705	1.09601	0.597855	-0.672307	-1.52438	0.279277	0.670062	0.211838	0.51577	D4A4X4
D4A4Z9		Ktn1	43	43	43	41.6	41.6	41.6	151.79	0	1333200000	310.54	0.00384482	0.996748	0.0018009	0.0069797	0.475354	0.900213	-0.208358	-0.69761	0.00529191	0.999287	0.00221653	0.00915821	0.524245	0.657252	0.099229	0.534443	D4A4Z9
D4A500		Hddc3	5	5	5	39.1	39.1	39.1	20.254	0	116780000	51.019	0.750251	0.44859	0.821231	1.2524	0.527415	0.919322	0.98697	1.02375	0.0184077	0.994797	0.0266539	0.0445583	NaN	1	0	NaN	D4A500
D4A510		Smarcc2	17	17	10	20.9	20.9	15.3	124.74	0	762630000	69.044	2.10986	0.143581	-0.777783	-2.42665	0.836253	0.933152	-0.321518	-1.09946	0.160398	0.999315	-0.0711634	-0.260241	0.930273	0.325156	-0.252028	-1.07993	D4A510
D4A511	Signal recognition particle 9 kDa protein	Srp9	4	4	4	45.3	45.3	45.3	10.137	0	275600000	23.452	0.776456	0.416439	-1.06476	-1.32913	0.0970276	0.949096	0.225845	0.237275	0.23793	0.973711	-0.264769	-0.473647	0.08223	0.897585	0.102188	0.187473	D4A511
D4A565		Ndufb5	11	11	11	34.4	34.4	34.4	21.664	0	3403400000	168.83	1.77185	0.202611	-0.606987	-2.0105	0.140157	0.945535	-0.181802	-0.307351	0.282701	0.973926	0.137308	0.448889	0.61159	0.51907	-0.172275	-0.746802	D4A565
D4A5A6	DNA-directed RNA polymerase	Polr2a	19	19	19	15.6	15.6	15.6	217.2	0	280200000	52.67	0.204108	0.852985	0.385823	0.449062	0.165481	0.93756	-0.25401	-0.366743	0.194787	0.975663	-0.241849	-0.404683	1.36093	0.0783676	-1.16867	-2.18337	D4A5A6
D4A5G8	Pyruvate dehydrogenase E1 component subunit alpha	Pdha1l1	39	39	2	71.3	71.3	10	43.274	0	22469000000	323.31	1.83608	0.282703	-0.370542	-1.68896	0.277582	0.931273	-0.153479	-0.466438	0.490623	0.957872	0.12595	0.571234	1.22782	0.268005	-0.239077	-1.20579	D4A5G8
D4A5I9		Myo6	88	88	88	67.2	67.2	67.2	148.13	0	17719000000	323.31	2.92641	0.269672	-0.266288	-1.72603	0.36239	0.911509	-0.203879	-0.59391	0.567688	0.942139	0.140861	0.640273	1.70468	0.169135	-0.277067	-1.52196	D4A5I9
D4A5J1		Kbtbd11	16	16	16	40.8	40.8	40.8	67.848	0	740480000	144.92	1.11663	0.33699	-0.609192	-1.52456	0.545437	0.907308	-0.305782	-0.848397	1.06437	0.597382	-0.777645	-1.54367	0.933322	0.285769	-0.305408	-1.16944	D4A5J1
D4A5K6		Zmpste24	10	10	10	25.7	25.7	25.7	54.847	0	768390000	70.435	0.319271	0.790966	-0.247674	-0.570814	0.657358	0.912	-0.456129	-1.05281	0.12365	0.99467	0.321767	0.295612	0.950176	0.207407	-0.481686	-1.37554	D4A5K6
P62898;D4A5L9	Cytochrome c, somatic	Cycs;LOC679794	18	18	13	70.5	70.5	50.5	11.605	0	52433000000	323.31	1.85867	0.209124	-0.527739	-1.96789	0.127745	0.951033	0.0468831	0.197206	0.412051	0.944691	0.268026	0.678604	0.631084	0.442709	-0.239093	-0.864287	P62898;D4A5L9;P10715
D4A5R0	Peptidyl-prolyl cis-trans isomerase	Ppih	5	5	5	37.5	37.5	37.5	19.093	0	203490000	95.149	1.04489	0.297489	-1.11721	-1.64329	0.252337	0.91578	-0.559304	-0.556461	0.477095	0.890519	0.419402	0.821916	0.469164	0.403322	0.790437	0.931175	D4A5R0
D4A5T1		Sf3b5	4	4	4	41.9	41.9	41.9	10.119	0	134960000	23.313	1.69709	0.132555	2.00015	2.52792	0.0712941	0.95676	0.113083	0.169443	0.0856235	1	-0.131698	-0.197889	1.37025	0.0864908	0.927764	2.09313	D4A5T1
D4A5T8		Ppl	14	14	14	13.1	13.1	13.1	204.14	0	213220000	45.818	0.454549	0.63651	-0.803604	-0.881504	0.517813	0.910536	-0.534957	-0.92961	0.0106755	0.998077	-0.0138941	-0.0255411	0.0314225	0.955396	-0.0598385	-0.0798077	D4A5T8
D4A626		Clmn	16	16	16	22.1	22.1	22.1	113.86	0	399420000	137.1	0.593086	0.603024	0.41719	0.947277	0.305606	0.908658	-0.282971	-0.578224	0.565002	0.883987	-0.290647	-0.833905	0.118239	0.871274	0.0726426	0.22231	D4A626
D4A631	Brefeldin A-inhibited guanine nucleotide-exchange protein 1	Arfgef1	26	26	20	18.1	18.1	14.9	207.89	0	598800000	100.51	0.402315	0.791031	-0.156754	-0.57046	0.798729	0.918652	-0.574372	-1.25631	0.423127	0.938715	-0.31885	-0.718995	0.464913	0.585555	-0.171143	-0.649793	D4A631
D4A6C5		Arhgap1	27	27	27	59.5	59.5	59.5	50.622	0	3054200000	251.07	4.23249	0.0837297	-0.682531	-3.6136	0.11944	0.94866	-0.0656343	-0.215283	0.221731	0.990992	-0.0712451	-0.30822	1.51989	0.119206	-0.43145	-1.76848	D4A6C5
D4A6D7	Tetratricopeptide repeat protein 19, mitochondrial	Ttc19	6	6	6	20	20	20	41.333	0	259570000	24.725	0.265234	0.782798	-0.71698	-0.58361	0.32407	0.902601	1.17794	0.716932	1.37827	0.495317	-1.91773	-2.10996	0.571781	0.283577	-2.03162	-1.17376	D4A6D7
D4A6D9		Hs1bp3	12	12	12	41.3	41.3	41.3	43.431	0	367100000	157.23	0.737238	0.571065	-0.326953	-1.00802	1.14878	0.864238	-0.506744	-1.52955	0.438536	0.93216	-0.258963	-0.697946	1.85512	0.062274	-0.712242	-2.43622	D4A6D9
P17074;D4A6G6;F1M8C7;F1M764;D3ZGN8;F1LYF3	40S ribosomal protein S19	Rps19;LOC100362339;Rps19l1	12	12	12	57.2	57.2	57.2	16.085	0	4183400000	111.92	1.64659	0.329756	-0.340831	-1.54258	0.10936	0.956477	-0.0473042	-0.181976	0.000126352	0.999709	0.000152588	0.000300911	0.365578	0.724142	0.0922753	0.444144	P17074;D4A6G6;F1M8C7;F1M764;D3ZGN8;F1LYF3;D3ZSH6;D3ZUD7
D4A6H3		Steap2	2	2	2	6.3	6.3	6.3	55.792	0	96340000	42.73	NaN	1	0	NaN	0.300413	0.903765	-0.736151	-0.652798	0.19678	0.974422	0.495743	0.446172	0.0772622	0.888458	0.231689	0.198146	D4A6H3
D4A6K7		Lrrc19	5	5	5	16.2	16.2	16.2	41.08	0	171680000	13.448	0.208069	0.856339	0.302294	0.441274	0.58116	0.925602	-0.808714	-1.07284	0.0944614	1	0.138585	0.215306	0.474337	0.491727	-0.30784	-0.791395	D4A6K7
D4A6X4	Acylphosphatase	Acyp1	5	5	5	56.6	56.6	56.6	11.312	0	275200000	19.011	0.324792	0.746096	0.608017	0.669528	0.424254	0.90858	0.413595	0.775812	0.0606662	1	0.0739856	0.137493	0.00207569	0.998403	0.000723203	0.00336133	D4A6X4
D4A6X7		Ppcs	9	9	9	35.7	35.7	35.7	33.908	0	296140000	42.394	0.514208	0.587143	0.879666	0.972511	0.103414	0.949521	0.190436	0.24491	0.0761386	1	-0.0472641	-0.144861	0.821545	0.400967	-0.209624	-0.937237	D4A6X7
D4A702		Synpo2	5	5	5	7.1	7.1	7.1	136.02	0	95099000	14.981	0.361532	0.719117	0.625135	0.726345	0.542523	0.913136	0.974413	1.0438	0.209606	0.973152	0.280801	0.437108	0.238422	0.670003	0.381366	0.514955	D4A702
D4A719		Snx12	16	15	15	73.5	73.5	73.5	19.807	0	1437400000	98.35	1.58309	0.292133	-0.426271	-1.66169	0.67382	0.911432	-0.330768	-0.98213	0.00884156	0.997068	0.00732721	0.0191745	1.51951	0.106335	-0.518203	-1.89848	D4A719
D4A720		Srsf7	9	9	8	32.8	32.8	32.8	27.377	0	829420000	71.049	1.40161	0.21628	0.908153	1.9322	0.446803	0.91346	0.988354	0.905318	0.168049	0.989384	0.151676	0.333446	1.80731	0.0585027	0.874406	2.54885	D4A720
D4A742		Romo1	4	4	4	59.5	59.5	59.5	8.1828	0	195590000	31.077	2.27065	0.0980882	2.01301	3.18481	0.110527	0.941652	0.388767	0.277315	0.124765	0.99594	0.378478	0.301972	0.804006	0.170018	1.7562	1.51983	D4A742
D4A746		Gmppb	7	7	7	25.8	25.8	25.8	39.902	0	281570000	17.704	2.58303	0.128819	-0.659066	-2.60261	0.391672	0.907802	-0.19838	-0.616215	0.782346	0.810671	-0.292478	-0.99631	0.514705	0.501317	-0.242457	-0.775698	D4A746
D4A779		Phldb2	9	9	9	10	10	10	147.52	0	174030000	143.09	0.150239	0.884246	-0.427525	-0.356402	0.0425913	0.970441	0.152175	0.113281	1.94441	0.3576	-2.06883	-2.74883	0.76075	0.210587	-0.978698	-1.36522	D4A779
D4A781		Ipo5	22	22	22	28.4	28.4	28.4	123.7	0	448810000	144.63	1.85378	0.199757	-0.573276	-2.02484	0.500745	0.91301	-0.338398	-0.827057	0.405258	0.939271	-0.289558	-0.684574	1.39271	0.127992	-0.453813	-1.71094	D4A781;D4A634
D4A7C5		Pdzd3	6	6	6	21.1	21.1	21.1	53.593	0	125060000	19.009	0.0215598	0.981952	-0.0594624	-0.0566925	0.360006	0.899687	-0.490415	-0.712377	0.0855827	1	0.149491	0.201416	0.776621	0.197575	1.09722	1.40771	D4A7C5
D4A7D3		Tbk1	4	4	4	8.5	8.5	8.5	83.387	0	102120000	16.702	0.413563	0.674585	0.641661	0.802471	1.29861	0.791	1.05058	1.98196	0.131372	0.998438	0.155158	0.281365	0.235051	0.734421	-0.154549	-0.425987	D4A7D3
D4A7D7		H6pd	28	28	28	48.1	48.1	48.1	89.839	0	1921900000	146.94	3.21779	0.0941978	-0.924449	-3.43035	0.441431	0.900513	-0.222024	-0.683125	0.813842	0.6979	-0.582883	-1.22977	0.959719	0.299124	-0.274785	-1.13802	D4A7D7
D4A7E8	Methylenetetrahydrofolate reductase	Mthfr	15	15	15	34.1	34.1	34.1	78.737	0	616060000	83.112	0.573117	0.580924	-0.568651	-0.985784	0.585199	0.911519	-0.422748	-0.961157	1.2153	0.543758	-0.915158	-1.73515	0.415903	0.590614	-0.19731	-0.643173	D4A7E8
D4A7F2		Mycbp	6	6	6	65	65	65	11.97	0	208190000	26.541	0.0860651	0.933997	-0.209897	-0.211213	0.225195	0.919976	0.663282	0.516875	1.48395	0.508611	-1.48577	-2.15396	0.740528	0.206374	-1.25715	-1.38015	D4A7F2
D4A7G5		Ganc	5	5	5	6.6	6.6	6.6	103.56	0	64405000	10.291	1.25354	0.230154	-1.12953	-1.86647	NaN	1	0	NaN	0.133533	0.99468	-0.162251	-0.287043	NaN	1	0	NaN	D4A7G5
D4A7G9		RGD1564804	3	3	3	30.2	30.2	30.2	21.903	0	170010000	52.704	0.678842	0.477341	-0.964142	-1.1955	1.24586	0.72781	-1.78426	-2.07938	0.20076	0.974623	-0.344431	-0.435736	1.89854	0.0583592	-0.724163	-2.49212	D4A7G9
D4A7I6		RGD1309995	16	16	16	18.3	18.3	18.3	136.13	0	688770000	149.31	2.50649	0.117542	-0.816884	-2.76141	0.530959	0.911287	-0.449459	-0.914771	0.297304	0.957924	-0.35301	-0.581019	2.19063	0.0849627	-0.396763	-2.10677	D4A7I6
D4A7J8		Prpf4	8	8	8	26.9	26.9	26.9	58.342	0	158500000	61.097	0.0208647	0.981577	-0.0617277	-0.0552591	0.217915	0.921005	0.577832	0.497955	0.775892	0.667101	-1.19128	-1.33323	1.58856	0.094187	0.56694	2.01903	D4A7J8
D4A7K5	Phospholipid-transporting ATPase	Atp11a	27	27	26	28.7	28.7	28	135.72	0	1396400000	295.03	0.905124	0.416465	-0.581348	-1.32518	0.702285	0.917706	-0.366221	-1.03636	0.604607	0.776379	-0.728	-1.05497	0.0333186	0.964409	-0.0179062	-0.0631087	D4A7K5;A0A0G2K3P7
D4A7L4		Ndufb11	9	9	9	51.7	51.7	51.7	17.634	0	3061800000	299.82	1.01521	0.447607	-0.375612	-1.25394	0.402156	0.900731	-0.281153	-0.689559	0.258978	0.977359	-0.119562	-0.40814	1.11568	0.15904	-0.526385	-1.56408	D4A7L4
D4A7L6		Rpia	7	7	7	33.7	33.7	33.7	32.472	0	292130000	39.686	0.445039	0.661037	0.595922	0.836685	0.00534461	0.998276	0.00525331	0.0122524	0.173055	0.981267	0.343202	0.388841	2.50825	0.0451728	-0.711434	-3.04864	D4A7L6
D4A7N1	MICOS complex subunit Mic25	Chchd6	8	8	8	27.6	27.6	27.6	29.211	0	278980000	25.562	0.148487	0.915701	-0.0922683	-0.27155	1.19342	0.84244	-0.589394	-1.6365	1.21862	0.545356	1.01077	1.77004	0.0882243	0.910872	-0.048286	-0.162552	D4A7N1
D4A7R0	Signal recognition particle subunit SRP72	Srp72	17	17	17	35.7	35.7	35.7	74.651	0	796410000	128.38	1.64507	0.172848	-1.00265	-2.19836	0.396302	0.90263	-0.388518	-0.732451	0.382263	0.941869	0.27001	0.649404	0.0437468	0.953907	-0.0232102	-0.0819258	D4A7R0
D4A7R3		Nup205	12	12	12	7.4	7.4	7.4	227.23	0	111340000	20.75	2.81505	0.0936957	-1.26177	-3.42725	0.580378	0.910804	-0.420757	-0.955102	0.139194	0.99777	0.104743	0.268965	1.62225	0.0781475	-0.695414	-2.19384	D4A7R3
D4A7U1		Zyx	21	19	19	61.2	59.2	59.2	60.303	0	1658500000	323.31	0.102951	0.936511	-0.0804834	-0.205965	0.0891702	0.953394	0.0803308	0.187928	0.0914652	1	-0.0622258	-0.177059	0.0353276	0.968263	-0.012418	-0.0563372	D4A7U1
D4A7W8			3	3	3	28.4	28.4	28.4	28.936	0	610410000	65.495	0.448721	0.612586	-1.81633	-0.929694	0.418756	0.912026	-1.69373	-0.894798	0.201625	0.972219	0.664495	0.465612	0.0525074	0.921528	0.279124	0.14296	D4A7W8
D4A7X1		Mrps16	7	7	7	58.5	58.5	58.5	15.243	0	793730000	31.884	0.179603	0.883902	0.171448	0.359488	0.029358	0.984018	-0.0307035	-0.0668854	0.466405	0.905583	0.338993	0.77452	1.2554	0.105025	-0.838601	-1.91661	D4A7X1
D4A7X5		Ppm1k	7	7	7	29.6	29.6	29.6	41.013	0	134810000	47.392	0.448442	0.637869	0.86408	0.879654	0.298202	0.906236	-0.540974	-0.629095	1.15452	0.550342	-0.944718	-1.68775	0.257558	0.645222	0.428306	0.553903	D4A7X5
D4A820		Cyp2s1	8	8	8	29.1	29.1	29.1	55.548	0	72829000	13.447	0.4637	0.661589	0.490823	0.834996	0.229729	0.934524	-0.180127	-0.433126	0.463895	0.895458	0.41587	0.805863	NaN	1	0	NaN	D4A820
D4A830		Ppa2	34	34	34	87.2	87.2	87.2	35.046	0	18157000000	323.31	0.75092	0.6046	-0.260229	-0.942954	0.00896112	0.997129	-0.00699711	-0.0193169	0.00565395	0.999061	-0.00312837	-0.0108739	2.4652	0.053853	-0.546371	-2.66804	D4A830
D4A833		Mrps30	11	11	11	35.5	35.5	35.5	50.001	0	602180000	32.113	0.750413	0.586142	-0.286733	-0.975286	0.00934296	0.996265	0.00989437	0.0217075	0.0565731	0.999151	0.0202878	0.088858	0.249641	0.740958	-0.126425	-0.415705	D4A833
D4A896		Abcg3l3	7	7	3	13.4	13.4	6.3	73.429	0	288850000	15.65	4.29334	0.06	-1.30436	-4.89335	0.0585101	0.963004	-0.0888791	-0.139548	0.370319	0.951061	0.236048	0.61585	2.81183	0.067122	-1.24759	-4.16176	D4A896
D4A899		Vps13a	22	22	22	16.1	16.1	16.1	266.49	0	419200000	132.12	1.55941	0.224485	-0.64117	-1.89401	0.0655435	0.961163	-0.0672154	-0.144585	0.131565	1	-0.061642	-0.220846	2.45324	0.0501678	-0.585035	-2.74775	D4A899
D4A8A0		Cad	23	23	23	15.5	15.5	15.5	243.37	0	449840000	149.23	1.70678	0.191377	-0.722583	-2.07362	1.5948	0.824525	-0.478771	-1.82752	0.0160683	0.995531	-0.0112295	-0.0330443	0.171827	0.805823	-0.116049	-0.322954	D4A8A0;P07756
D4A8F2		Rsu1	11	11	11	44	44	44	31.337	0	2955800000	219.63	1.13702	0.383988	-0.445162	-1.41002	0.56466	0.911289	-0.339749	-0.891167	1.29172	0.792726	0.188513	1.02553	0.182995	0.804003	-0.10393	-0.325053	D4A8F2
D4A8G5		Tgfbi	19	19	19	35.5	35.5	35.5	74.752	0	2855600000	250.12	0.614542	0.638165	-0.290152	-0.878879	0.12276	0.947483	-0.0738025	-0.227268	0.556946	0.818847	-0.612078	-0.972499	0.907484	0.230378	0.441257	1.3029	D4A8G5
D4A8G7		Snw1	13	13	13	31	31	31	61.463	0	383950000	126.86	0.0763966	0.942702	0.123219	0.179638	0.197084	0.936859	-0.203989	-0.401252	0.51275	0.900051	0.305547	0.799446	0.32404	0.597719	0.346137	0.63221	D4A8G7
D4A8H3		Uba6	26	26	26	36.8	36.8	36.8	117.93	0	1019000000	146.73	1.7427	0.231192	-0.501322	-1.862	0.452135	0.902971	-0.252796	-0.719827	0.550775	0.831391	-0.572581	-0.954911	1.6976	0.0866079	-0.55007	-2.08667	D4A8H3
D4A8H5		Ppp4r2	4	4	4	10.4	10.4	10.4	45.943	0	98527000	6.6316	1.38571	0.184827	-1.60816	-2.11172	0.545991	0.914269	-0.937415	-1.04425	2.03735	0.486	-0.953144	-2.45333	0.569199	0.306226	1.16677	1.1217	D4A8H5
D4A8H8		Cyfip1	30	30	25	27.3	27.3	22.3	145.26	0	1356000000	82.833	1.28079	0.363855	-0.400686	-1.45157	0.520533	0.910101	-0.252919	-0.781032	0.401241	0.970493	-0.108887	-0.48952	1.35501	0.12821	-0.476533	-1.7127	D4A8H8
D4A8M4		Lrch3	3	3	3	7.9	7.9	7.9	85.116	0	119030000	36.049	0.358651	0.724157	-0.584027	-0.716316	0.387703	0.913493	-0.68385	-0.784657	0.487018	0.892691	0.375162	0.813783	NaN	1	0	NaN	D4A8M4
D4A8N1		Dpm1	4	4	4	25.4	25.4	25.4	29.249	0	130160000	9.0393	0.466822	0.637581	-0.674167	-0.87963	1.24879	0.845782	-0.542038	-1.64348	0.275312	0.957431	0.426284	0.565744	NaN	1	0	NaN	D4A8N1
D4A8N2		Fdx1l	4	4	4	31	31	31	18.77	0	165920000	28.483	0.108187	0.924896	-0.177402	-0.24895	0.575097	0.931604	0.966586	1.08826	0.542108	0.931482	0.17946	0.694039	0.183892	0.740962	-0.334551	-0.415957	D4A8N2
D4A8T3		Copz1	4	4	4	29.4	29.4	29.4	20.198	0	635880000	45.759	0.469757	0.602395	1.41907	0.948768	0.35686	0.912473	1.50252	0.784192	0.182394	0.976206	-0.550927	-0.42377	0.422281	0.424409	1.24156	0.896669	D4A8T3
D4A8Z3		Frrs1	4	4	4	9.5	9.5	9.5	65.614	0	368230000	61.042	1.28785	0.198349	1.81887	2.03121	0.402698	0.907735	1.06168	0.842108	0.833786	0.627893	1.60456	1.44544	0.108027	0.855538	-0.151395	-0.246958	D4A8Z3
D4A914		Xrn2	15	15	15	33.6	33.6	33.6	108.65	0	968490000	104.31	2.45509	0.130468	-0.691055	-2.56761	0.335372	0.908197	-0.291433	-0.618798	0.488874	0.85571	-0.638842	-0.896143	0.999506	0.405036	-0.171892	-0.927432	D4A914
D4A917		Ltbp4	13	13	13	12.4	12.4	12.4	174.52	0	158830000	24.259	0.0761397	0.942917	0.128567	0.180248	0.115104	0.941456	-0.244709	-0.275002	0.224945	0.974431	-0.239645	-0.447299	2.44026	0.0462514	0.758426	3.06563	D4A917
D4A929	WD repeat-containing protein 81	Wdr81	13	13	13	10.4	10.4	10.4	212.26	0	134800000	34.228	1.26619	0.31474	-0.548434	-1.59776	0.425594	0.904607	-0.314028	-0.733725	0.0731443	1	0.066491	0.154475	3.57906	0.0672381	-0.760457	-4.14956	D4A929
D4A944		Snrnp40	12	12	12	41.5	41.5	41.5	43.793	0	618520000	175.52	0.887059	0.458263	-0.45826	-1.23412	0.450473	0.908262	-0.310446	-0.758275	0.345401	0.960018	-0.176949	-0.544786	0.359727	0.606221	-0.231795	-0.619123	D4A944
D4A962		Hnrnpul1	15	15	15	20.6	20.6	20.6	96.001	0	682900000	48.566	0.18548	0.872514	0.268217	0.398325	0.0179924	0.992683	0.0217791	0.0426564	1.06509	0.68838	-0.359102	-1.25407	0.0531644	0.940701	-0.0396953	-0.110156	D4A962
D4A994		Emc1	19	19	19	29	29	29	111.18	0	492410000	74.968	0.583933	0.654755	-0.280731	-0.845768	1.10321	0.888095	-0.392314	-1.37409	0.44522	0.930787	-0.299187	-0.730882	0.531299	0.529775	-0.192773	-0.728613	D4A994
D4A997		Htatsf1	6	6	6	13.5	13.5	13.5	88.623	0	70149000	15.726	0.101505	0.928652	-0.207825	-0.241499	0.515212	0.909418	-0.646345	-0.954938	0.564318	0.860713	-0.363491	-0.884135	1.78419	0.0484566	-1.70003	-2.93483	D4A997
D4A9A3		Cenpv	4	4	4	22.8	22.8	22.8	27.503	0	433640000	43.717	0.142164	0.905114	-0.17097	-0.304315	0.517117	0.907412	-0.232683	-0.757839	1.8786	0.473236	-0.545512	-1.96691	0.848735	0.326983	-0.280543	-1.07534	D4A9A3
D4A9D6		Dhx9	30	30	30	35.3	35.3	35.3	131.73	0	1716500000	321.69	1.67157	0.211759	-0.624558	-1.95951	1.14631	0.890151	-0.359516	-1.35969	0.116312	0.999598	0.0507483	0.191695	0.703568	0.350531	-0.336247	-1.02966	D4A9D6
D4A9D8	Oxysterol-binding protein	Osbp	25	25	24	38.3	38.3	38.3	77.806	0	1141000000	123.66	1.32109	0.327832	-0.459868	-1.54892	0.4965	0.906756	-0.244585	-0.752521	0.0474714	0.996138	0.0165867	0.0740788	0.732755	0.449654	-0.191952	-0.853375	D4A9D8
D4A9L2		Srsf1	26	26	26	54.8	54.8	54.8	27.744	0	2631100000	206.39	0.996229	0.4545	-0.375854	-1.24152	0.82666	0.945578	-0.369211	-1.14265	0.584489	0.926157	-0.192928	-0.740294	0.268229	0.77	-0.0846845	-0.370498	D4A9L2
D4A9N5		Trim25	22	22	22	44.6	44.6	44.6	71.919	0	961850000	194.32	2.51067	0.117757	-0.82695	-2.77592	0.0553934	0.971606	-0.0358086	-0.109238	0.307238	0.972137	-0.138026	-0.470886	0.0868158	0.917667	0.0421306	0.153478	D4A9N5
D4A9P7		LOC100363408	6	6	6	59.3	59.3	59.3	10.186	0	337850000	117.84	0.888584	0.347166	1.29105	1.49539	0.175439	0.934696	-0.308065	-0.393586	0.100785	1	-0.0890395	-0.207458	1.22098	0.0962634	1.11655	1.9889	D4A9P7
P62268;D4A9Q3	40S ribosomal protein S23	Rps23;RGD1563570	7	7	7	35.7	35.7	35.7	15.807	0	619310000	116.05	0.501296	0.637235	0.501129	0.882619	0.585669	0.90476	-0.180454	-0.736652	0.677223	0.743732	0.750967	1.14363	1.47616	0.0952727	0.634612	1.99505	P62268;D4A9Q3;F1LTW8
D4A9T0		Caskin2	3	3	2	4	4	2.6	126.98	0.00021345	32919000	3.4198	1.11028	0.291678	-0.927318	-1.66139	0.0895084	0.949209	0.155248	0.212483	0.403261	0.933317	-0.303419	-0.689916	0.0215976	0.968617	-0.0483799	-0.0564858	D4A9T0
D4A9U6		Ubr2	5	5	5	7.6	7.6	7.6	199.17	0	50203000	19.302	1.35904	0.209659	-1.10505	-1.96607	1.48621	0.688557	-1.43004	-2.31692	0.579041	0.838975	-0.42797	-0.932545	0.750081	0.222495	-0.873878	-1.32906	D4A9U6
D4A9V7		LOC100911305	7	7	7	21.5	21.5	21.5	65.752	0	119450000	15.984	0.776103	0.500062	-0.462682	-1.14309	0.365518	0.90414	0.595997	0.739339	0.33518	0.956604	-0.235357	-0.579021	0.0105016	0.985671	-0.0162663	-0.0263714	D4A9V7
D4A9W3		RGD1311756	22	22	22	46.3	46.3	46.3	66.055	0	1741700000	323.31	0.979171	0.450136	-0.393513	-1.24831	0.0667368	0.96453	-0.0509534	-0.136986	0.166765	0.995027	-0.0895124	-0.287966	1.47897	0.0879577	-0.720352	-2.07542	D4A9W3
D4A9Y0		Sdf2l1	5	5	5	49.1	49.1	49.1	23.403	0	244340000	40.217	0.335475	0.723839	-1.0149	-0.718095	1.13681	0.811567	-1.75	-1.93126	0.148965	0.988101	-0.444197	-0.353752	0.219367	0.670087	-0.724172	-0.514635	D4A9Y0
D4A9Z2	DNA topoisomerase	Top3b	9	9	9	16.4	16.4	16.4	96.849	0	121590000	14.17	0.083612	0.940696	-0.115629	-0.190903	0.0736248	0.96057	-0.0608988	-0.153586	0.558535	0.931444	0.178142	0.702099	0.369081	0.608427	0.212538	0.613879	D4A9Z2
D4A9Z6		Mrps35	7	7	7	27.5	27.5	27.5	36.206	0	835620000	43.889	1.15402	0.346894	-0.529775	-1.49815	0.485563	0.920085	-0.470769	-0.869999	0.202846	0.986007	0.144849	0.37352	0.0584436	0.93172	-0.0523213	-0.126458	D4A9Z6
D4AA13		Dmxl1	11	10	10	8.1	7.9	7.9	336.97	0	372070000	130.86	0.842	0.472127	-0.468882	-1.20404	0.220007	0.933116	-0.243719	-0.448349	0.136577	0.994884	-0.170811	-0.294481	1.07642	0.212824	-0.368108	-1.35869	D4AA13
D4AA31		Prcp	2	2	2	5.5	5.5	5.5	55.562	0.0097233	11739000	1.6894	0.213958	0.850705	-0.335611	-0.457154	0.177984	0.93663	0.187814	0.367545	0.0200733	0.995614	0.0236383	0.0467263	1.68777	0.0817572	-0.596018	-2.14104	D4AA31
D4AA35		Asmtl	9	9	9	71.2	71.2	71.2	24.25	0	868830000	257	0.139129	0.908602	0.149051	0.292014	0.492671	0.913125	-0.552213	-0.903366	0.059468	1	-0.036692	-0.114165	0.977587	0.20228	-0.471964	-1.39218	D4AA35
D4AA63		Ubqln2	6	4	4	13.5	9.6	9.6	67.259	0	199270000	42.87	0.950016	0.312759	-1.56414	-1.60166	0.312132	0.90593	-0.645469	-0.66368	0.263134	0.958875	-0.476663	-0.554916	1.65077	0.0493065	-2.25076	-2.85057	D4AA63
D4AAB5		Pm20d2	15	15	15	44.3	44.3	44.3	46.683	0	744270000	140.85	0.327728	0.753968	0.471061	0.652934	0.104578	0.948238	0.161197	0.241417	0.479083	0.865646	-0.547176	-0.863748	0.369896	0.599779	0.229926	0.628434	D4AAB5
D4AAE9		Cisd2	7	7	7	49.6	49.6	49.6	15.293	0	509840000	53.442	1.826	0.204857	-0.569869	-2.00288	0.532102	0.915591	-0.371431	-0.878445	0.733523	0.685401	1.00214	1.25638	2.07601	0.0499535	-0.76602	-2.71756	D4AAE9
D4AAM0		Tnpo3	6	6	6	11.4	11.4	11.4	104.18	0	104290000	30.509	0.528894	0.604891	-0.601395	-0.942989	0.0606769	0.961207	-0.117749	-0.149556	0.0495233	1	-0.056562	-0.111815	0.178356	0.754087	-0.264805	-0.39368	D4AAM0
D4AAT4		Snrpf	4	4	4	48.8	48.8	48.8	9.7251	0	904270000	127.4	0.171878	0.871304	0.508812	0.403047	0.408207	0.910303	1.15385	0.856345	0.359097	0.939566	-0.567083	-0.710738	0.718853	0.203398	1.70189	1.38824	D4AAT4
D4AAT7	ATP-dependent (S)-NAD(P)H-hydrate dehydratase	Carkd	13	13	13	53.1	53.1	53.1	36.518	0	1233900000	204.32	1.02652	0.409532	-0.461487	-1.34551	0.0949073	0.950996	-0.0931926	-0.203167	0.266942	0.975849	0.116898	0.411755	1.49201	0.1074	-0.52519	-1.88538	D4AAT7
D4AAU4		Rprd1a	6	4	4	30.8	18.9	18.9	35.73	0	52061000	5.6747	NaN	1	0	NaN	0.0751852	0.95618	-0.143543	-0.182771	0.10414	1	0.0865859	0.210822	2.12858	0.0466927	0.951799	2.98024	D4AAU4
D4AB01		Hint2	11	11	11	58.3	58.3	58.3	17.38	0	9731500000	323.31	1.93497	0.216076	-0.476441	-1.9338	0.128512	0.94867	-0.088697	-0.246942	0.399027	0.942304	0.237362	0.644835	0.801169	0.306207	-0.346789	-1.12205	D4AB01
D4AB03		Fam120a	41	41	40	53.3	53.3	52	122.14	0	2180600000	323.31	1.6738	0.247439	-0.491204	-1.80705	1.77207	0.828815	-0.393835	-1.78846	0.0966015	1	0.0941565	0.20386	0.213308	0.808225	-0.0781226	-0.319543	D4AB03
D4AB50		Arhgap10	7	7	7	9	9	9	89.44	0	123060000	12.118	0.2256	0.834938	-0.404765	-0.487163	0.843646	0.888444	-0.695026	-1.355	0.412204	0.899676	-0.669492	-0.800287	0.0310319	0.953576	0.0972009	0.0831946	D4AB50
D4ABA5		Smtn	13	13	13	20.7	20.7	20.7	99.878	0	123330000	21.651	0.883052	0.356164	1.16254	1.47006	0.188579	0.93416	0.506179	0.43899	0.390668	0.918061	0.572802	0.755504	0.454073	0.438549	0.577385	0.871934	D4ABA5;A0A0G2K6Q4
D4ABB4	F-box/LRR-repeat protein 15	Fbxl15	5	5	5	23.7	23.7	23.7	33.179	0	45891000	24.852	0.262666	0.832848	-0.22328	-0.491443	0.0695736	0.957923	-0.0945606	-0.161529	NaN	1	0	NaN	1.41057	0.0848723	-0.874394	-2.10997	D4ABB4
D4ABC7		Uprt	4	4	4	28.5	28.5	28.5	34.242	0	94236000	30.631	0.104988	0.929201	0.146672	0.236375	0.485688	0.907642	0.704709	0.927031	0.122362	0.995174	-0.24633	-0.285141	NaN	1	0	NaN	D4ABC7
D4ABD7		Trip11	11	11	11	9.5	9.5	9.5	225.97	0	119460000	22.86	0.862436	0.385104	0.949488	1.40672	1.9405	0.868211	1.54668	2.9154	1.13817	0.57388	-0.8197	-1.62807	1.3295	0.0946872	0.854956	2.00824	D4ABD7
D4ABI7		LOC100365676	6	6	6	25.4	25.4	25.4	43.104	0	169480000	30.397	0.416149	0.67555	0.613046	0.801334	0.0333639	0.979539	-0.0957532	-0.0878954	0.735991	0.676947	-1.19378	-1.28521	0.665156	0.249318	1.11561	1.2558	D4ABI7
D4ABK7		Hnrnph3	7	7	7	35.8	35.8	35.8	36.869	0	208930000	27.078	0.289446	0.804963	0.268078	0.544723	0.83357	0.873112	-1.08199	-1.44394	0.745111	0.692464	-0.868679	-1.24572	3.0783	0.0635484	0.823294	3.82474	D4ABK7
D4ABM3		Daam1	5	5	5	8.3	8.3	8.3	112.64	0	229850000	5.5096	0.553151	0.556717	-0.950598	-1.03321	0.118846	0.944875	-0.42794	-0.296804	1.22797	0.484519	-1.86826	-1.93537	0.0303615	0.95358	0.112713	0.0825538	D4ABM3
D4ABM5		Mrps34	12	12	12	61	61	61	25.799	0	703960000	29.701	0.992003	0.494142	-0.308277	-1.15521	0.100956	0.950305	0.089488	0.210324	0.00263905	0.999506	-0.00158437	-0.00522966	1.51181	0.193647	-0.272019	-1.42225	D4ABM5
D4ABT8		Hnrnpul2	32	32	32	43.2	43.2	43.2	84.858	0	2381900000	323.31	1.41907	0.276092	-0.545933	-1.70541	0.760871	0.915409	-0.285218	-1.00191	1.16849	0.837897	-0.168413	-0.929563	1.18592	0.21597	-0.315455	-1.3483	D4ABT8
D4ABX6		Mmrn2	10	10	10	18.2	18.2	18.2	104.17	0	298950000	24.151	0.950352	0.326051	1.26098	1.56357	0.476187	0.912029	1.05622	0.955266	0.364599	0.942707	0.291872	0.641816	2.96147	0.0804615	1.45099	4.60086	D4ABX6
D4ABY2	Coatomer subunit gamma-2	Copg2	22	22	22	50.5	50.5	50.5	80.488	0	512450000	147.17	0.134091	0.924887	0.0867962	0.250135	0.187633	0.936974	-0.184292	-0.379916	0.367585	0.947412	-0.271416	-0.634582	1.165	0.109765	0.91379	1.84772	D4ABY2
D4AC23		Cct7	34	34	34	73.7	73.7	73.7	59.658	0	5194600000	323.31	0.585822	0.774769	-0.123153	-0.61124	0.658032	0.912902	-0.208504	-0.826726	0.432902	0.936724	-0.27652	-0.704621	0.894844	0.316178	-0.277543	-1.10144	D4AC23
D4AC36		Eif3f	11	11	11	41.3	41.3	41.3	37.997	0	985340000	65.415	2.1442	0.149738	-0.711015	-2.38168	0.617628	0.913103	-0.311963	-0.917783	0.304464	0.959194	-0.270889	-0.562157	1.27125	0.152458	-0.433199	-1.59091	D4AC36
D4AC38	Protein argonaute	Ago1	10	6	5	16.2	10.3	8.8	97.241	0	59531000	8.0054	0.907072	0.361167	-0.966498	-1.45971	0.117772	0.947077	0.127524	0.253448	0.936035	0.7262	-0.381154	-1.19459	1.81337	0.108615	-0.381084	-1.85405	D4AC38
D4AC65		Coa7	8	8	8	50.2	50.2	50.2	25.711	0	578810000	50.296	1.12072	0.291878	-0.903602	-1.66394	1.23266	0.847523	-0.53134	-1.62043	0.193259	0.983118	-0.188481	-0.38429	2.85838	0.0465946	-0.766011	-3.48525	D4AC65
D4AC93;A0A0G2JXU9;M0RCL0		Tmem223;LOC100910452	2	2	2	14.1	14.1	14.1	21.673	0	71690000	28.628	0.0785083	0.940449	0.157219	0.189671	0.728592	0.919103	-0.85901	-1.26974	0.235349	0.971989	0.272547	0.47245	0.613824	0.280925	-1.09028	-1.17929	D4AC93;A0A0G2JXU9;M0RCL0
D4ACB8		Cct8	37	37	37	63.3	63.3	63.3	59.588	0	6141300000	323.31	2.18869	0.205172	-0.440703	-1.99706	0.281059	0.920512	-0.183026	-0.494294	0.610067	0.93771	-0.153173	-0.686033	0.584858	0.578354	-0.137581	-0.660293	D4ACB8
D4ACG2		Ilvbl	6	6	6	17	17	17	72.269	0	153050000	29.167	0.268056	0.810248	0.308746	0.530806	0.21269	0.935817	0.179279	0.411218	0.268818	0.963108	0.28938	0.523688	0.282598	0.621559	-0.440351	-0.595531	D4ACG2
D4ACG8		Fuom	5	5	5	64.7	64.7	64.7	16.83	0	848800000	69.749	2.5283	0.112716	-0.911467	-2.87903	0.532138	0.911465	-0.497046	-0.934331	0.314012	0.95308	-0.440176	-0.62449	1.39793	0.0922482	-0.778322	-2.03558	D4ACG8
P62850;D4ACJ1	40S ribosomal protein S24	Rps24;LOC100363469	6	6	6	36.1	36.1	36.1	15.423	0	1735500000	38.389	0.140473	0.91773	-0.100871	-0.268712	0.261846	0.92083	-0.226236	-0.497483	0.124371	1	-0.0837454	-0.235288	0.0278869	0.972205	0.0120058	0.0487327	P62850;D4ACJ1;D3ZFZ8
D4ACK7		Cnnm3	7	7	6	12.7	12.7	10.7	76.244	0	42639000	3.9002	0.584357	0.585723	-0.50297	-0.976099	0.746129	0.92192	0.651386	1.23215	0.214882	0.973766	0.313578	0.45253	0.320873	0.576474	-0.489602	-0.663181	D4ACK7
D4ACL2		Ttc38	16	16	16	39.8	39.8	39.8	57.058	0	610500000	66.206	0.715848	0.604906	-0.281002	-0.944892	0.519054	0.907536	0.228683	0.755098	0.140603	1	0.0732605	0.243691	1.24614	0.225591	-0.281849	-1.31554	D4ACL2
D4ACM1		Elp3	12	12	12	30.5	30.5	30.5	62.36	0	238670000	40.173	4.7315	0.0642857	-1.11359	-4.97681	0.307438	0.914558	-0.238625	-0.559218	0.245919	0.977396	-0.154235	-0.428426	0.576705	0.443078	-0.277174	-0.863734	D4ACM1
D4ACN6		Col4a3bp	8	8	8	20.2	20.2	20.2	71.068	0	180370000	15.866	0.137741	0.904339	-0.206797	-0.306574	0.278294	0.91731	-0.351777	-0.563891	1.55266	0.46866	-0.927438	-2.04022	1.76734	0.069931	-0.689078	-2.32579	D4ACN6
D4ACN9		Slc25a36	4	4	3	18	18	13.8	34.266	0	178180000	14.082	0.59428	0.541611	0.820132	1.06771	1.66595	0.686788	1.09572	2.40603	0.0894315	1	0.0968596	0.193887	0.893629	0.262789	0.36705	1.21848	D4ACN9;A0A0G2JV03
P02262;D4ACV3;P0CC09	Histone H2A type 1;Histone H2A;Histone H2A type 2-A	Hist2h2ac;Hist2h2aa3	8	8	3	36.2	36.2	28.5	14.077	0	75243000000	323.31	0.350559	0.747236	-0.382423	-0.66248	0.294001	0.907665	0.340015	0.58284	0.158996	0.98919	-0.219439	-0.343409	0.131099	0.821801	0.186559	0.295877	P02262;D4ACV3;P0CC09
D4ACW1		Nop2	2	2	2	3	3	3	84.969	0	52213000	4.3671	0.570352	0.596831	-0.487099	-0.955011	0.0448551	0.976287	-0.0394683	-0.0969991	0.372223	0.942253	-0.275453	-0.641782	1.88587	0.0645929	-0.665772	-2.40754	D4ACW1
D4ADD7		Glrx5	4	4	4	32.9	32.9	32.9	16.432	0	1123100000	70.678	2.23395	0.159639	-0.600203	-2.29824	0.23085	0.937873	-0.152159	-0.416056	0.306366	0.961854	0.201954	0.526977	1.25089	0.132922	-0.526246	-1.68376	D4ADD7
D4ADF5		Pdcd5	7	7	7	52	52	52	14.204	0	626830000	41.455	0.0501227	0.962289	-0.123831	-0.126962	0.751079	0.939117	-0.515566	-1.17864	0.0661743	1	0.0582294	0.139381	0.319786	0.682234	0.140902	0.495761	D4ADF5;B1H286
D4ADF6		Zfyve16	6	6	6	4.5	4.5	4.5	167.53	0	65398000	5.771	0.175582	0.884956	-0.211153	-0.368196	0.2358	0.920272	-0.362805	-0.502399	0.292569	0.959165	0.303279	0.559632	2.06473	0.0474353	-1.20806	-3.10811	D4ADF6
D4ADG2		Iba57	8	8	8	41.3	41.3	41.3	38.673	0	522930000	53.837	0.23477	0.822678	0.44936	0.508167	0.495887	0.911133	0.317564	0.809165	0.165425	0.9893	-0.158304	-0.332902	0.563824	0.473904	-0.240881	-0.814743	D4ADG2
D4ADS4		Mgst3	5	5	5	50.7	50.7	50.7	16.732	0	5553800000	323.31	2.08326	0.196397	-0.496954	-2.04857	0.0761955	0.957241	-0.0845895	-0.169553	0.290621	0.970527	-0.163964	-0.481887	1.22926	0.151625	-0.46353	-1.59658	D4ADS4
D4ADS9		Efr3a	4	4	4	6.3	6.3	6.3	92.523	0	101650000	6.2949	0.161294	0.896914	-0.155582	-0.32697	0.943236	0.870166	-0.812642	-1.50621	1.4437	0.503531	-0.792861	-1.87904	0.032391	0.955443	0.0490527	0.0794696	D4ADS9
D4ADT5		Ddx58	20	20	20	36	36	36	68.362	0	459910000	64.665	1.04848	0.343908	-0.684211	-1.50661	0.556334	0.913498	0.439238	0.938427	0.44078	0.930918	0.25091	0.694019	0.502444	0.712103	-0.0777829	-0.458669	D4ADT5
D4AE02		Fam98b	7	7	7	24.9	24.9	24.9	46.414	0	259290000	121.87	2.41129	0.0920992	-1.77712	-3.27373	0.913589	0.863144	-1.02709	-1.53132	0.230099	0.973012	-0.203278	-0.439458	0.645229	0.255749	1.19081	1.23601	D4AE02
D4AE03		Engase	6	6	6	13.5	13.5	13.5	83.066	0	63019000	18.812	0.70068	0.500253	-0.630295	-1.14524	0.443618	0.901022	-0.242862	-0.703683	NaN	1	0	NaN	0.337331	0.577765	0.377373	0.66021	D4AE03
D4AE06	Peptidyl-prolyl cis-trans isomerase	Fkbp15	23	23	23	32	32	32	131.17	0	638420000	127.82	0.285994	0.812243	-0.235061	-0.525502	0.70614	0.927083	-0.420445	-1.07924	0.208152	0.989737	-0.105542	-0.345935	0.330527	0.650174	-0.179175	-0.546602	D4AE06
D4AE49		Skiv2l2	11	11	11	14.7	14.7	14.7	120.7	0	223530000	22.837	0.412642	0.668082	-0.804959	-0.822023	0.352907	0.901329	-0.482586	-0.70071	0.577709	0.801705	-0.658401	-1.00798	0.401485	0.477799	0.64534	0.810116	D4AE49
D4AE56		Ptges2	19	19	19	56.8	56.8	56.8	43.451	0	2653100000	283.72	2.19106	0.187532	-0.490998	-2.09551	0.183839	0.937457	-0.183287	-0.374144	0.200927	0.992052	-0.128554	-0.359571	1.57107	0.109031	-0.467975	-1.86479	D4AE56
D4AE58		Kank1	6	6	6	8.2	8.2	8.2	148.01	0	245010000	24.08	0.000903606	0.998437	0.00273423	0.00244694	0.103649	0.949659	-0.188606	-0.245046	1.23176	0.53043	-1.17978	-1.82887	0.866156	0.242544	-0.450496	-1.27322	D4AE58
D4AE90		Wbscr16	4	4	4	15	15	15	50.113	0	127870000	19.376	0.677592	0.48931	-0.813164	-1.16713	0.136853	0.94327	-0.274343	-0.319863	0.718363	0.770686	-0.447937	-1.07421	0.196965	0.730628	-0.306166	-0.433094	D4AE90
D4AE96		Ipo7	16	16	16	17.3	17.3	17.3	119.49	0	570550000	71.744	0.919374	0.462027	-0.416127	-1.22599	1.17412	0.83805	-0.574706	-1.60827	0.535739	0.861965	-0.414223	-0.882334	0.580175	0.402548	-0.359181	-0.933371	D4AE96
P0C0S7;D4AEC0	Histone H2A.Z;Histone H2A	H2afz;H2afv	7	5	5	31.2	24.2	24.2	13.553	0	2478300000	76.807	0.710292	0.471835	-0.813759	-1.20524	0.835857	0.876133	-0.861201	-1.39886	0.742875	0.738485	-0.569778	-1.15638	0.468059	0.451266	-0.444285	-0.851533	P0C0S7;D4AEC0
D4AED6		Wbscr27	8	8	8	32.4	32.4	32.4	27.398	0	328920000	18.784	0.0716075	0.942809	0.23219	0.182431	0.0705969	0.956218	0.249192	0.182983	1.25774	0.512706	-1.3762	-1.8976	0.0320849	0.951487	0.112031	0.0866954	D4AED6;F1M3Y3
D4AEG2		Rab32	5	4	4	28.3	23.3	23.3	25.26	0	60122000	16.887	NaN	1	0	NaN	0.0931233	0.950143	-0.115996	-0.209257	0.0514521	1	-0.0842396	-0.123356	1.38729	0.0788447	-1.06622	-2.1772	D4AEG2;Q63483
D4AEG7		Tbc1d13	15	15	15	38	38	38	46.476	0	1460200000	149.39	1.71799	0.244293	-0.480598	-1.81835	0.498247	0.915572	-0.421423	-0.866063	0.0497037	0.999388	-0.0477584	-0.108173	3.87813	0.0664906	-0.626224	-3.92914	D4AEG7
D4AEH3		Psmd7	15	15	15	69.4	69.4	69.4	36.491	0	2839000000	209.74	3.45569	0.084	-0.966407	-3.67454	0.718993	0.944961	-0.552163	-1.16326	0.192974	0.998704	-0.0646866	-0.276227	0.883507	0.339924	-0.252209	-1.05236	D4AEH3
D4AEH9		Agl	40	40	40	40	40	40	174.33	0	1385500000	302.01	2.17923	0.225887	-0.389511	-1.88079	0.0942702	0.950681	-0.0821171	-0.196438	0.497786	0.952321	0.154961	0.628552	2.1361	0.0586442	-0.577589	-2.48361	D4AEH9
D4AEK9		Ccdc6	9	9	9	28.7	28.7	28.7	52.973	0	410570000	88.765	0.479536	0.630481	0.69807	0.900416	0.324587	0.908329	-0.32319	-0.618198	0.243375	0.973478	-0.178377	-0.442229	0.154854	0.770245	0.402049	0.370506	D4AEK9
D4AEP0	Adenylosuccinate synthetase isozyme 2	Adss	15	15	15	42.3	42.3	42.3	50.085	0	1944000000	145.64	2.02253	0.198219	-0.509644	-2.03597	0.709868	0.924027	-0.396091	-1.06585	0.533403	0.93203	-0.181645	-0.69177	1.82995	0.0986178	-0.42323	-1.95899	D4AEP0
E9PSQ1	Alpha-amylase	Amy1a	10	10	8	24	24	18.8	58.928	0	117890000	21.444	0.187031	0.863703	0.40601	0.422197	0.0589178	0.961063	0.113847	0.145354	0.063502	1	-0.0739517	-0.142355	0.722138	0.214797	1.24134	1.35214	E9PSQ1;CON__Q3MHH8
E9PST5		Acin1	23	23	23	23.8	23.8	23.8	151.04	0	511700000	85.569	0.362483	0.73536	0.428689	0.690874	0.53242	0.919453	-0.812321	-1.00825	0.273265	0.973526	0.139747	0.442833	1.37041	0.0764937	1.25581	2.22443	E9PST5
E9PSU5			22	2	0	34	3.9	0	36.886	0	865400000	13.713	2.63609	0.0821667	3.54397	3.90766	0.153558	0.937392	-0.60616	-0.376295	0.658056	0.696763	1.76052	1.22702	1.27917	0.0694479	2.96454	2.33038	E9PSU5
E9PSW6		Lrch4	7	7	7	14.9	14.9	14.9	73.907	0	387970000	8.8656	0.0366885	0.969963	0.191861	0.0995158	1.71511	0.756348	3.10389	2.87788	0.078524	1	0.291199	0.200177	0.296942	0.76621	-0.079075	-0.376392	E9PSW6
E9PSY8		Eps15	16	16	16	22.3	22.3	22.3	98.793	0	614580000	118.59	2.4945	0.13178	-0.658059	-2.54556	0.537545	0.910441	-0.428521	-0.913013	0.110347	1	-0.106151	-0.230066	1.61608	0.0678737	-0.902221	-2.35792	E9PSY8
E9PT51		Poldip2	16	16	16	53.8	53.8	53.8	41.797	0	1196000000	166.37	2.19576	0.175698	-0.539578	-2.18191	0.278021	0.921271	-0.186419	-0.493393	0.268774	0.973734	-0.153982	-0.451751	1.72445	0.0966566	-0.473626	-1.98559	E9PT51
E9PT65		Rdx	30	20	20	44.3	32.2	32.2	68.485	0	2615200000	224.4	0.164838	0.910875	-0.0882551	-0.285471	0.177095	0.945585	-0.101171	-0.313838	1.44548	0.591626	0.407865	1.5365	0.278562	0.862022	-0.0355374	-0.23343	E9PT65
E9PT66		Sf3b3	26	26	26	27.4	27.4	27.4	135.55	0	1001500000	142.86	2.31615	0.169543	-0.522979	-2.21987	1.10727	0.873133	-0.439797	-1.43117	0.371979	0.962953	-0.134287	-0.515348	0.297728	0.699268	-0.138729	-0.473959	E9PT66
E9PT85		Xrcc6	8	8	8	18.1	18.1	18.1	69.588	0	298910000	43.785	1.47879	0.300866	-0.450447	-1.63576	2.01909	0.7976	-0.418174	-1.97557	0.121135	0.998501	0.23085	0.280701	0.671602	0.234941	-1.33551	-1.289	E9PT85
E9PT90		Spg20	4	4	4	10.8	10.8	10.8	85.865	0	117040000	82.578	0.0979626	0.928463	-0.212714	-0.235267	0.229876	0.920432	0.42754	0.503381	0.0991914	1	0.15118	0.226611	0.525221	0.382096	0.586737	0.968591	E9PT90
E9PTA5		Pign	5	5	5	7	7	7	105	0	225360000	11.303	0.752696	0.506763	-0.477476	-1.13073	0.926487	0.873626	-0.629255	-1.41234	0.210663	0.987433	0.10891	0.351926	0.673754	0.448748	0.212644	0.855219	E9PTA5
E9PTB2	Transcription elongation factor SPT5	Supt5h	14	14	14	19.3	19.3	19.3	121.04	0	337070000	56.313	2.26833	0.144782	-0.659037	-2.40204	0.182866	0.942848	-0.136499	-0.348472	1.21235	0.596523	-0.561851	-1.54812	1.33058	0.203271	-0.294333	-1.38805	E9PTB2
E9PTB3	Mitochondrial GTPase 1	Mtg1	3	3	3	16.6	16.6	16.6	36.561	0	143620000	24.884	1.19258	0.219764	-1.74924	-1.91142	1.10605	0.852678	0.600896	1.56686	0.811305	0.694971	0.614783	1.24095	0.430733	0.438864	0.763582	0.870607	E9PTB3
E9PTG1		Smarca2	17	17	7	13.4	13.4	6.3	182.35	0	367930000	27.981	0.151176	0.90557	-0.13419	-0.302754	0.00557053	0.999032	0.0102811	0.0143298	1.0835	0.625069	-0.574999	-1.45809	0.653482	0.562628	-0.13296	-0.680532	E9PTG1
E9PTG5		Plekha5	11	11	11	17.8	17.8	17.8	145.59	0	65863000	21.358	0.362196	0.776617	0.218812	0.598096	0.313578	0.904458	0.45535	0.638488	0.22387	0.975365	0.18607	0.423149	0.502432	0.430312	0.429042	0.88677	E9PTG5
E9PTI6		Raly	11	11	11	29.9	29.9	29.9	33.054	0	288410000	51.834	0.043376	0.969852	0.060748	0.102462	0.0393646	0.978158	0.0444078	0.0903882	0.0770721	1	0.0803204	0.167266	1.37253	0.197418	0.292983	1.4071	E9PTI6
E9PTN6	Glyceraldehyde-3-phosphate dehydrogenase	RGD1564688	19	2	1	55	13.5	6.3	36.015	0	423640000	27.871	0.262111	0.78855	0.667082	0.574814	0.169252	0.937033	-0.512036	-0.402826	0.965348	0.587531	-1.27357	-1.56384	0.217869	0.670383	0.773979	0.51414	E9PTN6;D3ZWV2
E9PTR4		Ubap2l	13	13	13	16.1	16.1	16.1	116.86	0	329220000	54.592	0.69406	0.511381	0.586158	1.12291	0.135496	0.942846	0.141899	0.286425	0.239745	0.97194	-0.22083	-0.459709	0.374518	0.51647	0.537083	0.751588	E9PTR4
E9PTV0		Guk1	7	7	7	48.9	48.9	48.9	24.052	0	323410000	32.955	0.895478	0.366042	0.968289	1.4474	0.068583	0.961209	-0.0666413	-0.149181	0.294405	0.962087	-0.240091	-0.535876	0.809657	0.242208	0.533845	1.27433	E9PTV0
E9PU01		Chd4	45	45	33	32.3	32.3	25.8	218.18	0	1665700000	323.31	2.53699	0.141025	-0.588636	-2.4589	1.01978	0.943858	-0.268382	-1.13809	0.128968	1	-0.0518026	-0.204561	0.533805	0.61527	-0.124614	-0.605017	E9PU01;F1LPP8
E9PU13		Snx4	13	13	13	29.6	29.6	29.6	51.927	0	495560000	54.13	0.979805	0.326176	-1.07148	-1.56249	1.48141	0.80785	-0.638114	-1.92497	0.111836	1	0.167947	0.2526	1.09156	0.12857	-0.788487	-1.70855	E9PU13
E9PU28	Inosine-5-monophosphate dehydrogenase 2	Impdh2	10	10	9	28	28	26.5	55.814	0	297470000	21.437	0.0234046	0.980064	0.0794839	0.0625521	0.69932	0.951272	-0.515031	-1.12557	0.521848	0.875253	-0.376974	-0.850324	1.16564	0.20672	-0.340218	-1.37839	E9PU28
E9PU29		Rnf31	6	6	6	8.3	8.3	8.3	119.24	0	65333000	12.072	0.13585	0.905307	-0.216689	-0.305412	0.370667	0.908247	0.28826	0.658767	0.556668	0.843722	-0.431284	-0.911487	0.615647	0.326486	0.575131	1.07731	E9PU29
E9PU34		Rmnd1	10	10	10	27.6	27.6	27.6	51.698	0	278100000	58.137	1.02124	0.419802	-0.434269	-1.31753	0.092007	0.947687	0.216836	0.226163	0.197084	0.973891	-0.384696	-0.435389	1.85606	0.0499167	-1.26811	-2.86716	E9PU34
E9PU42		Dscr3	6	6	6	30.6	30.6	30.6	32.936	0	133300000	28.508	0.529238	0.607264	-0.585807	-0.939482	0.0191435	0.99004	-0.0487432	-0.0505262	2.59101	0.255429	-1.35988	-3.16714	0.792211	0.179795	1.4258	1.47303	E9PU42
E9PU64		Scin	23	23	23	41.1	41.1	41.1	80.142	0	535120000	189.18	0.548745	0.533604	-1.75238	-1.08078	0.39682	0.905905	0.449333	0.752306	1.03059	0.574496	-1.04972	-1.59254	0.0950588	0.857702	-0.299388	-0.241329	E9PU64
F1LM47	Succinyl-CoA ligase subunit beta	Sucla2	35	35	35	66	66	66	50.306	0	14547000000	323.31	0.628832	0.644008	0.266627	0.866679	0.217816	0.937711	-0.107536	-0.36156	0.723123	0.855675	0.242535	0.895803	0.329063	0.796744	0.0583871	0.334576	F1LM47
F1LM55		Ccar2	14	14	14	26	26	26	102.79	0	524170000	76.805	0.352138	0.777082	-0.234788	-0.599053	1.53689	0.830237	-0.60154	-1.93542	0.0553161	0.999566	-0.0369264	-0.109066	0.232263	0.713153	-0.214005	-0.4576	F1LM55
F1LM66		Eftud2	31	30	30	46.3	45.3	45.3	109.35	0	1567700000	220.24	2.81236	0.112214	-0.767517	-2.91518	0.287493	0.920903	-0.170423	-0.491277	0.790277	0.722012	-0.544541	-1.19017	2.75074	0.0492143	-0.56171	-2.91338	F1LM66
F1LM93	Tyrosine-protein kinase Yes	Yes1	14	14	12	39.7	39.7	35.9	60.613	0	510330000	86.367	0.303379	0.796427	-0.267272	-0.561586	0.255108	0.917735	0.336845	0.526273	0.104957	1	-0.0931052	-0.215654	0.126569	0.897882	0.0412386	0.186561	F1LM93
F1LML7		Hip1r	17	15	15	20.9	18.6	18.6	119.55	0	627350000	128.42	0.573949	0.542084	-1.01243	-1.06796	0.320408	0.912205	0.266368	0.588966	0.0906641	0.99863	-0.0850922	-0.19052	0.462272	0.491083	0.330074	0.792287	F1LML7
F1LMV6		Dsp	23	23	23	13.5	13.5	13.5	332.39	0	195740000	33.54	0.0282465	0.979579	-0.0567879	-0.0712878	0.495917	0.911481	-0.793275	-0.955148	0.284163	0.960874	-0.272399	-0.537605	0.499057	0.470648	-0.313037	-0.820261	F1LMV6
F1LMV9	Coronin	Coro2b	7	7	7	25.4	25.4	25.4	54.964	0	92978000	7.2654	0.0265539	0.980532	0.0349503	0.0629464	0.253389	0.931184	0.193194	0.469448	0.833632	0.687661	0.601634	1.25657	3.11896	0.0502529	-0.727576	-3.64128	F1LMV9
F1LMZ8	26S proteasome non-ATPase regulatory subunit 11	Psmd11	26	26	26	63.3	63.3	63.3	47.463	0	2096700000	139.63	2.07351	0.216302	-0.436218	-1.93263	0.446709	0.905214	-0.293882	-0.74413	0.686105	0.866619	-0.236609	-0.864808	1.1253	0.222355	-0.326467	-1.32952	F1LMZ8
F1LN42		Tns1	71	71	69	54.2	54.2	53.1	203.91	0	6866200000	323.31	1.27709	0.504514	-0.22675	-1.13455	0.98573	0.923412	-0.348777	-1.2381	0.0498332	0.997949	0.0202178	0.082788	1.91852	0.117963	-0.329951	-1.77569	F1LN42
F1LN59		Eif4g2	27	27	27	32.7	32.7	32.7	102.11	0	1159000000	189.68	2.72497	0.113826	-0.790405	-2.88616	0.602751	0.913266	-0.312297	-0.905142	0.100327	1	0.0421895	0.164397	1.51559	0.10627	-0.521259	-1.89939	F1LN59
F1LN75		Sept9	29	29	5	54.4	54.4	11.1	63.799	0	1892200000	323.31	0.795501	0.459935	-0.600479	-1.23092	0.665803	0.907493	-0.218679	-0.847278	1.06055	0.747983	-0.277056	-1.13426	0.786767	0.313333	-0.344641	-1.10801	F1LN75
F1LN91		Tns3	19	17	17	21.2	19.7	19.7	164.79	0	584910000	98.031	3.27241	0.09215	-0.955049	-3.51455	0.96335	0.900377	-0.433236	-1.31219	0.105331	1	-0.0699608	-0.200769	1.71995	0.12	-0.364143	-1.76079	F1LN91
F1LN92		Afg3l2	29	29	25	41.1	41.1	39.8	89.35	0	1600200000	216.21	2.17013	0.174438	-0.553064	-2.18881	0.889105	0.944762	-0.347107	-1.16736	2.78193	0.545305	0.291138	1.75648	1.18335	0.387454	-0.162007	-0.958966	F1LN92
F1LND1		Cog1	9	9	9	12.3	12.3	12.3	108.7	0	195320000	58.722	0.256206	0.807261	-0.429878	-0.539585	0.0404385	0.976047	-0.065443	-0.098864	0.654054	0.791281	-0.473176	-1.02757	1.54183	0.091708	-0.623679	-2.04423	F1LND1
F1LNF0		Myh14	27	18	18	15.8	12.4	12.4	228.91	0	1826800000	30.025	0.176332	0.861714	-0.836694	-0.424893	0.937283	0.819692	2.97096	1.73182	0.962044	0.558602	-2.87398	-1.67435	0.537469	0.385853	-0.51484	-0.961778	F1LNF0
F1LNH3		Col6a2	34	34	34	30	30	30	109.66	0	10326000000	323.31	0.646748	0.596678	-0.352076	-0.956411	0.441405	0.90826	0.163346	0.615117	0.367667	0.960713	-0.157401	-0.54274	1.63465	0.217708	-0.230032	-1.3436	F1LNH3
F1LNI5	Protein phosphatase 1G	Ppm1g	5	5	5	15.5	15.5	15.5	58.742	0	56214000	7.0465	1.77454	0.150306	-1.09672	-2.36198	NaN	1	0	NaN	0.16296	0.987737	0.189085	0.341003	NaN	1	0	NaN	F1LNI5
F1LNJ2	U5 small nuclear ribonucleoprotein 200 kDa helicase	Snrnp200	57	57	57	37.7	37.7	37.7	244.87	0	2185900000	318.2	3.38695	0.0935926	-0.791282	-3.34318	0.622202	0.919508	-0.261156	-0.871615	0.430203	0.974429	-0.0847543	-0.445874	1.78306	0.0918834	-0.481786	-2.04219	F1LNJ2
F1LNL2;F1M7H3		Smarca5;LOC100359912	18	18	15	24.8	24.8	20.3	116.65	0	409320000	45.413	2.51039	0.118235	-0.808167	-2.75422	0.844267	0.91799	-0.51809	-1.27101	1.22483	0.685466	-0.308058	-1.26785	2.27746	0.0496143	-0.666844	-2.76112	F1LNL2;F1M7H3
F1LNP8		Pvrl1	5	5	5	15.7	15.7	15.7	57.156	0	166970000	16.896	1.5139	0.159411	-1.86616	-2.29783	0.299129	0.911633	-0.35628	-0.594621	0.983212	0.595563	-1.10752	-1.55482	2.46375	0.0514353	-1.21657	-3.64795	F1LNP8
F1LNS2		Fam45a	5	5	5	20.5	20.5	20.5	40.366	0	222110000	74.882	1.33033	0.19658	-1.57104	-2.04363	0.180891	0.936804	-0.307127	-0.402727	0.15814	0.989564	-0.245681	-0.347825	3.3434	0.077	-1.11762	-4.7108	F1LNS2
F1LP57		Map2k4	7	7	7	26.1	26.1	26.1	42.397	0	266890000	74.635	0.0237748	0.981422	-0.042818	-0.0593808	0.662728	0.933149	-0.541975	-1.09862	0.281117	0.962474	-0.26291	-0.529985	0.0679451	0.919875	0.0623172	0.146873	F1LP57
F1LP64	E3 ubiquitin-protein ligase TRIP12	Trip12	19	19	19	14.9	14.9	14.9	223.93	0	252210000	50.49	2.68486	0.139879	-0.548906	-2.46559	0.11621	0.949545	-0.112332	-0.244495	0.334369	0.960916	0.180348	0.537852	0.806807	0.348285	-0.272414	-1.03486	F1LP64
F1LPG2		Dock8	14	14	13	9.9	9.9	9.1	238.94	0	270750000	23.519	0.497897	0.637581	-0.534151	-0.888281	0.53862	0.914734	-0.670744	-0.990502	0.149395	0.990642	0.174746	0.315721	2.97531	0.0696364	-1.04032	-4.10633	F1LPG2
F1LPG5;F1M7T1		LOC688963;LOC100361934	7	7	7	51.2	51.2	51.2	15.064	0	6745200000	172.39	2.61065	0.0952809	1.63648	3.43543	0.838634	0.860128	1.33775	1.48843	0.605622	0.86613	-0.288128	-0.864661	2.66915	0.0602857	1.05074	3.73846	F1LPG5;F1M7T1;D3ZQH7;F1M7Z4;D3ZV29
F1LPQ2	Activating signal cointegrator 1 complex subunit 3	Ascc3	8	8	8	7.1	7.1	7.1	250.22	0	118320000	26.685	0.799111	0.419576	-0.864135	-1.31706	0.196858	0.933775	-0.413855	-0.445314	0.191437	0.976803	-0.300503	-0.412971	3.02868	0.0737143	-1.0901	-4.25094	F1LPQ2
F1LPV0		Nars	19	19	19	39.8	39.8	39.8	64.127	0	1324400000	136.85	1.93556	0.192142	-0.568824	-2.07064	0.617089	0.914814	-0.434396	-1.00021	0.727041	0.893131	0.189537	0.81392	2.55992	0.0499567	-0.609879	-2.88694	F1LPV0
F1LPV8	Succinyl-CoA ligase subunit beta	Suclg2	35	35	35	71.2	71.2	71.2	46.638	0	18346000000	323.31	0.949662	0.502594	-0.314407	-1.13812	0.151526	0.944981	-0.12026	-0.29818	0.0139164	0.997651	0.00746415	0.0263164	1.59116	0.110667	-0.438925	-1.83086	F1LPV8
F1LPW0			3	3	3	8.3	8.3	8.3	54.871	0	74583000	6.0005	0.745847	0.504285	-0.49608	-1.13448	0.583327	0.921161	-0.751666	-1.06494	0.136703	0.994685	-0.146499	-0.286479	0.863739	0.168207	1.10911	1.5268	F1LPW0
F1LQ09		Atl2	5	5	5	17.5	17.5	17.5	66.194	0	172550000	22.254	0.278861	0.781929	-0.537497	-0.589917	0.228948	0.920816	0.344033	0.48794	0.48664	0.89205	0.385177	0.818	1.13146	0.148722	-0.565792	-1.61199	F1LQ09
F1LQ27		Fam98c	9	9	9	39	39	39	37.168	0	120070000	18.94	0.12151	0.911133	0.25385	0.285496	0.217785	0.931258	0.367747	0.474377	1.0258	0.624175	0.6559	1.4554	0.995528	0.183577	-0.529295	-1.4552	F1LQ27
F1LQ48		Hnrnpl	29	29	29	60	60	60	67.902	0	8159800000	323.31	0.55365	0.723622	-0.188201	-0.717677	1.60882	0.866331	-0.301984	-1.50007	0.504277	0.940222	-0.178205	-0.667971	0.0512151	0.946421	-0.0293686	-0.098033	F1LQ48;F1M040
F1LQ83		Ascl3	4	4	4	33.2	33.2	33.2	22.639	0	222230000	130.01	1.30139	0.21275	-1.27755	-1.95379	0.901548	0.895939	-0.55549	-1.34781	0.0820558	1	-0.107153	-0.185201	1.04098	0.109004	-1.75571	-1.86702	F1LQ83
F1LQH9		Bag2	2	2	2	20.3	20.3	20.3	23.805	0	97952000	45.753	NaN	1	0	NaN	0.181969	0.936229	0.325021	0.407506	NaN	1	0	NaN	0.0421288	0.940602	0.130951	0.111713	F1LQH9
F1LQJ7		Pck2	36	35	35	63.3	62.1	62.1	71.206	0	4675600000	323.31	1.3992	0.340345	-0.396371	-1.51444	0.613982	0.911376	-0.395483	-0.975004	2.14072	0.461787	0.747854	2.36261	0.815327	0.384414	-0.225836	-0.964681	F1LQJ7
F1LQM1;A0A096MJR3		Mup5	16	3	3	60.2	27.1	27.1	20.978	0.005823	103720000	2.0351	0.299518	0.775304	-0.460654	-0.610244	0.0899935	0.947106	0.262855	0.226123	0.162305	0.988318	-0.327931	-0.368037	0.00218232	0.998161	0.00415818	0.00569751	F1LQM1;A0A096MJR3
F1LQM9		Xpo7	14	14	14	18.1	18.1	18.1	124.18	0	401830000	24.661	0.60296	0.618659	-0.354599	-0.919714	0.382482	0.90408	-0.237766	-0.640391	0.83591	0.663167	-0.816979	-1.33217	0.499905	0.516159	-0.231805	-0.751997	F1LQM9
F1LQP9		Tnpo1	17	17	13	30.6	30.6	24	101.27	0	435530000	53.444	2.90697	0.107794	-0.814313	-3.04774	1.34182	0.829287	-0.651732	-1.81536	0.701526	0.780207	-0.419385	-1.04229	1.80744	0.109106	-0.388486	-1.86791	F1LQP9
P21533;F1LQS3;A0A0G2KBA1	60S ribosomal protein L6	Rpl6	16	16	16	40.3	40.3	40.3	33.561	0	5896600000	172.59	2.93481	0.0862222	2.41051	4.08699	0.372165	0.904314	0.521072	0.735797	0.203127	0.990188	0.0873083	0.319503	2.82101	0.0685128	1.25947	4.18798	P21533;F1LQS3;A0A0G2KBA1
F1LR02		Col18a1	27	27	27	22.3	22.3	22.3	134.64	0	7621700000	323.31	0.109548	0.938404	-0.0633917	-0.200334	0.381816	0.919429	-0.128806	-0.52111	0.391356	0.968623	0.119981	0.50483	0.106265	0.910942	-0.0369722	-0.162742	F1LR02
F1LR10		Lima1	25	25	25	41.7	41.7	41.7	83.796	0	1372100000	211.45	0.263219	0.83435	0.217834	0.489426	0.0078274	0.999037	-0.00297403	-0.0130762	0.419099	0.937636	-0.306213	-0.708156	1.11899	0.164007	0.499208	1.54208	F1LR10
F1LR12		Nav2	2	2	2	1.6	1.6	1.6	261.24	0	68975000	11.148	1.48548	0.188173	1.11148	2.09289	0.0947976	0.945724	0.156439	0.222602	0.240399	0.97116	-0.285367	-0.483347	NaN	1	0	NaN	F1LR12
F1LR36		Supt6h	12	12	12	11.8	11.8	11.8	199.01	0	115330000	30.878	2.19972	0.118941	-1.17375	-2.79555	0.0517969	0.968844	-0.0577393	-0.117485	0.925863	0.780802	-0.263458	-1.04245	1.12611	0.189335	-0.398159	-1.43533	F1LR36
F1LR42		Rufy1	16	15	15	34.7	34.7	34.7	80.376	0	813980000	114.74	1.17434	0.296604	-0.739168	-1.64684	0.842599	0.895841	-0.620552	-1.32294	0.185112	0.991107	0.103848	0.321194	2.0422	0.0557082	-0.72633	-2.63341	F1LR42
F1LR71		Aspscr1	8	8	8	19.3	19.3	19.3	50.973	0	172980000	28.258	0.142465	0.893836	0.335044	0.333939	0.495957	0.913358	-0.685672	-0.937489	0.658961	0.747384	0.82605	1.13841	0.0555341	0.929879	0.0717564	0.130092	F1LR71
F1LRE5	Oxysterol-binding protein	Osbpl9	7	7	7	17.2	17.2	17.2	81.773	0	145050000	48.141	0.846969	0.41596	0.719477	1.32739	0.0474152	0.970172	-0.0654478	-0.112328	0.0332316	0.997728	-0.063683	-0.0827274	0.754361	0.188215	1.64621	1.43756	F1LRE5
F1LRI5		Gcn1l1	85	85	85	42.7	42.7	42.7	293.07	0	3077800000	323.31	1.86346	0.29315	-0.349925	-1.65644	0.000153368	0.999835	0.00011158	0.000326352	0.537034	0.94069	0.166716	0.671115	0.557599	0.590798	-0.135565	-0.642057	F1LRI5
M0R7Z7;F1LRJ1		LOC100911572;Col4a3	4	4	4	13	13	13	47.688	0	1021900000	78.559	1.12551	0.242862	1.69875	1.82655	1.46215	0.694629	1.87805	2.37823	0.0111986	0.997918	-0.00770238	-0.0230078	1.25924	0.117221	0.624464	1.78101	M0R7Z7;F1LRJ1
F1LRK4		Grsf1	14	14	14	41.1	41.1	41.1	52.907	0	1430700000	143.2	1.16515	0.383912	-0.429581	-1.41289	0.174801	0.940316	-0.162029	-0.352063	0.392295	0.958618	0.174725	0.582241	2.1778	0.0583979	-0.588957	-2.53802	F1LRK4
F1LRS8	CD2-associated protein	Cd2ap	25	25	24	46.5	46.5	45.1	70.49	0	2155400000	146.4	0.162101	0.906298	-0.102733	-0.295994	0.673427	0.909526	-0.298049	-0.950816	0.494191	0.904542	0.307437	0.783463	1.61783	0.150858	-0.320653	-1.60057	F1LRS8
F1LS72		Uba2	18	18	18	48.6	48.6	48.6	66.338	0	752250000	162.04	0.263335	0.822992	-0.257832	-0.507252	1.91187	0.783352	-0.457043	-1.99422	0.0248364	0.995857	0.0134518	0.0467662	0.141156	0.847606	0.0825915	0.258261	F1LS72
F1LS86		Iars	30	30	30	28.8	28.8	28.8	144.28	0	1406200000	158.66	0.614696	0.604091	-0.378599	-0.945949	0.796308	0.944458	-0.422539	-1.16263	0.404712	0.927556	-0.411007	-0.735332	1.4093	0.103327	-0.632411	-1.93043	F1LS86;A0A0G2JZH2
F1LSA5		Scgb2b2	2	2	2	40.7	40.7	40.7	9.6191	0	100700000	15.297	0.144594	0.896918	0.241635	0.325243	0.159827	0.937588	-0.305307	-0.365861	0.607138	0.774964	0.760036	1.06447	0.724097	0.219789	1.11757	1.33874	F1LSA5
F1LSC3		Sf1	11	11	11	23.5	23.5	23.5	68.346	0	385600000	27.999	0.317167	0.76479	0.444492	0.632706	0.835689	0.943263	-0.369417	-1.15002	0.080312	1	-0.112043	-0.183535	0.127899	0.864745	0.0690223	0.229539	F1LSC3
F1LSK5		Heatr5a	3	3	3	2.4	2.4	2.4	220.21	0	38911000	8.4201	0.343663	0.747181	-0.432695	-0.666811	1.21839	0.844065	-0.931123	-1.8492	NaN	1	0	NaN	0.555427	0.334887	-0.834717	-1.0612	F1LSK5
F1LSM0	Ubiquitin carboxyl-terminal hydrolase	Usp24	18	18	18	12.1	12.1	12.1	294.03	0	429870000	91.823	0.943823	0.448727	-0.424463	-1.25163	0.52553	0.912367	-0.472446	-0.917665	0.20192	0.989708	-0.133357	-0.364355	1.13395	0.173191	-0.453903	-1.50825	F1LSM0
F1LSP2		Acad10	56	56	56	56	56	56	119.19	0	12759000000	323.31	0.475606	0.74084	-0.199847	-0.678354	0.0394195	0.979335	-0.0315657	-0.0835578	0.375863	0.971644	0.105073	0.467856	0.982002	0.299512	-0.265855	-1.13568	F1LSP2
F1LSP9		Fggy	18	18	18	43.1	43.1	43.1	60.253	0	3712300000	200.04	2.83508	0.126021	-0.589392	-2.62751	0.0169654	0.994988	-0.0118246	-0.0351773	0.141511	1	-0.0734937	-0.244882	1.63092	0.108288	-0.450466	-1.8787	F1LSP9
F1LST0		Heatr5b	18	18	18	14	14	14	219.65	0	584700000	97.356	2.14732	0.139391	-0.796072	-2.47243	0.187173	0.938063	-0.181806	-0.378205	0.0830088	1	0.0269335	0.122976	2.49811	0.0467887	-0.836461	-3.24662	F1LST0
F1LSV0		Sema4b	4	4	4	8.3	8.3	8.3	90.624	0	51116000	5.9258	0.432833	0.697894	-0.389878	-0.764961	1.15478	0.862303	0.511679	1.53893	0.122289	0.999437	0.174415	0.272029	0.136169	0.812445	-0.222905	-0.312787	F1LSV0
F1LT13		Angel2	3	3	3	14.2	14.2	14.2	59.762	0	200020000	38.85	1.07972	0.255307	-1.7577	-1.7784	0.520746	0.913024	0.773977	0.986311	0.533733	0.812798	-0.864612	-0.989843	0.166127	0.745797	0.617633	0.405811	F1LT13
P63326;F1LT36;D3ZJY5;D3ZH53	40S ribosomal protein S10	Rps10;RGD1564698;LOC100360905;RGD1561871	10	10	10	52.7	52.7	52.7	18.916	0	4699600000	130.43	0.827579	0.499882	-0.406252	-1.14681	0.777669	0.914022	-0.315269	-1.04927	0.776925	0.736704	0.505613	1.15848	1.81338	0.076471	-0.584989	-2.23267	P63326;F1LT36;D3ZJY5;D3ZH53;Q7TP86;D3ZCN9;D4A5N7
F1LT49		Lrrc47	14	14	14	35.2	35.2	35.2	63.53	0	698360000	130.4	0.214841	0.871532	-0.161615	-0.39975	0.0420467	0.982409	0.0194983	0.0746245	0.141931	1	0.0867481	0.258495	0.449517	0.6001	-0.163475	-0.627491	F1LT49
F1LT58		Kpna6	8	8	5	23.3	23.3	18.5	60.439	0	284780000	200.02	0.158918	0.886678	0.242155	0.349604	0.132697	0.94477	-0.211401	-0.301911	0.467482	0.896187	0.402954	0.804854	0.524193	0.340667	1.13417	1.05089	F1LT58
F1LT94		Arhgef18	7	6	6	8.2	7.3	7.3	132.21	0	140830000	6.6362	0.0148926	0.987111	-0.0514245	-0.0401946	0.431535	0.915127	0.461757	0.800545	0.689709	0.722792	-0.921336	-1.1916	0.047773	0.937566	0.0804962	0.117603	F1LT94
F1LTF8		Lama4	28	28	28	24.9	24.9	24.9	196.95	0	829520000	226.62	0.0285734	0.981629	-0.0178107	-0.0563535	0.445446	0.907672	0.200861	0.66499	0.137344	1	-0.0569231	-0.21963	0.144412	0.850705	0.0746166	0.253309	F1LTF8
F1LTJ5		Hspg2	113	113	113	59.8	59.8	59.8	263.11	0	43322000000	323.31	0.192403	0.913667	-0.066133	-0.279107	0.694349	0.90832	0.209434	0.850447	1.11126	0.939837	-0.11102	-0.713036	1.13005	0.321768	-0.209614	-1.08556	F1LTJ5
F1LTX8;Q6TXI6		Lpgat1;LOC317456	5	5	5	18.9	18.9	18.9	42.989	0	111250000	36.33	1.36614	0.205606	-1.19246	-1.99931	0.126997	0.941774	-0.180834	-0.28519	0.217494	0.974214	-0.27865	-0.448368	0.517373	0.398286	0.526322	0.940798	F1LTX8;Q6TXI6
F1LTZ5		Enpp4	2	2	2	7.9	7.9	7.9	51.294	0	64503000	3.5753	0.399751	0.759352	0.22899	0.642035	NaN	1	0	NaN	0.705303	0.749624	-0.602154	-1.1312	NaN	1	0	NaN	F1LTZ5
F1LU12		RGD1564865	19	19	18	74.2	74.2	70.2	33.863	0	1749800000	303.94	0.404121	0.733867	0.303562	0.694255	0.466014	0.911178	-0.384192	-0.813335	0.237345	0.965282	-0.465186	-0.512248	1.09332	0.183377	-0.439632	-1.45932	F1LU12
F1LU48		Ergic1	8	8	8	27.2	27.2	27.2	35.011	0	206170000	76.179	0.200732	0.852128	-0.455761	-0.451343	1.01334	0.836411	0.89062	1.61005	0.0391271	0.999192	0.0768615	0.0971972	1.08695	0.145585	-0.647868	-1.62709	F1LU48
F1LU71		Auh	13	13	13	40.6	40.6	40.6	33.341	0	2084400000	267.02	0.506507	0.716823	0.226006	0.730892	0.0516842	0.972382	0.038744	0.106668	0.460978	0.931603	0.236591	0.700189	1.01101	0.248226	-0.329429	-1.2579	F1LU71
F1LUN5		Col4a5	8	6	6	6.3	5.7	5.7	161.44	0	1123800000	177.64	0.517353	0.66629	-0.333725	-0.826601	0.165363	0.939523	-0.203539	-0.353883	0.432243	0.938288	0.304626	0.720912	0.321537	0.665193	-0.162439	-0.521656	F1LUN5
F1LVA9		Dock5	8	8	8	7.3	7.3	7.3	214.67	0	106140000	33.841	0.223176	0.844628	0.324931	0.469448	0.263857	0.917361	-0.388711	-0.550903	0.614535	0.781376	0.616169	1.03899	1.0941	0.12601	0.819636	1.72563	F1LVA9
F1LVV4		Rcc2	14	14	14	44.7	44.7	44.7	46.652	0	480070000	26.746	1.67497	0.20734	-0.647272	-1.98378	0.195948	0.934955	-0.171968	-0.385568	0.330951	0.96322	-0.179948	-0.534315	0.331866	0.598986	-0.311071	-0.629523	F1LVV4
F1LVZ9		Hectd3	7	7	7	13.8	13.8	13.8	97.272	0	36443000	7.1802	0.100554	0.935974	-0.08977	-0.208109	1.02085	0.861728	-0.682577	-1.53348	0.790996	0.738846	-0.479951	-1.15679	0.317565	0.590415	0.414888	0.642611	F1LVZ9
F1LW74		Iqgap2	66	63	63	53.7	51.9	51.9	162.97	0	3833900000	323.31	0.337391	0.793072	-0.210308	-0.567065	0.0426036	0.980459	-0.027318	-0.0845392	0.611834	0.893208	-0.231124	-0.809304	2.07737	0.0767684	-0.471137	-2.22468	F1LW74
F1LWE6		Msi2	11	11	11	34.2	34.2	34.2	29.787	0	770160000	147.99	0.388114	0.729086	-0.366619	-0.703765	0.145966	0.943405	-0.128331	-0.29528	1.37813	0.465038	1.4587	2.03921	0.474887	0.428273	0.537989	0.889906	F1LWE6;Q8K3P4
F1LWG4		Ndufaf1	11	11	11	45.1	45.1	45.1	37.781	0	228440000	48.843	1.04085	0.315792	0.935204	1.59341	1.09331	0.821642	0.994071	1.73259	0.398646	0.958191	-0.155636	-0.564052	0.101005	0.895239	-0.0605397	-0.190288	F1LWG4
F1LWL8		Slc5a12	7	7	7	13.4	13.4	13.4	55.533	0	236310000	135.03	0.241242	0.813171	0.486607	0.523308	1.01081	0.815891	-1.38135	-1.71732	1.41715	0.476844	1.49911	2.08766	0.163637	0.779236	-0.223527	-0.35963	F1LWL8
F1LWN1		Ncoa7	12	12	12	18.6	18.6	18.6	108.97	0	244440000	22.625	0.565686	0.574562	0.660194	1.00118	0.418436	0.913868	0.645308	0.823612	0.126597	0.999276	0.164673	0.276626	0.199727	0.766384	-0.142341	-0.375807	F1LWN1
F1LWZ8		Lemd3	7	7	7	14.3	14.3	14.3	99.496	0	87589000	4.756	0.00589262	0.994197	-0.0150363	-0.0156164	0.673413	0.926186	-0.898977	-1.20851	0.282237	0.956638	-0.425926	-0.575946	0.32864	0.545035	0.701025	0.704134	F1LWZ8
F1LX07		Slc25a12	26	22	22	59.8	55.6	55.6	71.916	0	4129100000	199.73	2.18452	0.18804	-0.489067	-2.08857	0.225219	0.935043	-0.183674	-0.429514	0.377965	0.919168	-0.676375	-0.752918	1.62867	0.107264	-0.456511	-1.88754	F1LX07
F1LX81		Slfn5	12	12	12	20.5	20.5	20.5	101.13	0	293870000	19.786	1.58059	0.20242	-0.773845	-2.01234	0.363416	0.904419	-0.278372	-0.645286	0.445256	0.892344	-0.516913	-0.814757	0.737802	0.371773	-0.273288	-0.987201	F1LX81
F1LXA0		Ndufa12	20	20	20	94.5	94.5	94.5	17.177	0	6397000000	94.679	2.72472	0.150856	0.492232	2.36328	0.808921	0.873764	1.09478	1.41505	1.30662	0.749891	-0.218515	-1.11339	1.46453	0.0974614	0.62921	1.9789	F1LXA0
F1LXP8		Arhgap18	5	5	5	12.3	12.3	12.3	74.94	0	93474000	13.001	0.204824	0.859114	0.295112	0.43467	0.509785	0.911301	-0.475757	-0.900528	1.43615	0.462778	-1.16813	-2.02666	0.276342	0.640683	0.327862	0.560202	F1LXP8
F1LXS5;B5DFE7		Rcor1;Rcor3	3	3	3	13.1	13.1	13.1	42.073	0.00021277	36627000	3.3846	0.312638	0.777281	-0.356555	-0.605228	2.34324	0.962154	-0.99527	-3.05421	NaN	1	0	NaN	0.108675	0.842943	0.265307	0.266863	F1LXS5;B5DFE7
F1LY81		Rhpn1	7	7	7	17.1	17.1	17.1	73.39	0	75004000	16.22	1.29993	0.216109	-1.21596	-1.93725	0.0582282	0.961638	-0.104041	-0.142255	0.416367	0.94065	0.246892	0.668303	1.12908	0.174364	-0.447707	-1.49739	F1LY81
F1LYI7		Tmem256	3	3	3	36.3	36.3	36.3	11.776	0	948480000	125.12	0.347331	0.713423	0.991958	0.736195	0.0204462	0.990614	0.0963578	0.0565899	0.712146	0.674875	1.68746	1.29571	0.521661	0.552596	-0.173718	-0.693211	F1LYI7
F1LYQ4		RGD1564515	5	5	5	13.6	13.6	13.6	45.217	0	38838000	5.6832	NaN	1	0	NaN	NaN	1	0	NaN	0.295632	0.956024	0.420988	0.594486	NaN	1	0	NaN	F1LYQ4
F1LYQ8	FERM, RhoGEF and pleckstrin domain-containing protein 1	Farp1	25	25	25	36.5	36.5	36.5	118.84	0	2843000000	323.31	0.778501	0.55957	-0.315566	-1.02673	0.393586	0.898687	-0.303129	-0.692467	0.0404906	0.997352	0.0119176	0.0585215	2.31734	0.0545078	-0.590552	-2.65267	F1LYQ8
F1LYZ8		Ppp1r21	16	16	16	29.9	29.9	29.9	88.36	0	488210000	130.78	0.464821	0.707733	-0.28873	-0.747226	0.341448	0.934469	-0.0965862	-0.436815	0.428957	0.974021	0.0810661	0.434981	1.48769	0.11032	-0.491878	-1.83726	F1LYZ8
F1LZ05		Parp14	18	18	18	12	12	12	199.53	0	187530000	14.216	0.746887	0.442645	0.904857	1.2664	0.229267	0.919514	0.48205	0.509135	0.0217453	0.995918	-0.0190269	-0.0473151	0.251133	0.647399	0.476667	0.550625	F1LZ05
F1LZ43		Dip2a	4	4	3	4.1	4.1	3.5	169.59	0	57084000	9.8115	0.0527682	0.960776	0.0997861	0.129298	0.637075	0.908927	-0.353298	-0.968308	1.56578	0.481574	0.95559	2.06486	0.581387	0.374716	-0.443415	-0.983179	F1LZ43
F1LZH9		Ankrd44	9	9	8	15.4	15.4	13.5	107.29	0	167320000	48.441	0.112966	0.926464	-0.134331	-0.246014	1.12841	0.873909	-0.511851	-1.51741	0.510807	0.883739	-0.367539	-0.834404	0.0971605	0.915738	-0.0373139	-0.155912	F1LZH9
F1LZJ4	Hydroxypyruvate isomerase	Hyi	14	14	14	57	57	57	30.589	0	2035900000	269.53	1.45897	0.325406	-0.410582	-1.5689	0.206984	0.934535	0.161363	0.393958	0.208976	0.990679	-0.0893641	-0.327262	0.571888	0.539654	-0.166196	-0.712093	F1LZJ4
F1LZW6		Slc25a13	36	36	32	64.5	64.5	60.3	54.099	0	17854000000	323.31	1.73667	0.281531	-0.395816	-1.69129	0.138317	0.943615	-0.097795	-0.266083	0.0914288	1	-0.0385928	-0.150752	0.688086	0.503485	-0.164215	-0.771836	F1LZW6
F1LZX5		Hectd4	2	2	2	0.8	0.8	0.8	452.5	0.0072422	158970000	1.8555	0.547335	0.555972	-1.03738	-1.03479	0.225627	0.920633	0.463603	0.500826	0.112592	0.999171	0.215419	0.262662	0.0569993	0.920395	0.182084	0.149494	F1LZX5
F1M049		Atxn2	8	8	8	10.7	10.7	10.7	117.3	0	91909000	5.1975	1.20917	0.262418	0.903081	1.74987	0.857624	0.861925	1.19512	1.49325	0.133201	0.995899	-0.22704	-0.301722	2.22599	0.0574054	1.96349	3.71428	F1M049
F1M062		Larp1	11	11	11	18.3	18.3	18.3	106.94	0	214170000	46.186	0.341829	0.777449	0.247969	0.596144	1.16484	0.837643	-0.875094	-1.7693	0.216544	0.987432	-0.104353	-0.352516	0.623938	0.337855	-0.498284	-1.05642	F1M062
F1M0Q9		Pm20d1	13	13	13	39.8	39.8	39.8	52.502	0	4563800000	218.03	2.42791	0.16921	-0.492642	-2.21984	0.000264324	0.99991	-0.000242233	-0.000598481	1.11096	0.661231	-0.444477	-1.37589	0.597514	0.488172	-0.207011	-0.795764	F1M0Q9
F1M0R1		Rnf213	20	20	20	7.7	7.7	7.7	583.37	0	984240000	115.48	1.3141	0.178929	-2.76289	-2.14477	1.21976	0.843029	-0.803966	-1.79427	0.881132	0.597244	-2.27394	-1.54622	1.65369	0.0587041	-1.09828	-2.51979	F1M0R1
F1M0U5		Nbas	6	6	6	3.4	3.4	3.4	265.8	0	84142000	8.7433	0.22641	0.83946	0.335756	0.476653	0.233767	0.921393	0.329375	0.492319	0.0433822	0.998874	0.0460034	0.0969494	1.82998	0.0499508	-1.31018	-2.85299	F1M0U5
F1M0Z1		Trio	7	7	7	4.6	4.6	4.6	347.86	0	42790000	37.588	0.343006	0.75469	-0.37704	-0.651131	0.068365	0.960424	-0.0782304	-0.153929	1.20223	0.588028	0.602514	1.56963	0.250475	0.65316	0.41837	0.54084	F1M0Z1;P97924
F1M110	Glycylpeptide N-tetradecanoyltransferase	Nmt2	6	3	3	12.7	9.6	9.6	60.471	0	34644000	6.5571	NaN	1	0	NaN	1.15474	0.840087	-1.17692	-1.85408	0.606495	0.848644	0.336179	0.904162	0.219635	0.693423	0.370953	0.482461	F1M110
F1M124		Cobll1	25	25	25	30.7	30.7	30.7	130.85	0	563120000	113.88	0.496524	0.643062	0.476867	0.869306	0.0685782	0.969165	-0.0321884	-0.120341	0.151719	0.995864	0.103993	0.28397	0.494548	0.496945	0.270406	0.783486	F1M124
F1M1A6		LOC681355	4	4	4	15.4	15.4	15.4	33.279	0	40430000	4.1183	0.0190459	0.982897	-0.0390391	-0.0486001	0.0563846	0.965109	0.0682478	0.129515	0.121038	1	0.0882975	0.234514	0.128451	0.838584	-0.134268	-0.274631	F1M1A6
F1M1B3		RGD1564420	25	25	25	28	28	28	134.21	0	1210100000	108.55	2.38958	0.14695	-0.598168	-2.38885	0.161646	0.944496	-0.110079	-0.303929	0.268496	0.974698	-0.151086	-0.44895	1.67015	0.107074	-0.441416	-1.88974	F1M1B3
F1M1D5		Tbcd	6	6	6	9.6	9.6	9.6	133.54	0	82893000	18.426	0.410834	0.685197	-0.562361	-0.784924	1.29327	0.763134	-1.22563	-2.03054	NaN	1	0	NaN	0.00824714	0.989824	0.0131755	0.0208568	F1M1D5
F1M1E4		Pnkd	5	5	5	25.7	25.7	25.7	42.928	0	177820000	27.441	0.368907	0.710152	0.658455	0.741464	0.525074	0.914058	0.753173	0.988673	0.322164	0.957744	-0.236047	-0.565296	0.591973	0.3191	-0.740179	-1.09317	F1M1E4
F1M1H0		Dera	9	9	9	39	39	39	35.124	0	398830000	15.407	2.62433	0.118194	-0.745939	-2.75632	0.479433	0.90766	-0.27038	-0.759476	0.117752	1	0.0426743	0.180064	2.24432	0.0464935	-1.03799	-3.20055	F1M1H0
F1M265;P0C5E3	Palladin	Palld	23	23	22	33	33	31.9	108.34	0	656370000	119.78	0.206414	0.87633	-0.15805	-0.387383	0.107541	0.948617	0.129663	0.237839	1.19367	0.592318	-0.557416	-1.53086	1.0297	0.158386	-0.645122	-1.56643	F1M265;P0C5E3
F1M2K6		Pkp4	5	5	5	7.2	7.2	7.2	131.46	0	78063000	8.0243	0.66705	0.494217	0.817938	1.15567	0.259544	0.92003	-0.385966	-0.54377	0.549564	0.809971	0.74678	0.992061	0.280501	0.649808	0.274726	0.547847	F1M2K6
F1M392		Limch1	16	16	16	21.5	21.5	21.5	121.5	0	220690000	75.286	0.310189	0.769547	0.454087	0.624602	0.0476852	0.973053	0.0416679	0.102726	0.602775	0.867078	0.302326	0.874707	0.201198	0.767197	-0.138719	-0.374983	F1M392
F1M3H8		Hnrnpa0	8	8	8	32.2	32.2	32.2	30.076	0	839430000	145.44	1.23134	0.230182	-1.22441	-1.86719	0.568118	0.911732	-0.462586	-0.961697	0.612944	0.855673	-0.314907	-0.89336	0.574186	0.461478	-0.252431	-0.836076	F1M3H8
F1M3J4		Abcc4	18	18	18	16.3	16.3	16.3	148.9	0	349850000	65.521	0.449976	0.691263	-0.365355	-0.77401	0.19846	0.933861	0.346607	0.438901	0.00505725	0.998588	0.00326188	0.0102366	1.38282	0.0967391	-0.726876	-1.98315	F1M3J4
F1M3L7	Epidermal growth factor receptor kinase substrate 8	Eps8	18	18	18	30.8	30.8	30.8	91.927	0	253890000	31.334	0.664374	0.604761	-0.318775	-0.944178	0.315705	0.918999	-0.189297	-0.535548	0.268675	0.961769	0.277435	0.51945	0.562325	0.415147	-0.350822	-0.909836	F1M3L7
F1M3W5		Dmxl2	15	15	14	8.4	8.4	8.2	341.29	0	279910000	97.018	0.0290186	0.979977	-0.0290615	-0.0649729	0.281503	0.923263	0.170668	0.485277	0.835485	0.847924	0.21089	0.906879	0.622812	0.433196	-0.258018	-0.881358	F1M3W5
F1M446		AI314180	20	20	20	18.3	18.3	18.3	203.92	0	352500000	170.84	2.17462	0.118913	-1.07674	-2.71453	0.596487	0.933637	-0.84252	-1.09885	0.00104175	0.99978	-0.00107466	-0.00239822	0.755167	0.322764	-0.346676	-1.08371	F1M446
F1M471		Epm2aip1	13	13	13	31.2	31.2	31.2	70.129	0	283700000	44.675	0.773386	0.445634	0.742194	1.25743	0.308418	0.911355	-0.30972	-0.592292	0.0479979	0.999622	-0.0289789	-0.0922257	1.28726	0.109429	0.677485	1.84976	F1M471
F1M4I4		Vps51	9	9	9	19	19	19	86.041	0	185060000	18.832	0.523064	0.581004	-0.884677	-0.985039	0.0670376	0.961386	-0.0661864	-0.146501	0.631405	0.75139	-0.884793	-1.11571	0.863012	0.255895	-0.4087	-1.23472	F1M4I4
F1M4J0		Rictor	5	5	5	5.5	5.5	5.5	191.09	0	31812000	4.5602	1.25876	0.244842	-0.948671	-1.81451	0.313659	0.912514	-0.326437	-0.605094	0.0423556	0.996506	-0.0249116	-0.0810126	1.49274	0.0783569	-0.843462	-2.18159	F1M4J0
F1M589		Pml	14	14	14	26.5	26.5	26.5	98.11	0	641230000	77.765	0.85881	0.415588	-0.69676	-1.33135	1.70042	0.712426	-0.762491	-2.22675	0.066646	1	-0.0417016	-0.127893	1.43648	0.134547	-0.411691	-1.67771	F1M589
F1M5N4	Malic enzyme	Me3	10	10	10	30.4	30.4	30.4	67.208	0	223960000	95.393	0.418785	0.682673	-0.537713	-0.790372	0.0740617	0.958939	0.0692596	0.159084	0.411481	0.906348	0.507187	0.769874	1.90545	0.0655603	-0.637519	-2.38687	F1M5N4
F1M5V2		Glipr2	5	5	5	60	60	60	18.985	0	249630000	59.456	0.06743	0.946654	-0.18468	-0.169944	0.224252	0.91929	0.632167	0.513195	0.847929	0.654166	-1.12405	-1.40804	4.37061	0.044	2.89003	9.11921	F1M5V2
F1M614		Lama2	15	14	14	9.3	9	9	343.86	0	187430000	39.62	0.994229	0.357207	-0.705143	-1.46607	0.0798149	0.957367	-0.0725818	-0.169655	0.340253	0.960299	-0.183915	-0.54647	2.10024	0.0719774	-0.49036	-2.28245	F1M614
F1M6C4		Arl15	4	4	4	35.8	35.8	35.8	22.906	0	377220000	35.425	1.72277	0.129372	2.16368	2.58228	0.560938	0.917592	0.640948	1.01182	0.136906	0.990669	-0.297386	-0.31841	0.494043	0.353753	-1.35883	-1.01947	F1M6C4
F1M6D0		Mrps6	6	6	6	46.4	46.4	46.4	14.341	0	96487000	6.6504	0.562794	0.572186	0.700063	1.00637	0.677986	0.933027	0.914978	1.21724	0.781394	0.699086	0.674425	1.23349	2.16699	0.0480792	1.82374	3.56628	F1M6D0
F1M6Q2		Crocc	4	4	4	2.6	2.6	2.6	224.77	0.001809	2822000000	2.4781	0.63927	0.469802	1.71154	1.20911	0.10797	0.942079	-0.674898	-0.280188	0.725629	0.667225	-2.62925	-1.35112	0.13454	0.787587	1.06853	0.348204	F1M6Q2
F1M6Q3		Col4a2	14	14	14	13	13	13	160.76	0	5344900000	295.42	0.967365	0.545236	0.256351	1.0611	0.0219921	0.992906	0.0112853	0.0410665	1.19926	0.665053	0.361154	1.3352	0.0628093	0.928945	-0.0502504	-0.131705	F1M6Q3
F1M6U5		Asb9	3	3	3	20.3	20.3	20.3	37.803	0	77603000	9.4256	0.614328	0.550424	0.619312	1.04728	0.600318	0.934531	-0.795444	-1.09539	NaN	1	0	NaN	NaN	1	0	NaN	F1M6U5
F1M6Y6		LOC298111	12	3	3	31.5	12.4	12.4	20.372	0	1000500000	16.39	0.0876983	0.931014	0.326606	0.222662	0.904774	0.828356	-2.65184	-1.6724	NaN	1	0	NaN	0.281012	0.580725	-1.49395	-0.655308	F1M6Y6
F1M775		Diaph1	32	32	32	30.8	30.8	30.8	140.3	0	1558400000	279.84	1.3605	0.435722	-0.274732	-1.27918	0.187281	0.937954	-0.153886	-0.364591	0.0193245	0.994772	0.0253571	0.0459444	0.956154	0.256083	-0.34109	-1.23505	F1M775
F1M7B8		Ube3a	10	10	10	17.5	17.5	17.5	99.752	0	129040000	32.865	0.137406	0.911162	-0.14173	-0.286541	0.366117	0.89903	-0.452032	-0.712056	0.110232	1	0.0671462	0.204206	0.398079	0.532439	-0.339314	-0.723647	F1M7B8
F1M7E5		Cdh5	6	6	6	11.7	11.7	11.7	87.133	0	83503000	10.09	1.22715	0.235907	-1.15298	-1.84535	0.522507	0.918771	-0.373827	-0.869769	0.402822	0.945204	0.278284	0.675581	1.12949	0.179762	-0.426813	-1.47359	F1M7E5
F1M7M4		Bmp2k	9	9	9	15.3	15.3	15.3	118.71	0	224120000	50.185	0.303698	0.772126	-0.486906	-0.620859	0.918174	0.864711	-1.05494	-1.54293	1.21908	0.547006	-1.12432	-1.80237	0.857369	0.208628	-0.623819	-1.37219	F1M7M4
F1M801		Anapc1	4	4	4	3.9	3.9	3.9	216.08	0	118410000	16.871	1.01902	0.286326	-1.52938	-1.68056	0.146901	0.944291	-0.277614	-0.338658	0.773317	0.680688	-0.999027	-1.30216	0.882408	0.235341	-0.449987	-1.28769	F1M801
F1M853		Rrbp1	63	63	63	42.3	42.3	42.3	157.5	0	2973300000	323.31	0.066295	0.957288	0.053399	0.136964	0.458211	0.907389	-0.297296	-0.758064	0.429464	0.962147	-0.115606	-0.5183	1.77329	0.0785394	0.570875	2.17879	F1M853
F1M885		Myo7b	61	61	58	34.7	34.7	33	245.48	0	2418200000	270.2	1.82769	0.255728	-0.419037	-1.7788	0.464944	0.913743	-0.345764	-0.793482	0.0592146	0.998845	0.0273365	0.10292	1.94228	0.0937657	-0.421273	-2.02489	F1M885
F1M8H2		Wars2	7	7	7	29.7	29.7	29.7	40.141	0	296970000	29.784	0.200524	0.871008	0.206961	0.403036	0.207874	0.935257	-0.166622	-0.398142	0.0676254	0.99837	0.0240414	0.105186	0.514186	0.552518	-0.177637	-0.694249	F1M8H2
F1M8K0		Dag1	11	11	11	16.3	16.3	16.3	96.705	0	373210000	33.138	0.178496	0.86649	-0.490748	-0.414228	0.179616	0.937977	-0.171099	-0.362933	0.762743	0.723933	-0.581873	-1.18067	1.73601	0.0874909	-0.5255	-2.08033	F1M8K0
F1M8U2		Ablim3	8	8	8	18.2	18.2	18.2	77.619	0	80933000	9.9428	0.808681	0.407049	1.00198	1.35636	0.191767	0.934343	0.456134	0.440636	1.53981	0.485792	0.981181	2.05384	1.50608	0.0703183	1.04419	2.31187	F1M8U2
F1M8V2		Ube4b	11	11	11	14.9	14.9	14.9	133.3	0	59167000	20.643	0.0824623	0.940628	0.119169	0.189791	0.750407	0.921972	-0.654634	-1.23806	1.33918	0.570433	0.521102	1.60332	0.801683	0.299334	-0.361079	-1.13704	F1M8V2
F1M8X9		Gbf1	21	21	21	19.2	19.2	19.2	206.52	0	459310000	40.997	1.54369	0.226254	-0.643154	-1.88409	0.25505	0.93068	-0.199493	-0.475089	0.456144	0.942597	-0.185649	-0.644039	0.688422	0.35045	-0.352155	-1.03057	F1M8X9
F1M8Y4		Deptor	5	5	5	17.6	17.6	17.6	46.226	0	43270000	10.404	1.83892	0.161058	-0.888668	-2.30264	NaN	1	0	NaN	NaN	1	0	NaN	NaN	1	0	NaN	F1M8Y4
F1M949		Ckap5	18	18	18	16.4	16.4	16.4	187.92	0	266030000	39.951	1.90007	0.164285	-0.7708	-2.2619	0.216316	0.936899	-0.154472	-0.400928	1.36959	0.580286	0.479928	1.58142	0.688771	0.438348	-0.217012	-0.871933	F1M949
F1M9B2		Igfbp7	17	17	17	57.7	57.7	57.7	28.949	0	1939400000	323.31	0.18063	0.902459	0.10112	0.314812	0.518538	0.907552	-0.234288	-0.760692	0.626843	0.865964	0.266868	0.86023	0.418809	0.51835	-0.338734	-0.747891	F1M9B2
F1M9C0		Mapkapk2	6	6	5	27.3	27.3	24.1	42.504	0	496000000	46.242	2.1535	0.128068	-0.95777	-2.61443	0.159568	0.94389	-0.0741901	-0.266164	0.581062	0.824295	-0.491582	-0.961733	1.28298	0.173432	-0.370221	-1.50519	F1M9C0
F1M9Q3		Ltn1	7	7	7	6	6	6	201.94	0	168830000	17.879	0.261746	0.789469	-0.650987	-0.572978	0.180285	0.936771	-0.516828	-0.424213	0.292738	0.951608	0.586282	0.614619	0.352182	0.519569	-0.71921	-0.743972	F1M9Q3
F1M9V7		Npepps	41	41	41	50.2	50.2	50.2	103.34	0	2758900000	323.31	1.20292	0.429723	-0.324256	-1.29684	0.63795	0.911348	-0.216472	-0.825907	0.587941	0.815415	-0.53081	-0.983273	1.37559	0.190424	-0.302292	-1.42986	F1M9V7
F1M9W9		Trappc8	14	14	14	15.2	15.2	15.2	160.35	0	315170000	52.877	1.32165	0.317558	-0.493622	-1.58582	0.96613	0.885206	-0.524942	-1.38801	0.359632	0.959523	-0.188355	-0.568161	1.78817	0.0751397	-0.611147	-2.24792	F1M9W9
F1M9Y9		Rbpms	11	11	9	49.1	49.1	40.9	24.29	0	575100000	118.95	0.415389	0.737821	-0.268213	-0.685283	0.312485	0.915266	0.226286	0.557893	0.269456	0.959842	0.380208	0.548282	0.80057	0.369513	0.247069	0.992065	F1M9Y9
F1MA59		Col4a1	12	12	10	9	9	8.4	160.61	0	3726300000	227.73	0.383017	0.737467	0.333916	0.684883	0.0879739	0.955772	-0.0756998	-0.183539	0.983478	0.726913	0.333759	1.1732	0.291469	0.774767	0.0752794	0.364597	F1MA59
F1MA87		Cdk6	6	5	5	25.8	23.3	23.3	36.952	0	161480000	7.9319	1.06948	0.270397	-1.40363	-1.72243	1.7735	0.6862	-1.40222	-2.65747	0.231572	0.968488	-0.41991	-0.496996	0.447984	0.406493	1.03386	0.924666	F1MA87
F1MA98	Nucleoprotein TPR	Tpr	50	50	50	28.6	28.6	28.6	267.3	0	1301400000	323.31	0.446635	0.746834	-0.20886	-0.665245	0.0609371	0.976342	0.0216079	0.0957705	0.980406	0.697253	-0.385009	-1.22872	1.77115	0.167017	0.271056	1.53116	F1MA98
F1MAA2		Cops7a	5	5	5	22.7	22.7	22.7	30.385	0	225760000	12.003	1.17247	0.289252	-0.792675	-1.67027	0.0176148	0.9924	0.0225196	0.0422147	0.324865	0.962006	-0.169938	-0.519599	1.59027	0.125244	-0.385587	-1.73043	F1MAA2
F1MAA5		Rangap1	15	15	15	30.7	30.7	30.7	63.142	0	651960000	79.454	2.16091	0.144243	-0.742128	-2.42762	0.289442	0.917185	-0.263463	-0.549433	0.0139345	0.996993	-0.011421	-0.0300066	0.157258	0.808454	-0.137398	-0.317986	F1MAA5
F1MAA7		Lamc1	88	88	86	54.3	54.3	53.4	177.38	0	20575000000	323.31	0.282434	0.847342	-0.151572	-0.464502	0.0127034	0.996561	0.00957966	0.0270378	0.277344	0.990043	-0.0779915	-0.356406	1.45741	0.162525	-0.335265	-1.54711	F1MAA7
F1MAC0		Ifi47	12	12	11	37.9	37.9	36	47.432	0	375670000	42.283	2.05129	0.131013	-1.00382	-2.55937	1.35469	0.839313	-0.575945	-1.76178	0.469578	0.866934	-0.586718	-0.861192	0.0209779	0.972487	0.0198676	0.0473459	F1MAC0;D4A2T4;F1LVT9
F1MAD2		Inadl	20	20	19	18.7	18.7	18.2	199.47	0	388600000	48.072	0.669592	0.649789	-0.233668	-0.855612	0.282022	0.919803	-0.21814	-0.517901	0.140609	1	0.0539472	0.217764	2.61114	0.047177	-0.628572	-2.97013	F1MAD2
F1MAG0		Dfna5	11	11	11	30.8	30.8	30.8	56.875	0	440780000	51.074	1.947	0.126129	-1.37043	-2.64229	0.202003	0.93194	-0.473632	-0.460682	0.503894	0.856411	-0.543979	-0.892604	2.51725	0.0581918	-1.214	-3.71835	F1MAG0
F1MAH5		Ppp6r3	13	13	13	20.5	20.5	20.5	98.387	0	751850000	75.747	1.2913	0.329925	-0.472159	-1.54283	0.477305	0.91165	-0.305463	-0.782664	0.340186	0.974363	-0.102159	-0.441448	1.3715	0.203611	-0.285208	-1.38839	F1MAH5
F1MAH6		Cdh11	5	5	5	13.7	13.7	13.7	88.035	0	91374000	31.961	0.797873	0.40779	-1.06114	-1.35396	0.900293	0.878291	-0.781808	-1.44825	3.56661	0.102	-1.88011	-4.41188	NaN	1	0	NaN	F1MAH6
F1MAN8		Lama5	111	111	111	42.7	42.7	42.7	403.77	0	13089000000	323.31	1.07712	0.416527	-0.402045	-1.32428	0.189645	0.944213	0.120341	0.344689	0.0150966	0.997042	-0.0044843	-0.0222183	1.24327	0.213851	-0.301112	-1.3544	F1MAN8
F1MAQ7		Son	14	14	14	10.9	10.9	10.9	266.12	0	165290000	30.576	0.360165	0.710561	0.769982	0.740492	0.870217	0.88904	-0.678183	-1.37677	0.185527	0.991052	-0.154198	-0.35781	0.125	0.829686	-0.188458	-0.285786	F1MAQ7
F1MAQ9		LOC683761	4	2	2	12.7	7.3	7.3	39.84	0.00042132	336190000	3.1564	0.345032	0.709111	-1.29718	-0.745429	0.789509	0.866576	2.47717	1.49637	NaN	1	0	NaN	6.56734	0	6.07753	23.0067	F1MAQ9
F1MAR6		Prodh	14	14	14	38.4	38.4	38.4	68.094	0	672670000	177.79	1.41216	0.326335	-0.424514	-1.56146	0.491621	0.906481	-0.395367	-0.847144	0.283129	0.970554	0.168343	0.47811	0.597279	0.402303	-0.337577	-0.934517	F1MAR6
F2Z3T7;Q6I7R3	Isochorismatase domain-containing protein 1	Isoc1	10	10	10	47.1	47.1	47.1	32.032	0	1713400000	196.02	1.84804	0.178533	-0.708954	-2.16742	0.152225	0.945164	-0.130235	-0.304905	0.0480925	0.996689	-0.0209337	-0.0822685	1.44158	0.126014	-0.439713	-1.72614	F2Z3T7;Q6I7R3
F2Z3T9		U2af2	12	12	12	32.5	32.5	32.5	53.12	0	943720000	161.55	2.36412	0.116692	-1.01327	-2.83449	0.831251	0.922796	-0.296459	-1.06515	0.353758	0.936233	-0.599432	-0.707895	0.66419	0.435307	0.231127	0.87704	F2Z3T9
F6Q5K7		Mrps18b	6	6	6	40.5	40.5	40.5	29.159	0	133130000	38.764	0.0224792	0.981407	0.0508178	0.0578451	1.00762	0.850188	-0.814309	-1.57705	0.0750196	1	-0.182574	-0.185133	0.402039	0.466932	0.76017	0.826626	F6Q5K7
F7DLY1		Eps8l2	32	32	32	48.8	48.8	48.8	82.275	0	2324500000	323.31	0.693762	0.55963	-0.395504	-1.02772	0.33517	0.911294	-0.215029	-0.575176	1.00411	0.61847	0.756891	1.47957	0.159828	0.815491	-0.115421	-0.307801	F7DLY1
F7EMK8		Akr1b10	13	5	2	59.3	30.2	14.2	33.766	0	234650000	10.016	1.70303	0.132549	1.9849	2.53226	1.92496	0.874222	1.715	2.95001	0.946964	0.597162	1.26158	1.54137	2.91636	0.0757778	2.16178	5.04777	F7EMK8
F7ENH8	Histone deacetylase	Hdac2	9	5	5	27	19.1	19.1	55.345	0	532360000	89.939	0.919916	0.330176	-1.36937	-1.54295	0.0214516	0.990926	0.0340376	0.053167	0.535501	0.874131	-0.35465	-0.851626	1.65133	0.088012	-0.567749	-2.07296	F7ENH8
F7EPZ4			10	10	10	17.4	17.4	17.4	116.78	0	192180000	19.319	0.0213945	0.981779	-0.0403344	-0.0538881	0.208949	0.931445	0.417068	0.466688	1.16201	0.557053	-0.878369	-1.67227	0.628381	0.316596	-0.597418	-1.1003	F7EPZ4
F7ES73		Nub1	11	11	11	30.1	30.1	30.1	70.055	0	222990000	42.053	0.525999	0.595382	-0.690288	-0.958787	0.155867	0.943707	-0.154356	-0.321791	0.919851	0.652762	-0.780812	-1.40693	0.655532	0.269932	0.852123	1.20078	F7ES73
F7ESD4			2	2	2	14.4	14.4	14.4	34.089	0	105240000	16.599	0.0620449	0.95557	0.0800311	0.142318	0.176287	0.936103	-0.265439	-0.387071	0.0254133	0.99706	-0.0247776	-0.0565719	0.491909	0.411176	0.559475	0.917987	F7ESD4
F7ET54			27	6	1	82.9	33.1	12.2	20.821	0	541430000	40.327	0.114352	0.913419	-0.342254	-0.279634	0.784845	0.864249	-2.07969	-1.47253	0.82543	0.652519	1.29815	1.4054	0.704572	0.388243	-0.268969	-0.957151	F7ET54
F7EUU4			12	12	12	36	36	36	43.647	0	1287100000	92.948	1.55046	0.238508	-0.588981	-1.83942	0.415071	0.905311	-0.318905	-0.724711	0.489026	0.853031	-0.655692	-0.899578	2.40776	0.0498783	-0.67416	-2.88946	F7EUU4
F7EXQ7			11	11	11	51.1	51.1	51.1	22.122	0	5467200000	279.88	0.0156599	0.987636	-0.014819	-0.0349931	0.228111	0.937127	-0.111907	-0.376235	0.611331	0.866305	0.290472	0.871269	0.0599409	0.94045	0.0325933	0.112068	F7EXQ7
F7EXV6		Nadk	2	2	2	6.3	6.3	6.3	49.236	0	73716000	7.233	0.353426	0.731747	0.516313	0.69767	0.839538	0.876432	0.960026	1.4271	NaN	1	0	NaN	0.0236272	0.964529	-0.06264	-0.0628113	F7EXV6
F7F163			5	5	5	15.4	15.4	15.4	66.269	0	90931000	9.843	1.13966	0.248075	-1.42097	-1.80495	0.0682721	0.958096	-0.155686	-0.170439	0.217816	0.974112	-0.267302	-0.445796	0.641105	0.265633	1.0263	1.20999	F7F163
F7F350			18	18	18	65.8	65.8	65.8	40.797	0	1070100000	281.14	0.236746	0.847442	0.237144	0.464126	0.813606	0.907844	-0.606503	-1.28655	0.187038	0.98543	-0.191283	-0.376791	0.064544	0.92211	-0.0638334	-0.142298	F7F350
F7F3Z1		Lman2l	6	6	6	31.2	31.2	31.2	40.087	0	243850000	42.964	1.8151	0.163908	-0.856719	-2.26105	0.724653	0.908857	-1.05205	-1.30002	0.665619	0.788624	-0.457917	-1.03117	0.056934	0.919619	0.162265	0.147864	F7F3Z1
F7F469		Igtp	17	17	17	20.5	20.5	20.5	157.13	0	404330000	53.986	2.20551	0.142048	-0.730223	-2.44634	0.604782	0.911562	-0.220932	-0.809681	1.22857	0.680328	-0.330831	-1.30675	0.681264	0.353825	-0.346849	-1.01958	F7F469
F7F588			12	12	12	52.2	52.2	52.2	27.577	0	973200000	89.927	0.281925	0.772529	0.813492	0.61794	0.368604	0.907391	-0.319314	-0.67128	0.405279	0.958604	0.146353	0.555975	2.51822	0.0556439	-0.512685	-2.62109	F7F588
F7FA68			3	3	3	14.2	14.2	14.2	24.283	0.0002124	99606000	3.3401	0.501632	0.637976	0.507783	0.885053	0.214033	0.931488	0.405371	0.473813	NaN	1	0	NaN	NaN	1	0	NaN	F7FA68
F7FDM3		Mtif2	5	5	5	11.6	11.6	11.6	79.21	0	45832000	5.0743	0.0674059	0.950055	-0.118254	-0.161544	NaN	1	0	NaN	1.72759	0.51902	0.534495	1.86387	NaN	1	0	NaN	F7FDM3
F7FF45		Numa1	56	56	56	36.9	36.9	36.9	234.94	0	1063100000	323.31	0.184681	0.902112	-0.0952837	-0.312967	0.384223	0.919945	-0.140766	-0.541397	1.08077	0.681014	-0.392644	-1.30272	1.1576	0.196145	0.366925	1.41468	F7FF45
F7FHF3			9	9	9	23.1	23.1	23.1	62.291	0	963130000	99.87	2.07162	0.112949	-1.71353	-2.88358	1.7655	0.705419	-0.9344	-2.41909	0.0428747	0.998794	0.0454737	0.0958579	1.29118	0.0975505	-0.874696	-1.97555	F7FHF3
F7FJQ3			14	14	14	50	50	50	16.748	0	974340000	37.136	0.545675	0.558099	1.0178	1.03056	0.206334	0.930769	0.444664	0.465389	0.365477	0.941186	-0.33432	-0.661292	0.706886	0.288472	0.527051	1.16166	F7FJQ3
F7FLB2		Pgm2	21	21	21	43.7	43.7	43.7	69.057	0	2901500000	278.04	1.06282	0.398518	-0.463692	-1.37442	0.36831	0.915247	-0.165864	-0.561733	0.580691	0.837296	-0.420667	-0.930661	1.75353	0.105327	-0.423491	-1.91058	F7FLB2
F7FM32		RGD1311345	10	10	10	51.3	51.3	51.3	39.059	0	235830000	23.508	0.60654	0.531403	-0.829555	-1.08455	0.572602	0.929835	-0.945664	-1.08213	0.650373	0.750528	-0.783977	-1.1201	0.0318882	0.959142	0.0309661	0.0717625	F7FM32
F7FPF5		Sp100	5	5	5	16.6	16.6	16.6	37.99	0	222200000	8.3362	1.95679	0.119393	-1.525	-2.70518	0.254342	0.916906	0.641704	0.56714	0.95692	0.614788	-0.879709	-1.47383	0.832713	0.25576	-0.440732	-1.23464	F7FPF5;A0A0G2K6R2
F8WFF8		LOC298111	22	2	2	69.1	8.8	8.8	20.758	0	168610000	33.386	NaN	1	0	NaN	1.45442	0.701562	-2.17493	-2.40947	NaN	1	0	NaN	0.322318	0.534311	-1.1334	-0.721022	F8WFF8
G3V624	Coronin	Coro1c	20	20	20	51.3	51.3	51.3	53.177	0	1507800000	323.31	0.117635	0.929151	0.0827702	0.226803	0.41088	0.901512	-0.284688	-0.701001	0.106153	1	-0.0420523	-0.169364	1.25287	0.176592	-0.373155	-1.48972	G3V624
G3V648		Agpat3	8	8	8	18.4	18.4	18.4	43.245	0	261250000	23.803	0.541794	0.60871	-0.521941	-0.935729	0.288363	0.918505	-0.247003	-0.54057	0.111797	1	0.0865117	0.22122	0.427037	0.5018	-0.376492	-0.774808	G3V648
G3V661		Baz1b	14	14	14	14.4	14.4	14.4	170.29	0	343150000	39.675	1.58255	0.178624	-1.01606	-2.14715	0.0575584	0.961932	0.154742	0.147462	0.727611	0.726536	-0.668613	-1.17626	1.44749	0.0979679	-0.636473	-1.97009	G3V661
G3V667		Itga6	36	36	36	42.3	42.3	42.3	119.48	0	2253700000	293.42	1.05467	0.487423	-0.295972	-1.17234	0.320844	0.933207	-0.108807	-0.446424	0.068629	0.998788	-0.0191858	-0.0953612	2.05076	0.137142	-0.278085	-1.66534	G3V667
G3V6B0		Pdxdc1	22	22	11	42.5	42.5	17.8	86.97	0	1048900000	187.6	0.637638	0.652697	-0.246672	-0.850636	0.441598	0.904791	-0.295138	-0.739662	0.653182	0.852385	-0.287974	-0.900995	1.49385	0.116488	-0.456061	-1.78943	G3V6B0
G3V6B8		Tsr2	3	3	3	13	13	13	20.932	0	95891000	17.052	0.000684442	0.998716	0.00107883	0.00171286	0.526344	0.916377	-1.09352	-1.03264	0.00269331	0.999837	-0.00712395	-0.00716512	NaN	1	0	NaN	G3V6B8
G3V6C2		Hgd	24	24	24	78	78	78	49.889	0	16149000000	323.31	2.28929	0.129104	-0.820363	-2.60333	0.151471	0.944891	-0.130675	-0.304115	1.95314	0.556574	-0.341128	-1.64647	0.698646	0.529269	-0.144568	-0.73017	G3V6C2
G3V6C3		Pbdc1	4	4	4	26.8	26.8	26.8	22.423	0	81456000	4.474	0.275514	0.804223	-0.330466	-0.547322	0.698855	0.914094	-0.310861	-0.983919	0.12014	1	-0.0855012	-0.231361	0.18266	0.75991	-0.211461	-0.386019	G3V6C3
G3V6G7		Pnpt1	19	19	19	27.4	27.4	27.4	85.897	0	777560000	40.441	0.813414	0.541334	-0.330089	-1.06672	0.222051	0.937758	-0.115662	-0.374497	0.00902193	0.996798	-0.0126937	-0.0219199	0.718989	0.346393	-0.332355	-1.03912	G3V6G7
G3V6H1		Galc	8	8	8	17.7	17.7	17.7	77.057	0	233020000	29.886	0.541586	0.644322	-0.360223	-0.865824	0.155972	0.945519	0.1321	0.311013	0.0638342	0.999791	-0.0284281	-0.109142	1.44223	0.105418	-0.580938	-1.90882	G3V6H1
G3V6H2		Prpf8	59	59	59	33.3	33.3	33.3	273.61	0	2289000000	323.31	4.72598	0.0854286	-0.808281	-4.25453	0.940205	0.893207	-0.54442	-1.37737	1.22891	0.867088	-0.146513	-0.873041	1.29803	0.148805	-0.434353	-1.61262	G3V6H2
G3V6I4		Mar1	13	13	13	56	56	56	37.79	0	534240000	118.28	0.421721	0.661589	0.80974	0.835668	0.183846	0.933672	-0.250932	-0.395944	1.72492	0.539906	0.426805	1.71178	1.95118	0.061709	-0.65069	-2.44601	G3V6I4
G3V6K6	Receptor protein-tyrosine kinase	Egfr	6	6	6	6.5	6.5	6.5	134.9	0	98210000	24.908	1.40108	0.167076	-2.45793	-2.23092	0.0728575	0.957818	0.105152	0.170422	0.125057	0.998987	-0.155732	-0.271512	1.24951	0.119225	-0.619365	-1.76752	G3V6K6
G3V6L9	Peptidyl-prolyl cis-trans isomerase	Fkbp3	22	22	22	64.3	64.3	64.3	25.178	0	2064400000	280	1.40329	0.257482	0.627401	1.76551	1.25049	0.843017	0.675539	1.7498	0.0631508	1	-0.0637351	-0.137531	2.6269	0.0950846	0.309008	2.00097	G3V6L9
G3V6N2		Tmed4	12	12	11	44.1	44.1	36.6	26.117	0	749230000	183.86	0.977562	0.40519	-0.534757	-1.36112	0.081856	0.958084	0.0577254	0.162752	0.328233	0.96255	-0.162947	-0.515863	0.395804	0.587694	-0.220177	-0.646581	G3V6N2
G3V6N7		Slc12a6	7	7	4	5.6	5.6	3.4	127.59	0	67098000	7.0422	1.61455	0.180281	0.932493	2.1357	0.358979	0.906924	-0.311904	-0.656466	0.593439	0.825573	0.46069	0.961895	0.093494	0.879866	-0.108812	-0.208884	G3V6N7;Q63633
G3V6P8	Guanine nucleotide-binding protein subunit gamma	Gng12	6	6	6	63.9	63.9	63.9	7.9851	0	2251200000	63.124	1.87581	0.136321	1.18693	2.49822	0.6868	0.942341	0.638807	1.16112	0.41092	0.931692	-0.291628	-0.691628	0.499529	0.403973	0.563265	0.928939	G3V6P8
G3V6R4		Lrrc1	13	13	11	38.4	38.4	34	59.387	0	402100000	74.635	0.140787	0.892688	-0.433948	-0.338397	0.493029	0.914571	-0.310164	-0.80145	0.400592	0.945058	-0.287796	-0.678712	1.33264	0.119284	-0.537233	-1.76599	G3V6R4
G3V6R7	3-oxoacyl-[acyl-carrier-protein] synthase, mitochondrial	Oxsm	8	8	8	39.9	39.9	39.9	48.004	0	832370000	196.54	4.03018	0.0809524	-0.897713	-3.99264	0.335185	0.909193	-0.231156	-0.586131	0.00296065	0.999674	0.00137424	0.00534774	0.890552	0.275672	-0.342884	-1.18828	G3V6R7
G3V6S8	Serine/arginine-rich splicing factor 6	Srsf6	8	6	6	22.7	18.9	18.9	39.025	0	262610000	15.997	0.0922677	0.928755	0.254917	0.227994	0.991163	0.83719	1.16622	1.65485	0.778854	0.680861	-0.978048	-1.30485	2.50291	0.0470365	0.852332	3.27538	G3V6S8
G3V6T1	Coatomer subunit alpha	Copa	66	66	66	63	63	63	138.36	0	8056200000	323.31	3.24692	0.130103	-0.484201	-2.57745	0.657563	0.915777	-0.20574	-0.822056	0.0444219	0.995833	-0.00803127	-0.0489955	1.44033	0.330023	-0.171899	-1.07072	G3V6T1
G3V6U3		Alg2	8	8	8	27.2	27.2	27.2	47.318	0	554360000	50.765	0.00781126	0.994012	-0.0217809	-0.0208444	0.264936	0.919437	-0.247511	-0.511099	0.811869	0.668423	-0.904569	-1.32737	1.34785	0.0866708	-0.978848	-2.09154	G3V6U3
G3V6U9;D4A7S1		LOC100910833	11	11	11	29.9	29.9	29.9	67.42	0	404920000	111.45	2.10864	0.139036	-0.837522	-2.48093	0.142571	0.947064	-0.174961	-0.309194	0.0369318	0.995891	0.0320013	0.0792079	2.19086	0.0600476	-0.550813	-2.47438	G3V6U9;D4A7S1
G3V6W6		Psmc6	25	25	25	66.7	66.7	66.7	45.796	0	3506400000	313.18	1.90198	0.383853	-0.252039	-1.41074	0.593112	0.907148	-0.121391	-0.61773	0.197382	0.991345	-0.0866068	-0.313593	0.855601	0.385793	-0.213052	-0.962602	G3V6W6
G3V6W7		Cpsf3	6	6	6	14.2	14.2	14.2	77.601	0	84168000	29.262	0.381291	0.714375	0.5075	0.734236	0.526544	0.910979	-0.453182	-0.911302	0.23482	0.971697	0.233093	0.458279	0.257514	0.653065	-0.367836	-0.542304	G3V6W7
G3V6Y3	Kinesin-like protein	Kif12	7	7	7	14.7	14.7	14.7	71.164	0	108350000	10.229	0.456217	0.637429	-0.848616	-0.889014	0.123618	0.944949	-0.302484	-0.297916	0.325026	0.944601	-0.698407	-0.676248	0.0139823	0.979462	-0.0335368	-0.0371244	G3V6Y3
G3V728		Nipsnap1	21	21	21	70.1	70.1	70.1	33.346	0	22650000000	323.31	0.0284024	0.981573	-0.0201022	-0.0582208	0.182666	0.94322	-0.107425	-0.325733	0.391403	0.965763	0.123174	0.510425	1.38044	0.179404	-0.323028	-1.4774	G3V728
G3V762		Tsta3	13	13	13	68.8	68.8	68.8	35.796	0	1097900000	239.5	1.37035	0.279879	-0.572638	-1.69529	0.31776	0.917424	-0.204968	-0.549576	0.707084	0.813299	-0.335539	-0.985659	1.36901	0.161712	-0.365028	-1.5522	G3V762
G3V779		Lad1	20	20	20	42.2	42.2	42.2	57.396	0	977000000	321.19	0.190942	0.866767	0.297001	0.413023	0.612354	0.911609	-0.289639	-0.893075	0.114764	1	-0.127288	-0.245623	0.255466	0.683216	0.226555	0.493994	G3V779
G3V784		Adpgk	5	5	5	11.1	11.1	11.1	53.918	0	175100000	7.7215	0.261799	0.807514	0.38421	0.540056	0.358632	0.899727	0.42342	0.694521	0.867036	0.690997	-0.526202	-1.24923	1.47373	0.0865936	-0.742058	-2.08771	G3V784
G3V798		Srsf4	9	8	7	19.5	19.5	16.8	55.674	0	255990000	73.28	0.0240095	0.980336	-0.0649828	-0.0628707	0.159478	0.938145	0.285473	0.362229	0.331308	0.940106	-0.557021	-0.669255	1.43033	0.0821962	0.874585	2.13221	G3V798
G3V7G9	Eukaryotic translation initiation factor 3 subunit L	Eif3l	15	15	15	45.3	45.3	45.3	45.082	0	1974600000	116.55	0.00514316	0.997205	0.0010197	0.00610654	0.3217	0.917545	-0.196718	-0.547537	0.129371	0.999306	-0.114741	-0.261686	0.540199	0.563521	-0.158385	-0.67875	G3V7G9
G3V7I3		Atp13a1	19	19	19	25.2	25.2	25.2	131.91	0	548220000	323.31	1.66408	0.242516	-0.507925	-1.82323	0.309864	0.911093	-0.354196	-0.608843	0.394113	0.924011	-0.501216	-0.746045	2.50517	0.0488163	-1.08991	-3.57769	G3V7I3
G3V7I7		Lrrc40	9	9	9	25.2	25.2	25.2	67.94	0	254160000	25.777	0.0942095	0.929998	0.261189	0.232504	0.455288	0.911647	-0.981318	-0.917531	1.87277	0.402207	1.82056	2.62532	0.371706	0.482987	-1.07482	-0.803448	G3V7I7
G3V7L4		Cdh16	25	25	25	40	40	40	90.09	0	6547400000	323.31	0.441104	0.772762	-0.172638	-0.619564	0.06778	0.966506	-0.0389204	-0.127718	0.156161	0.99868	-0.0751514	-0.261359	0.984827	0.35031	-0.214014	-1.03055	G3V7L4
G3V7M0		Cnot1	19	19	19	11.9	11.9	11.9	266.86	0	361830000	39.298	0.325882	0.755957	-0.458231	-0.647807	0.167618	0.9432	-0.174243	-0.347137	0.344958	0.948805	-0.32249	-0.632162	2.06087	0.0488462	-0.868589	-2.81993	G3V7M0
G3V7P1	Syntaxin-12	Stx12	8	8	8	43.8	43.8	43.8	31.187	0	704650000	162.07	0.763702	0.530981	-0.393621	-1.08549	0.367529	0.902668	0.3404	0.678817	0.156177	0.998713	0.0841202	0.271439	0.2123	0.786539	-0.0998039	-0.349771	G3V7P1
G3V7Q7		Iqgap1	88	88	85	58.9	58.9	57.9	188.83	0	10268000000	323.31	1.83442	0.196803	-0.600815	-2.04538	0.879772	0.944425	-0.307487	-1.11257	2.1779	0.562209	-0.311869	-1.65097	1.575	0.105458	-0.496089	-1.9109	G3V7Q7;D3ZCS4
G3V7T6		Sf3b1	41	41	41	41.6	41.6	41.6	145.83	0	1842600000	280.62	0.91501	0.472018	-0.395649	-1.20438	1.09756	0.891257	-0.391931	-1.36964	0.798789	0.892273	-0.172685	-0.812899	0.576915	0.518151	-0.184186	-0.746455	G3V7T6
G3V7V3		Slc27a4	7	7	7	17.3	17.3	17.3	72.188	0	133180000	43.424	0.311396	0.782047	-0.314917	-0.590356	0.323895	0.917587	-0.198732	-0.551352	0.258339	0.982136	-0.103372	-0.386924	0.994681	0.264663	-0.306194	-1.21178	G3V7V3
G3V7W1		Pdcd6	8	8	8	50.8	50.8	50.8	21.904	0	1089900000	145.66	3.70943	0.094386	-0.677001	-3.30692	0.140679	0.941948	0.108775	0.276707	0.580028	0.866724	-0.311059	-0.862793	0.280911	0.707195	-0.143886	-0.464143	G3V7W1
G3V7Z8		Pabpn1	4	4	4	23.5	23.5	23.5	32.31	0	610610000	68.487	0.23102	0.826569	-0.446464	-0.501654	0.118092	0.947429	-0.121587	-0.251502	0.135499	0.996437	0.189252	0.297735	1.21224	0.149796	-0.484456	-1.60656	G3V7Z8
G3V816	Nucleoside diphosphate kinase	Nme3	7	7	7	47.9	47.9	47.9	19.119	0	540480000	35.894	0.544477	0.672954	0.271018	0.804756	0.636172	0.915468	-0.404977	-1.00252	0.558873	0.892121	-0.278152	-0.818296	0.508396	0.513961	-0.228482	-0.755579	G3V816
G3V817	X-ray repair cross-complementing protein 5	Xrcc5	11	11	11	21.7	21.7	21.7	83.091	0	121600000	46.637	0.00109036	0.998455	-0.00201716	-0.00279324	0.171424	0.944328	0.133284	0.332012	0.551823	0.79048	-0.97692	-1.0271	0.902691	0.199983	-0.586432	-1.40068	G3V817
G3V824		Igf2r	35	35	35	20	20	20	273.59	0	508870000	70.977	0.350507	0.80122	-0.178783	-0.553257	2.73299	0.743556	-0.605977	-2.82409	0.310615	0.969987	-0.151539	-0.488654	0.439958	0.519112	-0.291626	-0.744786	G3V824
G3V828		Cnpy3	9	9	9	29.7	29.7	29.7	30.647	0	182510000	19.337	1.0861	0.275258	1.21678	1.70887	0.293363	0.909579	0.358155	0.587045	0.190676	0.975652	0.299767	0.411607	2.14257	0.0491171	0.878355	2.9195	G3V828
G3V829		Fubp3	16	16	16	41.8	41.8	41.8	61.436	0	484850000	97.318	0.61504	0.658222	-0.252449	-0.841203	1.28121	0.835678	-0.532283	-1.66049	0.0709587	1	0.0561841	0.145094	0.274026	0.702113	-0.157857	-0.470761	G3V829
G3V852		Tln1	135	135	125	64.1	64.1	60.6	269.67	0	32238000000	323.31	1.55182	0.327823	-0.370101	-1.55333	0.471947	0.903223	-0.162133	-0.634534	3.56753	0.576249	-0.220062	-1.59277	0.440528	0.6244	-0.143306	-0.589453	G3V852
G3V857		Gas2	7	7	7	33.1	33.1	33.1	34.93	0	305110000	43.601	0.975971	0.328978	-1.03772	-1.55094	0.604403	0.946193	-1.0668	-1.14081	0.392802	0.940892	-0.275783	-0.663757	0.393405	0.539846	-0.326588	-0.712149	G3V857
G3V8A5		Vps35	39	39	39	47.9	47.9	47.9	91.726	0	2668000000	323.31	2.01631	0.194675	-0.525049	-2.05654	0.572424	0.912922	-0.371402	-0.919276	0.0250183	0.994265	-0.0106918	-0.0430974	2.73519	0.0466294	-0.704317	-3.24125	G3V8A5
G3V8E4		Ubfd1	6	6	6	29.1	29.1	29.1	40.117	0	102720000	13.773	0.302794	0.774942	-0.44226	-0.61166	0.144948	0.943975	-0.292185	-0.33716	0.18561	0.986693	0.183234	0.371585	1.01581	0.132433	-0.96572	-1.68668	G3V8E4
G3V8F7;A0A0G2JYM3		Gga2	5	4	4	16.9	15.7	15.7	66.214	0	422460000	120.27	0.272643	0.781584	0.633066	0.589656	0.500411	0.915269	1.15477	0.999306	0.0895074	1	0.259441	0.221855	0.170852	0.748079	0.422414	0.40279	G3V8F7;A0A0G2JYM3
G3V8G2		Psmd5	15	15	15	39.5	39.5	39.5	55.852	0	1117800000	105.19	2.44867	0.149849	-0.568032	-2.37277	0.70758	0.918188	-0.33149	-1.01087	0.0935711	1	0.0308449	0.138904	2.27124	0.0867115	-0.375954	-2.08801	G3V8G2
G3V8L1		Pycard	8	8	8	38.9	38.9	38.9	21.673	0	859930000	102.49	0.0756202	0.94073	-0.285228	-0.19413	0.536488	0.911977	-0.405825	-0.901129	1.11887	0.545951	-1.8695	-1.81001	1.13014	0.128135	-0.713143	-1.71142	G3V8L1
G3V8M6		Folr1	16	16	16	50.6	50.6	50.6	29.571	0	5122800000	323.31	0.952441	0.476005	-0.363114	-1.19808	0.748374	0.933626	-0.395532	-1.0998	0.569444	0.899549	0.248325	0.798382	2.92838	0.0571111	-0.421525	-2.57623	G3V8M6;D4A4S5
G3V8N0		Sfxn2	6	6	6	43.1	43.1	43.1	16.551	0	72132000	4.3856	0.207362	0.867407	0.201659	0.410352	1.13063	0.847358	0.68805	1.64422	0.125195	0.998659	0.19143	0.280873	0.370917	0.53135	0.444428	0.72534	G3V8N0
G3V8Q1		Cope	15	15	15	61.7	61.7	61.7	34.653	0	2861400000	323.31	1.65359	0.206773	-0.668391	-1.98743	1.43697	0.815026	-0.693016	-1.93234	0.394629	0.903893	-0.713033	-0.781298	2.92438	0.0527805	-0.827258	-3.6749	G3V8Q1
G3V8Q8		Sec23ip	14	14	14	20.3	20.3	20.3	110.94	0	494170000	83.183	2.73397	0.108795	-0.888395	-3.01417	0.9388	0.922157	-0.371579	-1.2313	0.81885	0.829985	-0.238256	-0.944975	1.51344	0.100042	-0.56559	-1.95339	G3V8Q8
G3V8R0		RGD1311703	4	4	4	25.4	25.4	25.4	19.961	0	188240000	19.425	0.188234	0.859684	0.510769	0.433602	0.351252	0.904174	-0.729755	-0.734362	0.000667319	0.998906	-0.000713412	-0.00154888	0.0325168	0.96155	-0.0225789	-0.06696	G3V8R0
G3V8T5		Ruvbl2	19	19	19	50.1	50.1	50.1	51.112	0	516240000	67.596	1.44744	0.329602	-0.397074	-1.54241	0.524475	0.915044	-0.384968	-0.877755	0.302033	0.963258	-0.209983	-0.527609	2.57785	0.0542278	-0.512892	-2.6618	G3V8T5
G3V8X5		Slc5a10	6	6	6	13	13	13	64.99	0	830420000	20.203	1.6764	0.165049	-1.05017	-2.24944	0.77015	0.916827	-0.689842	-1.27232	0.958613	0.666672	-0.550218	-1.34086	0.287005	0.740988	-0.101322	-0.413219	G3V8X5
G3V8Y5	DNA-directed RNA polymerase	Polr2b	19	19	19	25.7	25.7	25.7	133.9	0	608080000	60.982	0.68845	0.579857	-0.34834	-0.988455	0.622301	0.913343	-0.38395	-0.975864	0.445791	0.956969	-0.149527	-0.587655	0.595114	0.518333	-0.178656	-0.748533	G3V8Y5
G3V8Y8		Hip1	21	21	19	28.4	28.4	26.1	115	0	355980000	114.12	0.159104	0.884248	0.333856	0.364374	2.57979	0.8576	-0.949539	-3.24491	1.15512	0.576565	-0.699524	-1.58881	1.33392	0.145732	-0.425107	-1.62602	G3V8Y8
G3V912		Tmx4	2	2	2	8.9	8.9	8.9	37.54	0	228590000	41.596	0.149546	0.883612	-0.501834	-0.359488	0.433102	0.912374	1.25261	0.901439	2.76117	0.1935	-2.25382	-3.67776	0.0340018	0.949597	0.140623	0.0928245	G3V912
G3V918		Gart	23	23	23	32.2	32.2	32.2	107.58	0	1153500000	138.56	2.62735	0.129461	-0.635551	-2.59191	0.118057	0.950973	-0.0560293	-0.202458	0.144692	1	0.0453324	0.205102	1.4932	0.185787	-0.283662	-1.44456	G3V918
G3V928		Lrp1	36	36	36	12.1	12.1	12.1	504.88	0	545080000	74.455	1.65051	0.177814	-0.903357	-2.15135	0.972573	0.889768	-0.478477	-1.35875	1.88385	0.557299	-0.363086	-1.66743	1.4292	0.112429	-0.510547	-1.81552	G3V928
G3V965		Agpat5	3	3	3	13.1	13.1	13.1	41.531	0	79719000	6.4878	1.0667	0.323659	0.796421	1.57239	0.595519	0.915491	-0.655123	-1.05814	1.19455	0.534956	-0.960931	-1.73125	0.241538	0.658833	-0.440884	-0.529705	G3V965
G3V982		Elmo2	6	6	5	13.7	13.7	12.3	83.742	0	76614000	11.012	0.14864	0.892903	-0.262832	-0.335922	0.116256	0.94495	0.158336	0.261078	0.62336	0.777338	-0.62932	-1.05249	NaN	1	0	NaN	G3V982
G3V985		Sco1	6	6	6	20.4	20.4	20.4	31.768	0	314700000	33.122	0.55334	0.573791	0.744853	1.00333	0.319747	0.905007	-0.466897	-0.649797	0.0394651	0.999464	-0.0824689	-0.0987557	0.394142	0.455964	-1.13831	-0.8445	G3V985
G3V9A3;Q5EBB0		Sfn;LOC298795	10	8	8	47.2	39.9	39.9	27.747	0	526970000	26.267	0.571868	0.541756	-1.02943	-1.06704	0.143569	0.939875	-0.564751	-0.354207	1.12272	0.543257	-1.4514	-1.76515	0.203396	0.697031	-0.591926	-0.476985	G3V9A3;Q5EBB0
G3V9D0	Protein O-glucosyltransferase 1	Poglut1	7	7	7	20.9	20.9	20.9	46.509	0	119840000	5.064	0.823217	0.398412	-1.00576	-1.37381	0.0201548	0.991724	-0.0213609	-0.046404	1.57523	0.5068	-1.04176	-2.11089	0.501378	0.428682	0.437283	0.888991	G3V9D0
G3V9J1		LOC297568	21	5	5	31.1	11.8	11.8	97.338	0	106020000	9.058	0.389317	0.690999	-0.690379	-0.775122	0.653346	0.941578	-0.781509	-1.15976	0.497239	0.846897	0.632725	0.905379	0.911161	0.151588	1.13665	1.59502	G3V9J1
G3V9K0		Cars	9	9	9	20.2	20.2	20.2	85.593	0	139580000	36.064	0.0276784	0.97932	-0.0603508	-0.0705816	0.0651513	0.964436	-0.0549374	-0.137372	0.220511	0.973738	-0.235	-0.43955	0.233849	0.672193	-0.402135	-0.511076	G3V9K0
G3V9M1		Ddx23	8	8	8	12.9	12.9	12.9	95.495	0	147340000	15.057	0.0508186	0.962809	0.0876111	0.12318	0.196879	0.936353	0.296307	0.427117	1.01923	0.628649	-0.640929	-1.4422	0.247524	0.715687	0.172405	0.453216	G3V9M1
G3V9M6		Fbn1	90	90	90	43.7	43.7	43.7	311.95	0	10426000000	323.31	0.0810684	0.946044	-0.0783797	-0.173126	0.384494	0.903565	-0.239082	-0.643385	0.983715	0.698057	-0.385739	-1.2317	0.0439246	0.946153	0.0428478	0.0980297	G3V9M6
G3V9M8		LOC100910130	4	4	4	15.6	15.6	15.6	40.209	0	151400000	11.785	1.07675	0.274353	1.28614	1.71147	0.13402	0.943198	0.30583	0.318366	0.550245	0.815963	-0.683592	-0.980851	0.764772	0.222714	0.796639	1.32804	G3V9M8;D3Z9C2
G3V9N0;D3ZSR2	Polyadenylate-binding protein	Pabpc4	24	14	13	46.1	28.1	26.7	70.833	0	638420000	25.99	0.560419	0.705912	-0.209495	-0.751288	0.97002	0.911432	-0.231939	-1.04243	0.193126	0.990583	-0.0951111	-0.320073	0.459261	0.502804	0.303157	0.772601	G3V9N0;D3ZSR2
G3V9N7		Pacsin3	9	9	9	26.2	26.2	26.2	48.598	0	80271000	11.688	0.464305	0.669134	-0.42845	-0.81551	0.00303523	0.998773	0.00373268	0.00731539	0.295911	0.957959	-0.358812	-0.580668	0.262538	0.637935	0.456139	0.566395	G3V9N7
G3V9Q4		Stk38	5	5	5	18.3	18.3	18.3	54.159	0	67999000	4.7749	0.0854298	0.940736	-0.109864	-0.192397	0.531373	0.909158	-0.483593	-0.928584	0.472448	0.90416	-0.343395	-0.783005	1.62699	0.0717186	-0.793879	-2.28813	G3V9Q4
G3V9R2		Cfh	38	38	36	41.9	41.9	38.8	140.23	0	1682900000	171.44	0.908492	0.457777	-0.437127	-1.23512	0.47536	0.907637	-0.26872	-0.754348	0.0815025	1	-0.0755245	-0.171868	0.26903	0.731958	0.124298	0.431245	G3V9R2
G3V9R8	Heterogeneous nuclear ribonucleoprotein C	Hnrnpc	20	20	20	53	53	53	32.857	0	2092800000	183.21	3.02441	0.117169	-0.597506	-2.74759	0.519306	0.914404	-0.268219	-0.793953	0.0254473	0.997763	0.0214111	0.0546644	0.642752	0.351797	-0.401579	-1.02411	G3V9R8
G3V9S3		Ptpn13	8	8	8	5.1	5.1	5.1	270.44	0	106250000	12.038	0.340232	0.736297	0.578987	0.688794	0.370253	0.903726	0.251611	0.637104	0.896187	0.660372	-0.756197	-1.37548	1.15452	0.162633	0.474177	1.54726	G3V9S3
G3V9S9		Sec24d	17	17	17	26	26	26	112.86	0	1385200000	201.75	3.35505	0.095115	-0.783049	-3.30709	0.627957	0.92317	-0.446811	-1.01789	0.178204	0.991543	-0.0983554	-0.30869	2.4103	0.0487402	-0.645003	-2.8367	G3V9S9
G3V9T7	ATPase Asna1	Asna1	11	11	11	48.3	48.3	48.3	38.822	0	2362300000	134.34	3.16032	0.113561	-0.615432	-2.86013	0.714463	0.920232	-0.339392	-1.02381	0.188716	0.990021	-0.114233	-0.33443	2.33914	0.0574317	-0.542531	-2.56724	G3V9T7
G3V9U0		Acss2	33	33	33	48.8	48.8	48.8	78.887	0	8419900000	323.31	0.896883	0.41078	-0.632124	-1.34214	0.455528	0.915975	-0.368791	-0.794468	0.496542	0.897866	-0.335794	-0.803004	0.584138	0.433342	0.289427	0.881864	G3V9U0
G3V9W2	Tyrosine-protein kinase	Jak1	3	3	3	4.6	4.6	4.6	133.26	0	25638000	4.9004	0.0904749	0.945848	0.0576823	0.17241	0.0144288	0.994853	0.015358	0.033414	0.104409	1	-0.0524944	-0.182317	1.33444	0.0878793	-0.976069	-2.07438	G3V9W2
G8CYZ7		Elmo1	4	3	3	7.4	6.1	6.1	85.548	0	28780000	4.1699	3.52281	0.0832	-1.59862	-4.39818	0.0989729	0.946063	-0.121537	-0.220919	0.610891	0.799151	-0.564161	-1.01916	1.21312	0.15584	0.460334	1.57982	G8CYZ7
H1UBN0		Cpne7	10	9	9	26.6	25	25	61.977	0	128350000	13.445	0.688741	0.500204	-0.670219	-1.14473	1.41741	0.70976	1.30597	2.20003	0.02574	0.996806	0.0376641	0.0620066	0.640178	0.450746	0.224462	0.85076	H1UBN0
I6L9G5		Rcn3	6	6	6	37.8	37.8	37.8	37.941	0	125440000	14.288	0.531884	0.578136	0.851528	0.992472	0.262502	0.908609	-0.62422	-0.579719	0.445228	0.887313	-0.58861	-0.83067	0.61041	0.290349	0.967875	1.15858	I6L9G5
I6L9G6		Tardbp	15	15	15	52.3	52.3	52.3	32.147	0	1298900000	174.5	0.225044	0.851415	0.259345	0.455571	0.157514	0.943352	-0.156293	-0.325013	0.407372	0.927031	0.408295	0.737657	0.738451	0.254988	0.619916	1.23781	I6L9G6
M0R3M4		Ranbp2	44	44	44	23.3	23.3	23.3	344.39	0	1111400000	219.16	1.82782	0.257617	-0.410276	-1.76289	0.755661	0.926213	-0.352359	-1.06954	0.0578901	0.9996	0.0327969	0.108249	1.66621	0.103196	-0.465851	-1.93033	M0R3M4
M0R3V4		LOC501282	2	2	2	14.5	14.5	14.5	17.952	0	543120000	8.7911	0.126539	0.905625	0.313817	0.301561	0.219868	0.933006	-0.253682	-0.451409	0.294693	0.95611	-0.422677	-0.593471	0.212322	0.679381	0.720907	0.501104	M0R3V4
M0R3X3		Arhgef10	2	2	2	2.3	2.3	2.3	126.07	0.0018112	37445000	2.4984	NaN	1	0	NaN	NaN	1	0	NaN	0.639811	0.779565	-0.537527	-1.04038	NaN	1	0	NaN	M0R3X3
M0R402		Tmx3	7	7	7	21.4	21.4	21.4	52.1	0	343800000	28.958	0.694069	0.454845	-1.16331	-1.24086	0.96061	0.888892	-0.513247	-1.37479	0.670906	0.774257	-0.521804	-1.06567	0.328462	0.751152	-0.0805019	-0.396774	M0R402
M0R439		Klhdc7a	28	28	28	48.4	48.4	48.4	83.864	0	1704300000	248.15	0.0146465	0.988882	0.0115774	0.0312979	0.493417	0.904623	-0.22399	-0.729299	1.23054	0.661699	0.367701	1.36175	0.537433	0.525175	-0.194801	-0.735891	M0R439
M0R485		Pglyrp2	7	7	6	22.8	22.8	19.3	47.1	0	308660000	84.522	0.969456	0.289388	-2.1205	-1.67077	1.66047	0.691484	-3.12342	-2.79787	0.120726	0.995608	0.265859	0.284494	0.752803	0.202852	-1.19855	-1.38997	M0R485
M0R4N4			10	10	9	37	37	37	36.379	0	1942000000	199.16	1.14731	0.24494	-1.43562	-1.81595	0.0919787	0.948764	0.41628	0.237996	NaN	1	0	NaN	0.00398768	0.995897	-0.00773064	-0.0104168	M0R4N4
M0R515		Nudt13	5	5	5	19.3	19.3	19.3	39.351	0	609480000	93.773	0.337186	0.723108	0.983075	0.719247	0.55035	0.936982	1.78166	1.10921	0.244836	0.962295	-0.486655	-0.526995	2.79499	0.0462016	-0.724156	-3.33774	M0R515
M0R565		Wdr82	6	6	6	31.3	31.3	31.3	35.132	0	157000000	20.237	2.34543	0.106831	-1.39953	-3.05298	0.327805	0.919154	0.151292	0.51062	0.370514	0.939766	0.498165	0.714107	1.49602	0.0992418	-0.581352	-1.95662	M0R565
M0R5H1		Etl4	21	21	21	13.6	13.6	13.6	214.66	0	357670000	46.042	0.565724	0.646067	-0.322019	-0.863672	1.47439	0.822405	-0.629893	-1.9115	0.602097	0.839281	0.389683	0.934743	0.373553	0.596356	-0.233954	-0.635226	M0R5H1
M0R5N4	Prefoldin subunit 4	Pfdn4	3	3	3	27.3	27.3	27.3	15.783	0	160290000	11.507	0.611594	0.52923	0.834535	1.09166	0.0945022	0.9479	-0.263099	-0.235613	NaN	1	0	NaN	0.124601	0.811666	0.502695	0.314861	M0R5N4
M0R5Y9		Zbtb8os	5	5	5	34.1	34.1	34.1	19.591	0	334360000	15.136	0.279841	0.775039	-0.745706	-0.610212	0.521604	0.915418	-1.177	-1.03258	0.162006	0.985968	0.386921	0.373896	0.866861	0.155884	1.42602	1.57939	M0R5Y9
M0R671		Tns2	23	22	22	31.9	30.9	30.9	151.85	0	429740000	62.243	0.0230991	0.98174	0.0260286	0.0533036	0.79598	0.938096	-0.444706	-1.1785	0.285763	0.969971	0.164907	0.477916	0.0137479	0.985493	0.00727828	0.0262492	M0R671
M0R6H1		LOC688286	11	11	11	42.1	42.1	42.1	43.313	0	766640000	216.19	1.22298	0.32992	-0.520437	-1.54179	0.160355	0.943396	-0.138128	-0.320236	0.0876007	1	-0.0317672	-0.136009	1.27338	0.175972	-0.366382	-1.49245	M0R6H1
M0R6J0		Mrpl39	11	11	11	42.3	42.3	42.3	38.374	0	517820000	48.528	0.102915	0.94085	-0.0620005	-0.191324	0.0321334	0.983794	-0.0309343	-0.0716974	0.29191	0.962589	0.226915	0.526152	2.21805	0.0544	-0.639607	-2.66235	M0R6J0
M0R6T1		Tatdn1	7	7	7	24.9	24.9	24.9	33.291	0	175710000	15.369	1.24371	0.295466	-0.642067	-1.65042	0.239267	0.921384	-0.285188	-0.489199	0.34795	0.962075	-0.160192	-0.529924	0.108035	0.866532	-0.0992262	-0.227463	M0R6T1
M0R6T4		Mms19	6	6	6	8.5	8.5	8.5	112.93	0	72460000	11.119	0.226862	0.84939	0.265777	0.460126	0.478106	0.917757	-0.514869	-0.874713	0.0310215	0.996369	0.0416824	0.0733134	0.196484	0.727218	0.349907	0.440069	M0R6T4
M0R715		Pnpla6	18	18	18	20.4	20.4	20.4	149.44	0	411550000	106.5	1.00715	0.363919	-0.652515	-1.45362	0.248797	0.931271	-0.201686	-0.468664	0.417525	0.937429	-0.31014	-0.708574	0.212885	0.731977	0.211958	0.430217	M0R715
M0R781		Dpp9	6	6	6	9.3	9.3	9.3	98.08	0	130020000	8.7669	0.401736	0.699661	-0.506351	-0.761136	0.408035	0.913451	0.542499	0.790017	0.0233934	0.997618	0.0268061	0.0540041	2.42796	0.0856173	-0.35671	-2.10099	M0R781
M0R7A6		Itsn2	9	8	8	7.7	7.2	7.2	195.57	0	131320000	26.163	0.111657	0.929445	-0.0991518	-0.229138	0.253707	0.919166	-0.29273	-0.512181	0.275903	0.960334	0.327785	0.544861	0.480116	0.442613	0.440462	0.864815	M0R7A6
M0R7E6		Srrt	9	9	9	24.7	24.7	24.7	54.984	0	451460000	111.49	0.359305	0.746719	-0.356146	-0.665	0.102283	0.951701	-0.0709062	-0.199829	0.0418551	0.999202	0.0357271	0.0890956	0.0402669	0.951173	0.0364938	0.0885684	M0R7E6
M0R7F6		Etnppl	11	11	11	33.3	33.3	33.3	55.53	0	335060000	96.036	0.246503	0.811919	-0.451734	-0.527468	0.09606	0.94818	0.216162	0.234236	0.0163177	0.994569	-0.0353589	-0.0419026	0.449502	0.458211	0.483665	0.841244	M0R7F6
M0R7I5		Sgsh	4	4	4	25.8	25.8	25.8	35.269	0	67304000	31.552	0.150114	0.890437	-0.295876	-0.343431	0.406504	0.914142	0.571294	0.793731	0.0388976	0.999441	0.0606415	0.0935694	0.449528	0.411546	-0.921187	-0.917037	M0R7I5
M0R7M8;Q3B8Q0;M0R8A4	Microtubule-associated protein RP/EB family member 2	LOC100911918;Mapre2	11	11	10	40.1	40.1	37.1	37.214	0	540910000	111.83	0.43707	0.716395	-0.308287	-0.731591	0.141275	0.94217	-0.11703	-0.282571	0.450092	0.960455	-0.12726	-0.552253	2.24541	0.0603944	-0.526129	-2.46278	M0R7M8;Q3B8Q0;M0R8A4
M0R7R2			5	5	5	23.7	23.7	23.7	29.264	0	89369000	29.797	0.295231	0.796629	0.291314	0.561145	1.69154	0.706176	-1.00305	-2.38512	0.248056	0.969431	0.316769	0.502724	1.23363	0.0916154	1.28245	2.05252	M0R7R2
M0R7T1	Phosphatase and actin regulator	Phactr4	7	7	6	15	15	13.1	74.3	0	66589000	15.525	0.329973	0.758993	-0.415996	-0.644238	0.127463	0.941618	-0.211532	-0.292701	0.237113	0.972157	-0.24884	-0.467176	0.559998	0.36015	0.573604	1.00885	M0R7T1
M0R7T2		Alkbh7	5	5	5	42.1	42.1	42.1	25.016	0	297770000	72.651	1.33091	0.18676	-1.95529	-2.09793	0.544372	0.929792	1.37839	1.08041	1.20568	0.520541	-1.48555	-1.86096	2.16852	0.0584405	-0.581583	-2.51685	M0R7T2
M0R7U2		Tstd1	6	6	6	34.6	34.6	34.6	14.412	0	1378500000	47.691	1.05691	0.391462	-0.484772	-1.38788	0.664016	0.910836	-0.315414	-0.960056	0.40585	0.925816	0.426291	0.741471	1.06857	0.176652	-0.488802	-1.48803	M0R7U2
M0R7V3		Apoo	11	11	11	49.5	49.5	49.5	22.629	0	2223600000	194.88	0.496312	0.685185	-0.302033	-0.786131	0.0954576	0.952683	-0.069386	-0.189759	0.13625	1	0.0683222	0.233643	0.597342	0.468487	-0.227637	-0.824355	M0R7V3
M0R907		Snrpd3	11	11	11	58.7	58.7	58.7	13.916	0	2185100000	323.31	2.1124	0.184943	-0.521297	-2.10514	0.392647	0.904261	-0.240738	-0.652821	0.326345	0.973402	0.113606	0.452213	1.07445	0.204989	-0.387705	-1.38304	M0R907
M0R919		Vbp1	6	6	6	35.5	35.5	35.5	20.929	0	347780000	96.731	0.0804357	0.941053	0.124992	0.187507	0.0611842	0.961104	0.123181	0.151438	0.834103	0.657106	1.0134	1.37363	0.0781483	0.915835	0.0537465	0.155593	M0R919
M0R9I6	Aminomethyltransferase	Amt	26	26	26	66	66	66	44.487	0	6574200000	323.31	0.283485	0.836735	0.172361	0.483411	0.0328632	0.984608	-0.0240078	-0.0682588	0.664655	0.890903	0.212568	0.817871	1.11235	0.24977	-0.288034	-1.25345	M0R9I6
M0R9L0		Naca	8	8	8	3.5	3.5	3.5	220.19	0	2955700000	299.32	1.87407	0.22486	-0.469774	-1.88975	1.64259	0.824242	-0.399961	-1.72753	0.183565	0.995498	-0.0834602	-0.297234	1.72513	0.0780579	-0.608893	-2.1901	M0R9L0
M0R9L3		Snx9	27	27	27	41.5	41.5	41.5	66.023	0	2072100000	195.96	2.17688	0.144434	-0.714377	-2.40833	0.663981	0.91827	-0.381458	-1.01343	0.0202548	0.994826	-0.0146269	-0.0419163	1.91432	0.0612251	-0.678518	-2.45031	M0R9L3
M0R9Q1		LOC100911677	20	20	20	32.1	32.1	32.1	69.493	0	841940000	68.231	3.42021	0.06	3.31104	4.97625	0.458648	0.911752	1.60874	0.957696	0.132628	0.999837	-0.138076	-0.277071	2.59396	0.0663673	1.45787	4.03569	M0R9Q1
M0R9T2		Erbb2ip	11	11	11	14.5	14.5	14.5	140.13	0	174020000	23.781	0.0306749	0.97796	-0.0537534	-0.0758449	0.108401	0.949211	-0.139212	-0.242317	0.222299	0.976074	0.16599	0.409961	0.0744363	0.898911	0.150106	0.183673	M0R9T2
M0RA08	Perilipin	Plin3	14	14	14	52.1	52.1	52.1	47.343	0	289910000	58.199	0.885462	0.368128	0.998987	1.44293	0.919217	0.893633	-0.513417	-1.33767	0.146765	0.994977	0.117119	0.286527	0.0477828	0.941784	-0.0506345	-0.108291	M0RA08
M0RA39		Mxra7	4	4	4	43.4	43.4	43.4	19.166	0	144490000	11.38	0.193046	0.861052	0.384161	0.430094	0.273133	0.911539	-0.551241	-0.590206	0.380399	0.939088	-0.44493	-0.714832	1.17694	0.132026	0.609332	1.68973	M0RA39
M0RA54		Smim24	3	3	3	26.3	26.3	26.3	13.363	0	78419000	9.7571	1.41355	0.177007	1.69786	2.15785	0.50952	0.912173	-0.800609	-0.975079	0.263253	0.959271	0.484949	0.556209	0.136436	0.79778	0.378612	0.332475	M0RA54
M0RAD5	ATP-dependent Clp protease proteolytic subunit	Clpp	7	7	7	34.9	34.9	34.9	29.722	0	509770000	58.493	0.450075	0.729371	-0.247326	-0.703032	0.0316882	0.982771	0.0358343	0.0732547	0.816623	0.774909	-0.339335	-1.07001	2.07687	0.0566334	-0.685144	-2.60912	M0RAD5
M0RAI4		Ears2	9	9	9	25.2	25.2	25.2	58.26	0	276460000	17.66	0.352541	0.716812	-0.784964	-0.730133	0.461666	0.910109	0.805815	0.908411	0.470732	0.87736	0.505451	0.842716	0.17267	0.816151	0.096817	0.306941	M0RAI4
M0RAK2		LOC684270	8	8	8	63.6	63.6	63.6	22.929	0	3229200000	323.31	1.91067	0.193408	-0.577141	-2.06586	0.216226	0.936377	-0.127266	-0.379756	0.146553	0.99554	0.124115	0.290249	1.06064	0.285843	-0.25936	-1.16798	M0RAK2
M0RAP5		Sbf1	5	5	5	4.2	4.2	4.2	211.4	0	43023000	10.714	0.485067	0.649266	-0.47802	-0.856417	0.8845	0.875215	-0.730681	-1.41266	NaN	1	0	NaN	0.289549	0.648408	-0.250842	-0.549147	M0RAP5
M0RAR2			4	4	4	14.7	14.7	14.7	52.104	0	196010000	32.411	0.00443313	0.995636	-0.0118793	-0.0118246	0.745878	0.894918	1.20641	1.34927	NaN	1	0	NaN	0.506779	0.36585	0.882207	0.998467	M0RAR2
M0RB22		Ptprd	17	14	14	14.1	12	12	217.19	0	163680000	38.884	0.0120726	0.989317	0.021151	0.0303659	0.177787	0.943222	0.117137	0.328501	0.240127	0.972329	-0.220478	-0.460047	1.53706	0.120053	-0.419639	-1.75999	M0RB22;Q64605
M0RBA8		Eng	11	11	11	25	25	25	74.929	0	190160000	35.974	0.411755	0.655674	-1.11357	-0.844598	0.0793135	0.951748	-0.218997	-0.200012	0.401424	0.903813	-0.623429	-0.778559	1.84806	0.0462252	-2.52014	-3.21649	M0RBA8
M0RBD9		Znrf2	3	3	3	19.2	19.2	19.2	24.407	0	134050000	11.389	0.897545	0.348359	1.19249	1.49166	0.0211064	0.989529	0.0603471	0.0562385	0.348895	0.939948	0.494289	0.683843	0.230129	0.681038	-0.36335	-0.498256	M0RBD9;D3ZIQ9
M0RBM9		Arhgef10l	6	6	6	9.8	9.8	9.8	139.55	0	93372000	26.11	1.79371	0.159584	-0.962431	-2.30986	0.718924	0.9437	-0.453905	-1.11245	0.109351	1	-0.0832724	-0.215819	1.17228	0.117221	-0.759106	-1.78249	M0RBM9
M0RBX2		Anks4b	9	9	9	27.6	27.6	27.6	41.316	0	318000000	230.57	0.158116	0.885776	0.398352	0.369086	0.438863	0.916791	-0.745733	-0.867723	0.207248	0.974885	0.283249	0.434113	0.584677	0.355998	-0.506506	-1.01495	M0RBX2
M0RC57		Smap1	7	7	7	17	17	17	47.661	0	320200000	38.198	1.59989	0.27678	-0.447935	-1.70326	0.538136	0.912104	-0.301174	-0.838104	0.586852	0.83029	-0.447321	-0.949318	1.03075	0.202498	-0.425508	-1.39284	M0RC57
M0RC65		Cfl2	10	6	6	68.7	45.8	45.8	18.709	0	260810000	92.822	0.199295	0.852371	-0.483664	-0.45139	0.240404	0.918294	0.590178	0.538766	0.172662	0.990932	0.208231	0.361644	0.101647	0.871781	0.106163	0.221019	M0RC65
M0RC77	Kynurenine formamidase	Afmid	16	16	16	58.5	58.5	58.5	34.369	0	1870000000	203.57	1.62486	0.302228	-0.392372	-1.62904	0.0644644	0.968068	-0.0378356	-0.122596	0.684437	0.902659	-0.188374	-0.789918	1.51953	0.183499	-0.282878	-1.45503	M0RC77
M0RC99	Ras-related protein Rab-5A	Rab5a	6	3	3	41.4	26.5	26.5	23.624	0	275610000	23.676	4.18403	0.0952	2.52683	5.81905	0.125138	0.944006	-0.334205	-0.303754	0.636404	0.759758	0.746815	1.0961	0.453695	0.411351	0.861032	0.917011	M0RC99
M0RCA3		Zfpl1	8	8	8	38.4	38.4	38.4	34.253	0	277230000	14.669	0.236207	0.822612	0.430538	0.507991	0.705165	0.925201	-0.403931	-1.06713	0.0746528	1	0.0791935	0.1629	0.982473	0.251066	0.336506	1.2479	M0RCA3
M0RCH5	Glucosamine-6-phosphate isomerase	Gnpda1	12	12	10	68.4	68.4	55.6	27.987	0	3919900000	323.31	0.72882	0.552888	-0.376687	-1.04388	0.419796	0.901005	-0.251806	-0.687996	0.366715	0.939359	-0.529814	-0.715061	1.84556	0.0616866	-0.726827	-2.44374	M0RCH5
M0RCH6;D4A9Z8		Chmp4b;Chmp4bl1	8	8	8	39.6	39.6	39.6	24.812	0	533310000	73.463	0.780899	0.407351	1.22259	1.35637	0.402311	0.911668	0.916611	0.831066	0.289747	0.970853	0.174324	0.48957	1.12455	0.117428	0.872351	1.78333	M0RCH6;D4A9Z8
M0RCP9		Pin4	3	3	3	26.7	26.7	26.7	13.815	0	131400000	15.827	0.334511	0.747017	0.492929	0.666673	0.509957	0.912761	0.781414	0.972771	0.409331	0.903181	0.584604	0.782792	0.279961	0.60838	0.602187	0.613575	M0RCP9
M0RCX0		Pcbd2	7	7	7	58.3	58.3	58.3	14.133	0	361960000	26.052	1.12232	0.267577	1.16572	1.73753	0.28879	0.916663	0.302455	0.56374	0.842754	0.798075	0.279891	1.01883	2.06705	0.0727129	0.498288	2.27617	M0RCX0
P62278;M0RCY2	40S ribosomal protein S13	Rps13;LOC683961	13	13	13	48.3	48.3	48.3	17.222	0	8517600000	88.035	0.2382	0.862337	-0.15766	-0.424055	0.680161	0.907996	-0.296444	-0.954475	0.0773634	1	0.0750696	0.165316	0.60493	0.469129	0.222315	0.822766	P62278;M0RCY2
M0RD14	Pyruvate kinase		31	4	4	63.4	8	8	52.772	0	4517700000	107.8	0.77556	0.435853	-0.816353	-1.2795	0.0196236	0.992606	-0.0138726	-0.0407772	0.961622	0.597959	-1.20863	-1.54946	0.0568539	0.927266	-0.0778848	-0.13443	M0RD14
M0RD40		Sik3	5	5	5	5.8	5.8	5.8	145.99	0	97953000	10.934	0.826601	0.376159	-1.35949	-1.42862	0.264468	0.909181	0.636536	0.584119	0.0629867	1	-0.0825247	-0.144346	1.14495	0.148787	-0.551194	-1.61238	M0RD40
M0RD63		Ranbp3	6	6	6	16	16	16	59.147	0	116150000	38.154	0.17343	0.883234	0.23955	0.372564	0.868381	0.867005	-0.978809	-1.46611	0.352467	0.944858	-0.354365	-0.652851	0.89597	0.185013	0.698982	1.44915	M0RD63
M0RDA4	Receptor protein-tyrosine kinase	Ephb4	8	8	5	15.1	15.1	11.1	108.73	0	451990000	3.4648	0.205017	0.836152	-0.96561	-0.484564	1.75435	1	3.91369	2.99542	0.700441	0.677851	-1.86576	-1.28957	0.233763	0.64574	0.9915	0.552675	M0RDA4;P09759
M0RDG7		Crlf3	4	4	4	15.8	15.8	15.8	44.276	0	162800000	92.06	0.0271601	0.979607	0.0736786	0.0709219	1.36151	0.70609	-1.38619	-2.15368	0.308594	0.957378	-0.331149	-0.58961	1.05846	0.1267	0.907278	1.71904	M0RDG7
M0RDI5		Mcu	6	6	6	26.9	26.9	26.9	39.757	0	788390000	84.884	0.834264	0.3654	-1.46637	-1.44923	0.152992	0.937786	0.547763	0.372682	0.752202	0.678807	-1.13815	-1.29803	0.7039	0.298686	-0.489947	-1.13944	M0RDI5
M0RDK9		Acad8	14	14	14	37	37	37	45.155	0	1556200000	98.008	1.00952	0.404899	-0.498344	-1.36177	0.797617	0.94413	-0.408543	-1.15291	0.625557	0.872518	-0.261476	-0.853619	0.0951777	0.920057	0.0341051	0.148424	M0RDK9
O08557	N(G),N(G)-dimethylarginine dimethylaminohydrolase 1	Ddah1	38	38	37	94.4	94.4	94.4	31.426	0	20295000000	323.31	0.405924	0.790574	0.155498	0.571412	0.0402882	0.979088	0.0269184	0.0810865	0.987444	0.724191	0.330543	1.17161	0.261554	0.736106	-0.123233	-0.423232	O08557
O08590	Membrane primary amine oxidase	Aoc3	8	8	8	15.3	15.3	15.3	84.98	0	182700000	19.118	0.156373	0.883638	-0.364275	-0.362709	1.10937	0.839604	1.33973	1.83413	0.519087	0.867421	-0.433863	-0.873294	0.115689	0.822599	-0.452143	-0.293675	O08590
O08618	Phosphoribosyl pyrophosphate synthase-associated protein 2	Prpsap2	14	14	13	45.3	45.3	41.5	40.866	0	582320000	27.336	0.0863407	0.940784	-0.0980835	-0.189929	0.252436	0.936163	0.118872	0.406673	1.19708	0.686161	0.312954	1.26217	0.00306316	0.997128	0.00317081	0.00716552	O08618
O08623	Sequestosome-1	Sqstm1	8	8	8	35.3	35.3	35.3	47.681	0	298670000	40.734	1.19623	0.368379	-0.438922	-1.4437	0.0918595	0.958546	-0.0463924	-0.163351	0.437745	0.944529	0.20799	0.654052	1.00641	0.197308	-0.460258	-1.40706	O08623
O08629	Transcription intermediary factor 1-beta	Trim28	21	21	21	43.1	43.1	43.1	88.955	0	1225800000	323.31	0.172269	0.8937	-0.136972	-0.332215	0.464996	0.906431	-0.274364	-0.748815	0.146613	0.998364	0.0953307	0.271176	0.639522	0.349823	-0.418797	-1.03165	O08629
O08651	D-3-phosphoglycerate dehydrogenase	Phgdh	26	26	26	51.8	51.8	51.8	56.493	0	5530300000	323.31	0.0790995	0.943483	-0.0985685	-0.17798	0.112927	0.946182	-0.0871735	-0.225671	0.0511928	0.998088	0.0205004	0.0845252	0.439069	0.578237	-0.193934	-0.659154	O08651
O08653	Telomerase protein component 1	Tep1	10	10	10	6.1	6.1	6.1	291.7	0	65244000	12.441	0.284366	0.813119	-0.235636	-0.52384	0.125171	0.94489	-0.137551	-0.268875	0.135742	0.999876	0.103614	0.26379	0.0880287	0.904485	-0.059226	-0.173079	O08653
O08662	Phosphatidylinositol 4-kinase alpha	Pi4ka	18	18	18	12.9	12.9	12.9	236.92	0	198570000	72.14	0.648557	0.568397	-0.438324	-1.01215	0.312689	0.908195	-0.382371	-0.620606	0.592887	0.903499	0.228186	0.792774	0.958412	0.162031	-0.767878	-1.54882	O08662
O08679	Serine/threonine-protein kinase MARK2	Mark2	10	10	7	16.8	16.8	12.5	80.871	0	178010000	8.8145	1.06983	0.336977	0.675809	1.52168	0.480349	0.911408	0.352586	0.813683	0.213629	0.990518	0.0991801	0.343801	0.424451	0.531431	0.287232	0.725472	O08679;D4A6T9
O08699	15-hydroxyprostaglandin dehydrogenase [NAD(+)]	Hpgd	4	4	4	16.2	16.2	16.2	28.939	0.00062986	69055000	3.0906	0.131541	0.910899	-0.163538	-0.285185	0.190431	0.935333	0.206474	0.39261	NaN	1	0	NaN	2.24806	0.0597101	-1.96616	-3.75201	O08699
O08700	Vacuolar protein sorting-associated protein 45	Vps45	8	8	8	16.1	16.1	16.1	64.893	0	634940000	134.26	0.235709	0.82645	-0.398013	-0.502351	0.19994	0.931637	-0.621073	-0.467701	0.887025	0.667932	-0.680002	-1.33929	0.348005	0.545849	-0.487036	-0.70294	O08700
O08701	Arginase-2, mitochondrial	Arg2	17	17	17	61	61	61	38.64	0	1532000000	323.31	1.69784	0.157745	-1.16	-2.31665	0.45625	0.910559	-0.935017	-0.914737	0.436801	0.926691	-0.335264	-0.741712	0.133992	0.848085	0.0909781	0.257224	O08701
O08719	Ena/VASP-like protein	Evl	4	4	4	14.5	14.5	14.5	45.152	0	46878000	4.283	0.464653	0.68519	-0.356663	-0.78579	0.320816	0.905287	0.452787	0.648543	0.0252358	0.996066	0.0400253	0.061605	0.867427	0.305675	-0.305998	-1.12422	O08719
O08730	Glycogenin-1	Gyg1	2	2	2	9	9	9	37.378	0	121110000	21.982	0.306991	0.804345	0.227692	0.545873	0.0877683	0.958504	-0.0616274	-0.173641	0.1977	0.990271	-0.141786	-0.365409	0.0209788	0.971672	-0.023901	-0.0493314	O08730
O08776	NADH dehydrogenase [ubiquinone] 1 alpha subcomplex assembly factor 3	Ndufaf3	4	4	4	37.3	37.3	37.3	20.696	0	259630000	37.015	0.196875	0.854236	-0.467297	-0.445644	0.705826	0.896624	1.52434	1.32522	0.0412227	0.998366	0.107364	0.105484	0.143816	0.788051	0.36636	0.346001	O08776
O08815	STE20-like serine/threonine-protein kinase	Slk	20	20	19	20.6	20.6	19.9	137.89	0	487330000	59.684	0.0658069	0.953807	0.100254	0.15471	0.860239	0.937091	-0.386596	-1.18598	0.0895369	1	-0.0368077	-0.146251	0.257234	0.661797	0.303496	0.525462	O08815
O08816	Neural Wiskott-Aldrich syndrome protein	Wasl	11	11	11	28.1	28.1	28.1	54.325	0	177860000	34.83	0.0319886	0.976426	0.071455	0.0814746	0.0851784	0.94948	-0.236639	-0.213903	0.389355	0.90442	0.719217	0.77446	0.112632	0.838313	-0.268038	-0.275071	O08816
O08837	Cell division cycle 5-like protein	Cdc5l	14	14	14	23.3	23.3	23.3	92.216	0	357590000	73.284	1.23603	0.219594	-1.42958	-1.91417	0.746284	0.932104	-0.564024	-1.19724	0.562936	0.809456	-0.681036	-0.995583	1.86334	0.0538868	-0.934089	-2.66098	O08837
O08839	Myc box-dependent-interacting protein 1	Bin1	12	12	12	31.3	31.3	31.3	64.532	0	489680000	137.72	1.29562	0.451053	0.272376	1.24642	0.590062	0.911824	-0.311634	-0.893407	0.4552	0.943617	0.192755	0.651665	0.75563	0.369701	-0.266096	-0.990324	O08839
O08984	Lamin-B receptor	Lbr	6	6	3	16	16	7.3	70.723	0	181870000	26.594	0.154153	0.885952	0.300599	0.35128	1.2594	0.720682	-1.61074	-2.07095	1.23314	0.551698	1.00547	1.78233	0.581434	0.40396	-0.351047	-0.929028	O08984
O09171	Betaine--homocysteine S-methyltransferase 1	Bhmt	29	29	23	78.1	78.1	65.8	44.976	0	9751600000	323.31	1.98241	0.136312	1.0112	2.504	0.940725	0.881914	0.568855	1.393	5.80902	0.058	1.07055	5.43693	0.165271	0.827086	0.086544	0.288324	O09171
O09175	Aminopeptidase B	Rnpep	25	25	25	51.8	51.8	51.8	72.619	0	2567900000	308.36	1.46524	0.28653	-0.493635	-1.68074	0.238327	0.936943	-0.14112	-0.415309	0.887861	0.709733	-0.437996	-1.20849	0.519049	0.603105	-0.135971	-0.622658	O09175
O09178	AMP deaminase 3	Ampd3	5	5	5	12.5	12.5	12.5	88.482	0	50160000	4.7144	0.0729592	0.946268	-0.123454	-0.173205	1.41208	0.794137	0.786228	1.97444	0.0193025	0.995761	-0.0326279	-0.0478321	0.210541	0.708621	0.340986	0.462153	O09178
O35077	Glycerol-3-phosphate dehydrogenase [NAD(+)], cytoplasmic	Gpd1	35	35	33	88.3	88.3	83.1	37.452	0	20724000000	323.31	0.15985	0.913391	0.0864484	0.278427	1.42956	0.844	0.412159	1.61911	1.13313	0.736223	-0.271288	-1.1593	0.820913	0.442924	-0.176216	-0.863706	O35077
O35078	D-amino-acid oxidase	Dao	19	19	19	68.2	68.2	68.2	38.82	0	30900000000	323.31	0.214418	0.902318	-0.0773927	-0.314653	0.18991	0.93797	-0.14649	-0.363595	0.343718	0.96221	-0.154785	-0.520398	1.04354	0.251639	-0.307499	-1.24564	O35078
O35093	Mitochondrial import inner membrane translocase subunit Tim23	Timm23	3	3	3	13.9	13.9	13.9	21.907	0	235210000	13.588	0.367563	0.725552	0.499677	0.714017	0.0927128	0.945512	-0.172903	-0.221679	0.0314188	0.996396	-0.0662145	-0.0792788	1.33689	0.183354	-0.323874	-1.4541	O35093
O35094	Mitochondrial import inner membrane translocase subunit TIM44	Timm44	28	28	28	47.9	47.9	47.9	51.06	0	2014600000	240.36	1.25259	0.405383	0.347025	1.35928	1.24591	0.872605	-0.38583	-1.46192	1.4265	0.544723	0.625793	1.75476	1.5722	0.0979444	0.536801	1.96611	O35094
O35112	CD166 antigen	Alcam	10	10	10	22.1	22.1	22.1	65.021	0	268640000	13.962	0.23444	0.834205	-0.337215	-0.489248	0.0668334	0.96113	0.0775456	0.151062	0.123947	1	-0.0332755	-0.164728	0.242423	0.788149	0.0810987	0.346156	O35112
O35115	Four and a half LIM domains protein 2	Fhl2	26	26	26	85.7	85.7	85.7	32.086	0	3142700000	323.31	0.616489	0.588834	0.41532	0.969041	0.441347	0.907077	-0.200483	-0.661196	1.05192	0.664703	0.44228	1.333	1.32983	0.209812	0.285335	1.36732	O35115
O35142	Coatomer subunit beta	Copb2	35	35	35	50.8	50.8	50.8	102.55	0	3793200000	323.31	1.09593	0.39375	-0.446917	-1.38297	0.336189	0.92062	-0.176348	-0.544253	0.367224	0.936771	-0.580284	-0.724271	1.21144	0.174299	-0.398625	-1.49891	O35142;A0A0G2K0P9
O35165	Golgi SNAP receptor complex member 2	Gosr2	5	5	5	29.7	29.7	29.7	24.607	0	428160000	286.49	1.51532	0.150938	-2.31917	-2.35616	0.445907	0.911848	-0.950605	-0.900688	0.911156	0.587142	1.93332	1.56544	0.0792788	0.897611	-0.121648	-0.187691	O35165
O35179	Endophilin-A1	Sh3gl2	6	4	4	31	24.7	24.7	39.899	0	117870000	8.0475	0.260353	0.812201	-0.327986	-0.525285	0.184775	0.935969	-0.319476	-0.411394	0.654473	0.776745	-0.525325	-1.05064	1.15444	0.102082	1.24464	1.9388	O35179
O35217;M0R8T0	Multiple inositol polyphosphate phosphatase 1	Minpp1;RGD1564801	8	8	8	26.8	26.8	26.8	54.589	0	222650000	34.331	1.90176	0.129888	-1.35726	-2.59204	0.947838	0.877258	-0.609037	-1.42282	0.399068	0.970905	0.106679	0.483844	1.4282	0.102054	-0.627113	-1.94309	O35217;M0R8T0
O35244	Peroxiredoxin-6	Prdx6	26	26	26	81.2	81.2	81.2	24.818	0	29819000000	323.31	2.36006	0.150877	-0.587501	-2.35434	0.339251	0.915631	-0.192531	-0.561757	0.503189	0.944031	-0.169064	-0.654012	0.642491	0.571604	-0.130424	-0.669155	O35244
O35263	Platelet-activating factor acetylhydrolase IB subunit gamma	Pafah1b3	10	10	10	65.5	65.5	65.5	25.863	0	828610000	114.85	0.809911	0.556846	-0.302089	-1.03335	0.155456	0.94436	-0.118989	-0.302486	0.209369	0.97479	0.22311	0.419864	0.673414	0.540047	-0.141613	-0.711506	O35263
O35264	Platelet-activating factor acetylhydrolase IB subunit beta	Pafah1b2	9	9	9	68.1	68.1	68.1	25.581	0	5632500000	323.31	1.54918	0.20698	-0.776465	-1.98838	0.213203	0.934657	-0.228354	-0.433269	0.1923	0.98927	0.112524	0.336781	0.541735	0.378044	-0.543461	-0.976631	O35264
O35303	Dynamin-1-like protein	Dnm1l	38	38	38	58.3	58.3	58.3	83.907	0	2613900000	319.82	0.949266	0.48552	-0.345172	-1.1758	0.313346	0.917296	-0.21047	-0.548681	0.262291	0.973919	0.148911	0.440892	1.3568	0.272014	-0.216166	-1.19596	O35303
O35331	Pyridoxal kinase	Pdxk	23	23	13	68.9	68.9	39.1	34.908	0	9699200000	323.31	1.26162	0.384359	-0.377795	-1.40932	0.184976	0.943072	-0.0992579	-0.320182	0.206177	0.98996	-0.105181	-0.343649	0.608952	0.525258	-0.167125	-0.735459	O35331
O35346	Focal adhesion kinase 1	Ptk2	23	23	22	28.9	28.9	28.2	119.72	0	941200000	138.8	0.963034	0.429639	-0.460859	-1.2965	0.288068	0.933844	-0.129186	-0.450375	0.0883634	1	0.0307849	0.134781	0.0287662	0.971378	-0.0122744	-0.0500599	O35346
O35397	Caspase-6;Caspase-6 subunit p18;Caspase-6 subunit p11	Casp6	7	7	7	24.2	24.2	24.2	31.556	0	327600000	13.18	1.72089	0.216238	-0.57	-1.93496	0.672663	0.917789	-0.439129	-1.05864	0.329215	0.953454	-0.340027	-0.618949	1.58981	0.136601	-0.356795	-1.66969	O35397
O35413	Sorbin and SH3 domain-containing protein 2	Sorbs2	25	25	25	27.3	27.3	27.3	134.06	0	1514900000	323.31	0.106341	0.940895	-0.0535748	-0.186074	0.123129	0.944287	0.136396	0.265248	0.364537	0.953665	-0.250255	-0.61911	1.02714	0.374634	-0.187714	-0.983091	O35413;P84109
O35509	Ras-related protein Rab-11B	Rab11b	17	17	2	59.6	59.6	13.3	24.488	0	6342000000	323.31	1.34362	0.277992	0.602078	1.69998	0.443838	0.912591	0.456306	0.814281	0.288816	0.961963	-0.247562	-0.532808	1.81745	0.0862646	0.498164	2.09641	O35509;B5DEP2
O35547	Long-chain-fatty-acid--CoA ligase 4	Acsl4	9	9	9	20	20	20	79.064	0	339000000	50.452	0.514018	0.574171	-1.22612	-1.0036	0.298381	0.902999	0.580437	0.634393	0.541852	0.855777	-0.431847	-0.896451	0.130228	0.812726	0.300021	0.31307	O35547
O35550	Rab GTPase-binding effector protein 1	Rabep1	6	6	6	9.5	9.5	9.5	99.427	0	71223000	11.577	0.125506	0.910742	0.225469	0.288761	0.0133779	0.994905	-0.0340166	-0.0355031	0.246283	0.969537	0.250716	0.48019	0.00758046	0.990119	-0.0117807	-0.0190982	O35550
O35567	Bifunctional purine biosynthesis protein PURH;Phosphoribosylaminoimidazolecarboxamide formyltransferase;IMP cyclohydrolase	Atic	35	35	35	72.5	72.5	72.5	64.208	0	5474800000	323.31	3.01269	0.144624	-0.466233	-2.42763	1.378	0.86347	-0.3823	-1.53973	0.886445	0.813398	-0.243278	-0.989151	1.4676	0.173327	-0.314852	-1.50765	O35567
O35760	Isopentenyl-diphosphate Delta-isomerase 1	Idi1	4	4	4	25.1	25.1	25.1	26.396	0	142090000	34.358	0.113043	0.920208	-0.20172	-0.262187	0.248128	0.919083	0.353401	0.519579	0.116556	1	-0.0891253	-0.229253	1.92389	0.0642933	-0.643579	-2.41169	O35760
O35763	Moesin	Msn	58	46	43	74.4	60.3	57.7	67.738	0	22426000000	323.31	0.0496791	0.975629	-0.0225767	-0.086519	0.249679	0.934756	-0.152451	-0.436889	0.660157	0.951413	-0.115416	-0.616252	1.45541	0.141219	0.386767	1.6471	O35763
O35777	Magnesium transporter protein 1	Magt1	4	4	4	9	9	9	37.992	0	184450000	6.4996	2.63196	0.0901026	1.87936	3.55532	0.27655	0.913622	0.608018	0.601853	0.278902	0.961558	0.299087	0.540298	1.92341	0.0458933	1.9543	3.22054	O35777
O35783	Calumenin	Calu	10	10	10	38.4	38.4	38.4	36.996	0	798660000	107.57	0.096283	0.929796	-0.214149	-0.232144	0.790809	0.897825	-0.785677	-1.32567	0.488166	0.839348	-0.841438	-0.926513	1.74652	0.0492399	-1.4136	-2.78353	O35783
O35795	Ectonucleoside triphosphate diphosphohydrolase 2	Entpd2	4	4	4	14.5	14.5	14.5	54.389	0	147530000	75.494	1.10757	0.252897	-1.55474	-1.78772	1.87601	0.816	-1.73244	-2.89093	2.079	0.370167	-1.51325	-2.75214	0.576165	0.305443	-1.09258	-1.12469	O35795
O35796	Complement component 1 Q subcomponent-binding protein, mitochondrial	C1qbp	9	9	9	43.4	43.4	43.4	30.997	0	5309700000	278.9	0.916283	0.478294	-0.381996	-1.19233	0.84717	0.937929	-0.36812	-1.1578	0.24767	0.972846	-0.205435	-0.462438	2.01391	0.0571196	-0.696147	-2.56626	O35796
O35814	Stress-induced-phosphoprotein 1	Stip1	41	41	41	60.2	60.2	60.2	62.569	0	6882800000	323.31	0.472091	0.772984	-0.156711	-0.618152	0.828264	0.918299	-0.269495	-1.02627	0.260549	0.972833	0.148721	0.43899	0.360877	0.656164	0.146518	0.536738	O35814
O35820	2-deoxynucleoside 5-phosphate N-hydrolase 1	Dnph1	5	5	5	44.8	44.8	44.8	17.781	0	84942000	10.589	0.161947	0.88456	-0.238202	-0.353747	0.197732	0.937058	0.272889	0.423241	0.698067	0.739436	-0.684971	-1.14972	NaN	1	0	NaN	O35820
O35821	Myb-binding protein 1A	Mybbp1a	23	23	23	21.1	21.1	21.1	152.28	0	614690000	98.39	1.25064	0.27134	-0.750409	-1.72011	0.544717	0.910944	-0.31849	-0.857215	0.980008	0.681647	0.430249	1.2711	1.5559	0.0803449	-0.735825	-2.1659	O35821
O35824	DnaJ homolog subfamily A member 2	Dnaja2	14	14	14	56.6	56.6	56.6	45.765	0	1200100000	323.31	0.831001	0.637354	-0.196486	-0.882833	0.0846605	0.958549	-0.0562286	-0.165155	0.387	0.968173	-0.119924	-0.502075	0.639549	0.609125	0.11079	0.612324	O35824
O35828	Coronin-7	Coro7	24	24	24	42	42	42	100.78	0	1843500000	323.31	2.77833	0.132432	-0.565322	-2.54841	0.0290316	0.987156	-0.0228353	-0.061726	0.478987	0.95651	-0.138669	-0.589523	3.32298	0.0449312	-0.492506	-3.05735	O35828;D3ZUQ3
O35832	Cyclin-dependent kinase 18	Cdk18	7	7	6	24.8	24.8	23.1	51.881	0	346710000	37.999	2.81509	0.125399	-0.60112	-2.63937	0.280436	0.920939	-0.180129	-0.491485	0.694524	0.900824	-0.188358	-0.795171	2.39835	0.0559633	-0.55308	-2.63463	O35832;O35831;Q63686
O35854	Branched-chain-amino-acid aminotransferase, mitochondrial	Bcat2	18	18	18	53.2	53.2	53.2	44.275	0	8461800000	323.31	0.160675	0.905057	0.11719	0.305144	0.0739298	0.959035	-0.068562	-0.15851	0.0262365	0.994613	-0.0104582	-0.0438864	0.636138	0.419541	-0.267924	-0.903292	O35854
O35889	Afadin	Mllt4	45	45	45	33.6	33.6	33.6	207.68	0	1055100000	236.65	0.0123838	0.990322	-0.0114341	-0.027586	0.622315	0.9127	-0.224289	-0.826363	0.386787	0.972087	0.113598	0.490512	0.718357	0.426191	-0.218756	-0.893578	O35889
O35952	Hydroxyacylglutathione hydrolase, mitochondrial	Hagh	15	15	15	53.1	53.1	53.1	34.109	0	6133400000	323.31	0.139333	0.929223	-0.0619108	-0.229084	0.180175	0.943701	-0.10717	-0.322781	0.848941	0.970563	-0.0685766	-0.481027	1.95829	0.117739	0.324384	1.7782	O35952
O35956	Solute carrier family 22 member 6	Slc22a6	9	9	9	14.3	14.3	14.3	60.766	0	2613600000	96.566	0.936049	0.326252	1.38115	1.56366	0.0684328	0.96523	0.043292	0.132921	1.42083	0.564016	0.503166	1.6389	0.885061	0.229365	-0.470268	-1.30626	O35956
O35964	Endophilin-A2	Sh3gl1	11	11	9	36.7	36.7	30.7	41.492	0	207460000	93.609	0.647569	0.562347	-0.457742	-1.0212	0.34579	0.908153	-0.210936	-0.583131	0.0351867	0.996196	0.0285231	0.0742981	2.02382	0.0540568	-0.762639	-2.66136	O35964
O35987	NSFL1 cofactor p47	Nsfl1c	21	21	21	63.2	63.2	63.2	40.679	0	1150100000	128.16	0.0323024	0.979636	0.0323458	0.0721307	0.237353	0.93294	-0.182571	-0.443866	0.968204	0.751336	-0.306031	-1.12817	1.46971	0.0854961	0.765879	2.10195	O35987
O54748	Serine/threonine-protein kinase 3;Serine/threonine-protein kinase 3 36kDa subunit;Serine/threonine-protein kinase 3 20kDa subunit	Stk3	11	11	8	27.9	27.9	19.3	56.121	0	333800000	26.993	0.00147232	0.998478	-0.00239726	-0.00370054	0.297124	0.916884	-0.274438	-0.563886	0.0080321	0.996574	-0.00925204	-0.0188128	1.091	0.149637	-0.61377	-1.60873	O54748
O54772	SWI/SNF-related matrix-associated actin-dependent regulator of chromatin subfamily D member 2	Smarcd2	5	5	4	17.1	17.1	13.9	59.128	0	162920000	49.764	1.69138	0.138142	-1.80535	-2.48754	0.319439	0.901663	-0.745042	-0.684905	1.26316	0.548753	-0.941609	-1.78908	1.39872	0.0763327	-1.17151	-2.23244	O54772
O54783	Choline/ethanolamine kinase	Chkb	8	8	8	26.6	26.6	26.6	45.1	0	471650000	66.737	0.702104	0.437938	1.39427	1.27374	0.304902	0.906409	-0.781361	-0.663706	0.483715	0.866912	0.574295	0.875927	0.819915	0.178194	1.19296	1.482	O54783
O54857		Pten	4	4	4	15.6	15.6	15.6	47.118	0	37282000	5.334	0.0689059	0.950495	-0.109117	-0.162546	0.029577	0.983734	-0.0375571	-0.070064	NaN	1	0	NaN	0.132905	0.811505	0.27139	0.314718	O54857
O54921	Exocyst complex component 2	Exoc2	23	23	23	34.7	34.7	34.7	104.03	0	997630000	111.46	2.714	0.107366	-0.899038	-3.01091	0.493827	0.903782	-0.219059	-0.724324	0.449376	0.954624	-0.155912	-0.599638	1.39255	0.14795	-0.392755	-1.61611	O54921
O54922	Exocyst complex component 7	Exoc7	19	19	19	35.4	35.4	35.4	75.045	0	1033800000	115.03	1.9979	0.166073	-0.676601	-2.24157	0.210758	0.93622	-0.162681	-0.399433	0.549964	0.818604	-0.656819	-0.974812	0.743443	0.424981	-0.211016	-0.895456	O54922
O54923	Exocyst complex component 6	Exoc6	8	8	8	11.2	11.2	11.2	93.177	0	204050000	63.957	0.00624913	0.994492	0.0148697	0.0164317	0.539699	0.918509	-0.800051	-1.01618	0.0892215	1	-0.0975997	-0.193846	1.56626	0.0743278	-0.834379	-2.25512	O54923
O54924	Exocyst complex component 8	Exoc8	11	11	11	22.8	22.8	22.8	81.042	0	900480000	131.73	1.12702	0.415189	-0.382004	-1.33359	0.484377	0.905365	-0.24387	-0.741318	0.527727	0.82972	-0.662955	-0.949199	1.00591	0.27427	-0.289037	-1.191	O54924
O54975	Xaa-Pro aminopeptidase 1;Xaa-Pro aminopeptidase 1, N-terminally processed	Xpnpep1	44	44	44	77.7	77.7	77.7	69.657	0	14063000000	323.31	0.215275	0.893766	-0.0886438	-0.332484	0.0173958	0.994836	-0.0118775	-0.0358362	1.03129	0.831922	0.192078	0.949669	1.86869	0.103072	-0.401112	-1.93351	O54975
O55004	Ribonuclease 4	Rnase4	9	9	9	53.7	53.7	53.7	16.903	0	2797800000	147.42	2.55045	0.0926939	1.70493	3.39923	0.886242	0.887822	0.656952	1.38447	0.44054	0.941368	0.210353	0.658684	0.983763	0.158777	0.739269	1.56531	O55004
O55012	Phosphatidylinositol-binding clathrin assembly protein	Picalm	21	21	21	40.9	40.9	40.9	69.285	0	5956100000	323.31	2.15765	0.168366	-0.583426	-2.22728	0.153233	0.944878	-0.12771	-0.304858	0.0599006	0.999168	-0.0226296	-0.0960453	1.6718	0.110397	-0.409396	-1.82957	O55012;Q05140
O55043	Rho guanine nucleotide exchange factor 7	Arhgef7	14	14	13	30.7	30.7	28.6	73.139	0	360160000	55.169	1.20781	0.231317	-1.314	-1.86127	1.36147	0.835133	-0.50769	-1.69733	0.36414	0.961621	0.167093	0.550909	0.433792	0.464345	-0.521657	-0.831018	O55043
O55096	Dipeptidyl peptidase 3	Dpp3	30	30	30	56.1	56.1	56.1	83.038	0	2851400000	323.31	2.42819	0.150005	-0.578584	-2.37924	0.794266	0.946223	-0.39784	-1.14136	0.81452	0.749992	-0.407397	-1.12786	1.63747	0.106605	-0.45803	-1.89639	O55096
O55156	CAP-Gly domain-containing linker protein 2	Clip2	10	10	8	15.3	15.3	12	115.48	0	71737000	15.8	0.0968175	0.935913	-0.103301	-0.208797	0.0690519	0.95842	-0.108381	-0.164142	0.319261	0.953074	-0.376408	-0.616866	0.194852	0.761088	-0.164628	-0.383357	O55156
O55159	Epithelial cell adhesion molecule	Epcam	11	11	11	43.2	43.2	43.2	35.207	0	3351600000	323.31	0.694029	0.553693	-0.413152	-1.03949	0.765799	0.917056	-0.310031	-1.03458	0.239607	0.989303	-0.0832114	-0.341874	2.23547	0.0563882	-0.604412	-2.61361	O55159
O55166	Vacuolar protein sorting-associated protein 52 homolog	Vps52	10	10	10	23.2	23.2	23.2	82.102	0	202570000	22.761	0.498837	0.711047	-0.241247	-0.739837	0.43105	0.900249	-0.251929	-0.699065	0.0354374	0.998394	-0.0460165	-0.082928	0.142265	0.855621	0.0696643	0.245208	O55166
O55171	Acyl-coenzyme A thioesterase 2, mitochondrial	Acot2	26	26	13	52.1	52.1	29.8	49.701	0	19135000000	323.31	1.75709	0.226112	-0.510605	-1.88334	0.178958	0.945039	-0.120323	-0.33234	1.97819	0.486357	0.488135	1.93961	0.964555	0.355752	-0.211734	-1.01544	O55171
O55173	3-phosphoinositide-dependent protein kinase 1	Pdpk1	4	4	4	10.7	10.7	10.7	63.593	0	134840000	6.8951	1.22344	0.218606	-1.55674	-1.92106	0.0303035	0.98033	0.0722184	0.0785855	0.731164	0.749532	-0.495162	-1.11127	0.16449	0.808255	0.122777	0.318773	O55173
O70196	Prolyl endopeptidase	Prep	12	12	12	27.3	27.3	27.3	80.741	0	547990000	54.836	3.38677	0.0846111	-0.968062	-3.62254	0.256839	0.919327	-0.275007	-0.510802	0.663251	0.839777	-0.314112	-0.932958	2.16693	0.0488545	-0.864842	-2.93077	O70196
O70199	UDP-glucose 6-dehydrogenase	Ugdh	34	34	34	73.4	73.4	73.4	54.891	0	9047700000	323.31	0.167701	0.906362	-0.0991232	-0.299115	0.259679	0.934696	0.106527	0.397148	0.0353209	0.995618	-0.0245064	-0.0714414	2.24453	0.0785479	-0.412056	-2.17975	O70199
O70244	Cubilin	Cubn	103	103	103	37.2	37.2	37.2	398.98	0	23971000000	323.31	0.0764092	0.955153	-0.0546042	-0.151841	0.282977	0.931493	-0.151339	-0.469701	0.41593	0.968829	-0.100933	-0.480082	1.58387	0.110348	-0.445946	-1.83782	O70244
O70247	Sodium-dependent multivitamin transporter	Slc5a6	2	2	2	6	6	6	68.641	0	66338000	5.7349	NaN	1	0	NaN	NaN	1	0	NaN	1.4663	0.509059	-1.71102	-2.17703	NaN	1	0	NaN	O70247
O70257;M0R930	Syntaxin-7	Stx7;LOC100910446	11	11	11	61.7	61.7	61.7	29.85	0	730920000	195.19	1.06206	0.398399	-0.464142	-1.37425	0.661839	0.913361	-0.357354	-0.993682	0.0852183	0.999236	0.108748	0.191116	0.352454	0.656805	-0.148243	-0.532233	O70257;M0R930
O70277	Tripartite motif-containing protein 3	Trim3	10	10	9	15.1	15.1	13.6	80.795	0	318750000	125.27	0.309227	0.786108	0.292108	0.579138	0.134351	0.946045	0.0607071	0.224461	0.125041	1	-0.078705	-0.231918	0.253153	0.714845	0.164807	0.454114	O70277
O70351	3-hydroxyacyl-CoA dehydrogenase type-2	Hsd17b10	25	25	25	91.2	91.2	91.2	27.245	0	19179000000	323.31	1.6196	0.327128	-0.354184	-1.55678	0.00766818	0.997742	-0.00733471	-0.0174319	0.352516	0.973134	0.109577	0.462533	0.291175	0.732185	-0.11005	-0.430243	O70351
O70352	CD82 antigen	Cd82	3	3	3	9	9	9	29.487	0	262350000	26.662	0.469185	0.638208	-0.68993	-0.885397	0.521784	0.915808	0.816238	0.994289	0.4576	0.892012	-0.451173	-0.810961	0.576801	0.440352	-0.281593	-0.868062	O70352
O70377;M0R4V3	Synaptosomal-associated protein 23;Synaptosomal-associated protein	Snap23	16	16	16	73.8	73.8	73.8	23.235	0	1633900000	323.31	1.17765	0.301179	-0.709921	-1.63477	0.755211	0.941635	-0.51273	-1.18128	0.326891	0.957695	-0.254325	-0.580558	0.412122	0.578462	0.21818	0.660344	O70377;M0R4V3;P60881
O70490	Acyl-coenzyme A synthetase ACSM2, mitochondrial	Acsm2	48	48	48	75.7	75.7	75.7	64.144	0	50949000000	323.31	1.61384	0.261769	-0.477855	-1.75316	0.330166	0.912212	-0.247596	-0.590476	0.952396	0.789594	-0.247723	-1.03027	2.19298	0.0657019	-0.508585	-2.3869	O70490;REV__Q5XIN4
O70511	Ankyrin-3	Ank3	70	70	66	32.2	32.2	30.5	284.44	0	8339700000	323.31	0.299172	0.872564	-0.0901718	-0.394949	0.545574	0.913613	-0.240572	-0.789164	0.811356	0.88772	0.176617	0.826898	1.27024	0.264484	-0.234467	-1.21281	O70511
O70513	Galectin-3-binding protein	Lgals3bp	10	10	10	24.4	24.4	24.4	63.742	0	666540000	127.78	0.824495	0.435372	-0.653835	-1.281	1.23477	0.868557	-0.422914	-1.50439	0.631344	0.788825	-0.533792	-1.03022	0.0333124	0.955406	0.0416279	0.0789571	O70513
O70536	Sterol O-acyltransferase 1	Soat1	5	5	5	12.8	12.8	12.8	64.145	0	336010000	10.726	1.70565	0.165636	-0.991014	-2.24737	0.663287	0.931349	-0.527934	-1.09333	0.506697	0.900966	-0.306941	-0.794816	1.21326	0.117938	-0.677458	-1.77521	O70536
O70593	Small glutamine-rich tetratricopeptide repeat-containing protein alpha	Sgta	11	11	11	39.8	39.8	39.8	34.157	0	774120000	37.748	0.0255672	0.979988	0.0601518	0.0658922	0.644889	0.912707	-0.363889	-0.983273	1.25451	0.615029	-0.450243	-1.47631	1.67745	0.0644503	-0.873547	-2.40551	O70593
O70594	Solute carrier family 22 member 5	Slc22a5	7	7	7	12.2	12.2	12.2	62.566	0	146320000	89.453	2.52519	0.0930864	2.08369	3.49754	0.0928374	0.945911	-0.160358	-0.219712	0.211769	0.974305	-0.319712	-0.448938	2.04571	0.0462138	1.34129	3.16329	O70594
O70595	ATP-binding cassette sub-family B member 6, mitochondrial	Abcb6	5	5	5	11.6	11.6	11.6	93.304	0	189890000	50.705	0.519864	0.598694	-0.699429	-0.952768	0.0384783	0.976943	-0.0618792	-0.0941402	0.294025	0.962567	-0.22024	-0.524879	0.825536	0.172042	-1.35609	-1.51242	O70595
O70631	Carboxylic ester hydrolase	Ces2c	12	10	9	33.3	29.2	26.9	62.17	0	873930000	124.33	0.0252898	0.984021	-0.0126581	-0.0463861	0.626338	0.908207	-0.314975	-0.927887	1.09411	0.724913	0.289487	1.17178	0.854005	0.343268	0.259312	1.04598	O70631
O88202	60 kDa lysophospholipase;L-asparaginase;Platelet-activating factor acetylhydrolase	Aspg	9	9	9	28.4	28.4	28.4	60.794	0	364820000	54.156	1.36514	0.179082	-2.02256	-2.14588	0.507347	0.918092	-1.08459	-1.004	1.19553	0.538751	-0.939099	-1.72496	0.207698	0.741075	-0.189879	-0.413323	O88202
O88267	Acyl-coenzyme A thioesterase 1	Acot1	23	13	10	53.2	30.1	29.8	46.013	0	2566100000	176.34	0.117469	0.926943	-0.114367	-0.245133	0.245013	0.931364	-0.198262	-0.462136	0.196539	0.990449	-0.100468	-0.329265	1.66812	0.093729	0.523803	2.02458	O88267
O88321		Psmd4	15	15	15	45.8	45.8	45.8	41.073	0	1543300000	278.64	0.66956	0.637683	-0.259406	-0.887847	0.909471	0.925723	-0.266027	-1.07102	0.539171	0.943699	-0.154328	-0.651295	1.06809	0.260937	-0.285646	-1.22291	O88321
O88339	Epsin-1	Epn1	12	12	10	28.9	28.9	26.4	60.157	0	364670000	50.302	0.00420458	0.995729	0.00367101	0.00930143	0.048522	0.977738	0.0278702	0.0925732	0.206208	0.975626	-0.248823	-0.423576	0.981432	0.161518	0.719475	1.55366	O88339
O88350	Putative hydrolase RBBP9	Rbbp9	12	12	12	69.9	69.9	69.9	20.995	0	1489200000	205.22	0.698313	0.579601	-0.338663	-0.988407	0.147103	0.948725	-0.0700521	-0.248944	0.340164	0.96235	0.167917	0.531347	2.12707	0.0564754	-0.653392	-2.60605	O88350
O88370	Phosphatidylinositol 5-phosphate 4-kinase type-2 gamma	Pip4k2c	10	10	10	30	30	30	47.048	0	1127000000	178.26	0.106848	0.936645	-0.072913	-0.205593	0.000269053	1	0.000309467	0.000641395	0.126387	0.999415	-0.0451157	-0.191251	0.0524279	0.940704	-0.0439291	-0.112075	O88370
O88387	FYVE, RhoGEF and PH domain-containing protein 4	Fgd4	5	5	5	10.4	10.4	10.4	86.453	0	55078000	7.4535	0.207838	0.861286	0.253606	0.428904	0.0829558	0.953381	0.106125	0.188677	0.0347618	0.997356	-0.0487535	-0.0824965	0.464669	0.430624	0.576397	0.886088	O88387
O88453	Scaffold attachment factor B1	Safb	16	16	9	22.1	22.1	15.1	104.57	0	809500000	227.97	0.833495	0.493918	-0.411489	-1.15566	1.00281	0.890166	-0.44803	-1.35761	0.0671529	1	-0.0452549	-0.131711	1.94467	0.0600472	-0.670151	-2.46706	O88453
O88484	[Pyruvate dehydrogenase [acetyl-transferring]]-phosphatase 2, mitochondrial	Pdp2	17	17	17	45.3	45.3	45.3	59.654	0	408250000	137.01	0.224612	0.838131	-0.362239	-0.478815	0.350492	0.902206	-0.605852	-0.71841	0.398646	0.942502	-0.246438	-0.650981	1.23034	0.110561	-0.733966	-1.82979	O88484
O88506	STE20/SPS1-related proline-alanine-rich protein kinase	Stk39	9	6	6	26.6	19.2	19.2	60.05	0	123450000	30.821	0.167554	0.883515	-0.29218	-0.373357	0.0387922	0.979805	-0.0335045	-0.0838853	0.237806	0.973489	0.234718	0.462878	0.216433	0.70057	0.344732	0.472521	O88506
O88550		Casp7	7	7	7	37.3	37.3	37.3	34.324	0	137460000	17.776	2.28474	0.113081	-1.2504	-2.91794	0.67433	0.912777	-0.428513	-1.05398	0.00780969	0.996329	0.00943502	0.0184704	1.00244	0.23801	-0.351469	-1.28254	O88550
O88563	Canalicular multispecific organic anion transporter 2	Abcc3	11	11	11	11	11	11	168.98	0	105120000	15.453	0.0595977	0.956026	0.0938802	0.141536	0.487425	0.910207	0.618724	0.91267	0.265391	0.973296	0.187131	0.47275	NaN	1	0	NaN	O88563
O88588	Phosphofurin acidic cluster sorting protein 1	Pacs1	7	7	7	9.7	9.7	9.7	104.7	0	93729000	11.815	0.937169	0.493433	-0.336913	-1.15822	0.331151	0.904888	-0.365091	-0.640879	0.116259	1	-0.123718	-0.246563	0.66845	0.360551	0.346646	1.00787	O88588
O88600	Heat shock 70 kDa protein 4	Hspa4	74	74	73	75.2	75.2	73.6	94.055	0	9883100000	323.31	0.1453	0.929456	-0.0632638	-0.236408	0.465694	0.919014	-0.110109	-0.532494	0.315045	0.98612	0.0772639	0.375282	1.56827	0.173465	-0.293678	-1.50678	O88600
O88618	Formimidoyltransferase-cyclodeaminase;Glutamate formimidoyltransferase;Formimidoyltetrahydrofolate cyclodeaminase	Ftcd	11	11	11	36.6	36.6	36.6	58.913	0	292520000	70.895	0.53933	0.597115	-0.600716	-0.955323	1.11405	0.844968	-1.3776	-1.84692	NaN	1	0	NaN	0.290849	0.59634	0.633605	0.635015	O88618
O88637	Ethanolamine-phosphate cytidylyltransferase	Pcyt2	11	11	11	37.1	37.1	37.1	45.219	0	388770000	69.411	0.153429	0.911783	-0.0979578	-0.282056	0.157239	0.94658	0.125636	0.308958	0.122141	1	0.0816338	0.230888	0.818009	0.317288	-0.313449	-1.0975	O88637
O88656	Actin-related protein 2/3 complex subunit 1B	Arpc1b	23	23	22	65.6	65.6	59.4	41.056	0	4697700000	323.31	3.10162	0.119067	-0.564546	-2.71532	1.06242	0.926919	-0.295741	-1.20966	0.441718	0.960623	-0.132439	-0.556912	0.163835	0.836198	-0.0790906	-0.278154	O88656
O88761	26S proteasome non-ATPase regulatory subunit 1	Psmd1	25	25	25	32.1	32.1	32.1	105.75	0	1610900000	138.18	0.258116	0.883622	0.0932766	0.372772	0.923511	0.912408	0.179488	0.902721	0.242382	0.974575	-0.147943	-0.419728	1.06074	0.329009	-0.21643	-1.07225	O88761
O88764;A0A0G2JX07	Death-associated protein kinase 3	Dapk3	2	2	2	6.5	6.5	6.5	51.449	0	109830000	8.3525	1.06901	0.26774	-1.48774	-1.73391	0.593	0.909473	-0.421344	-0.968517	0.0587874	1	-0.0674643	-0.131892	1.22976	0.130729	-0.559276	-1.69707	O88764;A0A0G2JX07
O88767	Protein deglycase DJ-1	Park7	20	20	20	89.4	89.4	89.4	19.974	0	20693000000	323.31	0.290578	0.837934	-0.159399	-0.479533	0.0959234	0.957526	-0.0486045	-0.170387	0.508506	0.939962	0.171537	0.661078	0.762296	0.326916	0.333037	1.07587	O88767
O88775	Embigin	Emb	4	4	4	14.9	14.9	14.9	37.005	0	79278000	7.1988	0.325374	0.75887	0.443639	0.644097	1.46598	0.830101	-0.51674	-1.78615	0.931756	0.677371	-0.491065	-1.28129	0.0486708	0.932841	-0.109648	-0.124297	O88775
O88794	Pyridoxine-5-phosphate oxidase	Pnpo	13	13	13	58.6	58.6	58.6	30.184	0	1309700000	225.31	0.147082	0.92507	-0.0735948	-0.251283	0.0598328	0.96876	0.0449686	0.122872	0.252362	0.9762	0.126741	0.410115	0.594882	0.433173	0.279706	0.881847	O88794
O88797	Disabled homolog 2	Dab2	33	33	33	36.2	36.2	36.2	82.376	0	9652200000	323.31	0.100729	0.942801	-0.0547728	-0.181453	1.42018	0.845215	-0.620125	-1.85685	0.118339	1	0.0758859	0.22155	2.25139	0.0491061	-0.709367	-2.80711	O88797
O88867	Kynurenine 3-monooxygenase	Kmo	18	18	18	46.9	46.9	46.9	54.353	0	2331700000	154.33	1.49854	0.28977	-0.466787	-1.66895	0.113522	0.947941	-0.114331	-0.241365	0.100576	1	-0.0396257	-0.16057	1.3389	0.148194	-0.414824	-1.6143	O88867
O88902	Tyrosine-protein phosphatase non-receptor type 23	Ptpn23	18	18	18	19.1	19.1	19.1	163.45	0	815170000	79.439	1.75483	0.177729	-0.806053	-2.17593	0.424196	0.899088	-0.252108	-0.692538	0.251192	0.969624	-0.232216	-0.479285	0.96826	0.182608	-0.577567	-1.4622	O88902
O88989	Malate dehydrogenase, cytoplasmic	Mdh1	26	26	26	50.3	50.3	50.3	36.483	0	69915000000	323.31	0.0211884	0.986999	0.0114311	0.0400344	0.238653	0.93439	0.162554	0.432446	0.685755	0.932991	0.145356	0.703261	1.93784	0.105589	-0.375747	-1.911	O88989
O88994;M0R6N2	Mitochondrial amidoxime reducing component 2	Marc2;LOC100910481	9	9	9	42	42	42	38.248	0	1106300000	202.9	0.641666	0.58571	-0.387688	-0.976293	0.382682	0.900829	-0.35375	-0.702663	0.478614	0.91312	0.293065	0.759317	0.872127	0.221187	-0.5271	-1.33373	O88994;M0R6N2
O89000	Dihydropyrimidine dehydrogenase [NADP(+)]	Dpyd	20	20	20	26	26	26	111.47	0	473790000	75.671	1.17397	0.352737	-0.488215	-1.47736	0.364326	0.910308	0.223345	0.611347	2.15603	0.555931	0.320105	1.66644	0.0793023	0.934294	0.0270901	0.12201	O89000
O89035		Slc25a10	21	21	21	78.3	78.3	78.3	31.454	0	18665000000	323.31	0.0924358	0.958462	-0.029284	-0.135099	0.369634	0.920529	-0.122531	-0.502535	0.437067	0.962304	0.114799	0.520689	0.730884	0.553534	-0.126155	-0.692064	O89035
O89046	Coronin-1B	Coro1b	15	15	15	33.5	33.5	33.5	53.845	0	2460400000	298.02	0.731975	0.576186	-0.318721	-0.99615	1.10271	0.897925	-0.366319	-1.34043	0.266022	0.960972	-0.352532	-0.537227	1.18827	0.150975	-0.498075	-1.60086	O89046;Q920J3
O89049	Thioredoxin reductase 1, cytoplasmic	Txnrd1	27	27	26	67.7	67.7	64.7	54.67	0	3711800000	323.31	0.090202	0.953619	-0.0416364	-0.154331	0.516525	0.904599	-0.213895	-0.736307	0.108675	1	-0.0938165	-0.22134	0.670575	0.493124	-0.176557	-0.788507	O89049
P00173	Cytochrome b5	Cyb5a	15	15	15	67.2	67.2	67.2	15.355	0	6086600000	323.31	1.85508	0.159474	0.84796	2.28751	1.31618	0.816199	0.553917	1.70952	0.379206	0.969138	0.12498	0.50574	0.161316	0.847161	0.0675405	0.260175	P00173
P00388	NADPH--cytochrome P450 reductase	Por	39	39	39	56.2	56.2	56.2	76.962	0	5206400000	323.31	0.245181	0.885661	-0.0862135	-0.35186	0.0648599	0.968136	-0.0349135	-0.119811	0.365107	0.960868	-0.164484	-0.548835	0.257564	0.81931	-0.0577943	-0.302834	P00388
P00406	Cytochrome c oxidase subunit 2	Mtco2	7	7	7	36.1	36.1	36.1	25.928	0	32526000000	293.24	2.1105	0.135713	-0.859938	-2.50171	0.550433	0.912113	-0.450435	-0.936926	0.595692	0.837594	0.393503	0.93091	1.60421	0.0767914	-0.747441	-2.22485	P00406
P00502	Glutathione S-transferase alpha-1;Glutathione S-transferase alpha-1, N-terminally processed	Gsta1	24	24	5	59	59	13.5	25.607	0	39844000000	323.31	0.224645	0.854488	0.230121	0.445086	0.584699	0.90754	0.141405	0.661542	0.891981	0.794819	0.263416	1.02395	0.0838283	0.92024	0.0420051	0.15017	P00502
P00507	Aspartate aminotransferase, mitochondrial	Got2	48	48	48	88.1	88.1	88.1	47.314	0	68287000000	323.31	0.167969	0.906812	0.0996258	0.299865	0.635119	0.916659	0.19797	0.795731	0.234247	0.989642	0.0792007	0.331201	0.483426	0.60712	0.143397	0.616783	P00507
P00697	Lysozyme C-1	Lyz1	17	17	17	79.1	79.1	79.1	16.729	0	35251000000	323.31	0.093294	0.932293	0.137578	0.213663	0.393666	0.904168	0.364039	0.720084	0.576367	0.830811	0.47981	0.952232	1.06328	0.202533	-0.402083	-1.39225	P00697;Q05820;B2RYD4
P00786	Pro-cathepsin H;Cathepsin H mini chain;Cathepsin H;Cathepsin H heavy chain;Cathepsin H light chain	Ctsh	14	14	14	55.3	55.3	55.3	37.104	0	1558600000	232.79	1.29912	0.18856	-2.21559	-2.0863	0.838832	0.900328	-0.610238	-1.31432	0.22056	0.976871	0.202319	0.426722	2.49532	0.0463363	-1.01419	-3.48018	P00786
P00787	Cathepsin B;Cathepsin B light chain;Cathepsin B heavy chain	Ctsb	19	19	19	51.3	51.3	51.3	37.47	0	14394000000	323.31	1.60066	0.19016	-0.85325	-2.07939	1.31183	0.857095	-0.374588	-1.48677	0.490575	0.874865	-0.441059	-0.845	2.41282	0.0497265	-0.666369	-2.87949	P00787
P00884	Fructose-bisphosphate aldolase B	Aldob	41	41	40	80.5	80.5	78.6	39.618	0	160790000000	323.31	0.445682	0.729568	0.257454	0.706911	0.487119	0.906506	0.175228	0.664349	1.18356	0.819322	0.183165	0.97749	0.856204	0.316154	0.295009	1.10119	P00884
P01015	Angiotensinogen;Angiotensin-1;Angiotensin-2;Angiotensin-3;Angiotensin-4;Angiotensin 1-9;Angiotensin 1-7;Angiotensin 1-5;Angiotensin 1-4	Agt	11	11	11	29.1	29.1	29.1	51.981	0	1143600000	117.72	1.14196	0.435886	-0.33425	-1.27871	1.25792	0.844287	-0.480213	-1.58864	0.293107	0.973011	-0.125544	-0.444156	0.432533	0.587728	-0.187906	-0.646708	P01015
P01026	Complement C3;Complement C3 beta chain;C3-beta-c;Complement C3 alpha chain;C3a anaphylatoxin;Acylation stimulating protein;Complement C3b alpha chain;Complement C3c alpha chain fragment 1;Complement C3dg fragment;Complement C3g fragment;Complement C3d fragment;Complement C3f fragment;Complement C3c alpha chain fragment 2	C3	84	84	74	50.2	50.2	47.7	186.46	0	11842000000	323.31	0.914422	0.435288	-0.492773	-1.28076	1.5643	0.708118	-0.895428	-2.19157	0.230595	0.974605	-0.146497	-0.406019	0.969853	0.185803	-0.548433	-1.44435	P01026
P01041	Cystatin-B	Cstb	7	7	7	73.5	73.5	73.5	11.196	0	2330300000	117.73	0.234197	0.855305	-0.197321	-0.443314	1.1898	0.826628	-0.652205	-1.67812	0.0264777	0.996597	-0.0280383	-0.0599746	1.92663	0.0487876	-1.04875	-2.82327	P01041
P01048	T-kininogen 1;T-kininogen 1 heavy chain;T-kinin;T-kininogen 1 light chain	Map1	24	7	7	48.8	19.8	19.8	47.775	0	804760000	147.56	0.35633	0.706245	0.972229	0.749506	0.342317	0.903274	-0.743976	-0.721651	1.04738	0.573063	-1.08561	-1.61813	0.839364	0.183656	0.930553	1.45664	P01048
P01836	Ig kappa chain C region, A allele		5	5	4	56.6	56.6	56.6	11.732	0	997220000	85.997	3.99875	0.136	4.32129	6.11067	0.395338	0.906778	1.3247	0.843443	0.0546718	1	-0.115243	-0.135128	0.212331	0.68159	0.641414	0.49684	P01836
P01946	Hemoglobin subunit alpha-1/2	Hba1	14	14	2	89.4	89.4	11.3	15.328	0	36292000000	323.31	0.273117	0.81868	-0.244296	-0.514129	0.0463593	0.970127	0.0797272	0.11378	0.1623	0.988677	0.244567	0.354467	0.895194	0.173329	0.864971	1.50825	P01946
P02091	Hemoglobin subunit beta-1	Hbb	27	27	7	95.2	95.2	40.1	15.979	0	38290000000	323.31	0.817494	0.437872	0.652426	1.27347	0.00959812	0.996846	-0.019588	-0.0249256	0.150494	0.991212	0.206532	0.32653	1.78569	0.0456634	1.92767	2.99822	P02091;CON__Q3SX09;CON__P02070
P02454	Collagen alpha-1(I) chain	Col1a1	15	15	15	15	15	15	137.95	0	3580300000	112.84	0.769773	0.39635	1.61173	1.37922	0.621241	0.93111	1.75214	1.21591	0.379897	0.93884	-0.322951	-0.673365	0.528186	0.380803	0.582255	0.971171	P02454;CON__Q862S4
P02466	Collagen alpha-2(I) chain	Col1a2	12	12	12	10.9	10.9	10.9	129.56	0	870730000	74.247	1.8603	0.112442	3.52127	2.88337	0.0304835	0.980311	0.173827	0.084383	0.068766	1	-0.203703	-0.173752	1.65964	0.0501856	1.64476	2.73634	P02466
P02650	Apolipoprotein E	Apoe	21	21	21	48.7	48.7	48.7	35.753	0	3024700000	118.06	1.07802	0.387905	0.477753	1.39788	0.557734	0.909239	0.473346	0.954671	0.258751	0.972311	0.178538	0.459761	0.492871	0.49801	-0.270515	-0.781996	P02650
P02651	Apolipoprotein A-IV	Apoa4	35	35	35	76.7	76.7	76.7	44.456	0	4659700000	323.31	0.55959	0.554746	0.920365	1.03802	0.114668	0.949099	0.124479	0.247392	0.0323944	0.995636	-0.0305169	-0.0711393	0.468043	0.470799	-0.369706	-0.819817	P02651
P02680	Fibrinogen gamma chain	Fgg	21	21	21	55.5	55.5	55.5	50.632	0	2980000000	323.31	0.912871	0.383154	-0.779856	-1.41469	1.85346	0.713655	-1.56352	-2.81127	0.26536	0.962611	-0.338934	-0.533021	0.996717	0.174416	-0.587296	-1.497	P02680
P02692	Fatty acid-binding protein, liver	Fabp1	5	5	5	50.4	50.4	50.4	14.272	0	216300000	17.706	NaN	1	0	NaN	0.535673	0.912756	-1.1176	-1.04837	0.39088	0.901281	-0.922437	-0.795581	NaN	1	0	NaN	P02692
P02696	Retinol-binding protein 1	Rbp1	17	17	17	89.6	89.6	89.6	15.834	0	5920200000	242.79	0.140109	0.910461	0.137549	0.288732	0.210351	0.935693	0.139145	0.383041	0.548712	0.930322	0.203239	0.731421	0.789665	0.331292	-0.306952	-1.06814	P02696
P02761	Major urinary protein;15.5 kDa fatty acid-binding protein		29	29	5	82.3	82.3	27.6	20.737	0	153630000000	323.31	3.1311	0.0832414	-1.3195	-3.77486	1.1679	0.816531	-0.758464	-1.71901	0.019167	0.994703	0.0248786	0.0454863	1.54049	0.0808659	-0.737532	-2.15182	P02761
P02764	Alpha-1-acid glycoprotein	Orm1	4	4	4	22.9	22.9	22.9	23.575	0	40230000	4.4425	1.26313	0.219374	-1.28163	-1.91405	0.164004	0.944083	-0.183135	-0.345114	0.568468	0.838617	-0.433737	-0.924605	0.790623	0.231629	0.622646	1.29804	P02764
P02767	Transthyretin	Ttr	12	12	12	73.5	73.5	73.5	15.72	0	26546000000	323.31	2.66949	0.0921	-1.24991	-3.28142	0.722664	0.929467	-0.63597	-1.20057	0.217299	0.98772	0.102804	0.35142	1.61709	0.0865793	-0.602867	-2.08796	P02767
P02770	Serum albumin	Alb	97	97	91	83.9	83.9	83.4	68.73	0	721840000000	323.31	1.19507	0.306899	-0.649479	-1.61505	0.450991	0.912759	-0.500726	-0.836518	0.429077	0.939332	-0.290925	-0.709784	0.304609	0.640225	-0.240142	-0.562178	P02770
P02793;M0R5T8;F1M5T1;M0R6L9;M0R597;M0RCS3	Ferritin light chain 1;Ferritin	Ftl1;RGD1566189;LOC100359668;RGD1560687;LOC100362384;Ftl1l1	18	18	2	72.1	72.1	13.7	20.748	0	29068000000	323.31	0.303749	0.776743	-0.400491	-0.604307	1.42102	0.845153	-0.649532	-1.8831	0.407884	0.94306	0.225751	0.644097	2.07592	0.0465859	-1.0511	-3.00676	P02793;M0R5T8;F1M5T1;M0R6L9;M0R597;M0RCS3;D4ADM5
P02803;A0A0H2UHT7	Metallothionein-1	Mt1	3	3	3	60.7	60.7	60.7	6.0061	0	113470000	61.357	0.113967	0.915578	0.273304	0.273236	0.886647	0.850783	-1.5006	-1.57109	0.756013	0.672438	1.08708	1.29563	0.0863637	0.884456	-0.136767	-0.204363	P02803;A0A0H2UHT7
P03889	NADH-ubiquinone oxidoreductase chain 1	Mtnd1	5	5	5	14.5	14.5	14.5	36.145	0	390950000	7.8666	0.21517	0.832906	-0.650903	-0.491649	0.00636138	0.998021	0.0270405	0.0177504	0.60147	0.750368	-1.1697	-1.11191	1.59031	0.0643207	-1.04445	-2.41381	P03889
P04041	Glutathione peroxidase 1	Gpx1	25	25	25	84.6	84.6	84.6	22.305	0	42559000000	323.31	0.118233	0.93114	0.0715126	0.218117	0.172774	0.943946	0.117452	0.322838	1.20832	0.689394	0.303538	1.25209	1.16799	0.242117	-0.282693	-1.27472	P04041
P04157	Receptor-type tyrosine-protein phosphatase C	Ptprc	5	5	5	6	6	6	143.27	0	123880000	37.977	0.31245	0.747036	-0.742223	-0.663471	0.98399	0.826728	-1.30095	-1.67049	1.41778	0.466991	-1.23098	-2.0268	0.0811613	0.888695	0.15833	0.198401	P04157
P04166	Cytochrome b5 type B	Cyb5b	7	7	7	58.9	58.9	58.9	16.265	0	10009000000	212.16	0.997602	0.383991	0.589412	1.4115	0.656742	0.933804	0.56365	1.10062	0.115409	1	-0.119118	-0.243394	0.513182	0.466398	0.303745	0.827733	P04166
P04176	Phenylalanine-4-hydroxylase	Pah	41	41	41	79	79	79	51.821	0	32725000000	323.31	0.163072	0.894087	0.160318	0.331542	0.0768038	0.965067	0.0359092	0.133945	0.381789	0.959121	0.169359	0.567808	1.74805	0.0764791	-0.626899	-2.23335	P04176
P04182	Ornithine aminotransferase, mitochondrial	Oat	51	51	51	92.5	92.5	92.5	48.332	0	148230000000	323.31	0.0948987	0.936232	0.107792	0.20748	0.164181	0.943713	0.149921	0.331529	0.198379	0.98848	0.12699	0.355514	1.41794	0.0939688	0.728794	2.02044	P04182
P04218	OX-2 membrane glycoprotein	Cd200	2	2	2	7.2	7.2	7.2	31.088	0	47721000	3.484	0.099408	0.940504	-0.0658919	-0.190559	0.311796	0.91379	0.312052	0.597547	0.0327084	0.995218	-0.0463449	-0.0778952	2.91905	0.0700606	1.27532	4.3468	P04218
P04256	Heterogeneous nuclear ribonucleoprotein A1;Heterogeneous nuclear ribonucleoprotein A1, N-terminally processed	Hnrnpa1	23	23	23	56.2	56.2	56.2	34.212	0	4436600000	323.31	1.42501	0.276887	-0.538485	-1.70219	1.85476	0.756382	-0.496078	-2.02788	0.329285	0.976	-0.0949296	-0.4211	0.300307	0.695292	-0.141051	-0.478954	P04256;D4ACJ7;F1M2S4;A0A0G2K3G4;F1M6C7
P04276	Vitamin D-binding protein	Gc	47	47	47	81.1	81.1	81.1	53.544	0	8559600000	323.31	0.471541	0.732191	0.220127	0.696955	1.48032	0.83488	-0.533244	-1.81634	0.0624642	1	-0.0438016	-0.124316	0.337743	0.685011	-0.127178	-0.491475	P04276
P04355;D3ZHV3	Metallothionein-2;Metallothionein	Mt2;Mt1m	4	4	4	82	82	82	6.1453	0	637490000	120.92	2.42439	0.0836164	3.52617	3.6204	0.118373	0.94396	0.392002	0.293945	0.717698	0.724245	0.767133	1.19255	1.53472	0.0575359	1.71154	2.57185	P04355;D3ZHV3;CON__P67983
P04550	Parathymosin	Ptms	7	7	7	30.4	30.4	30.4	11.559	0	1690900000	61.689	1.02451	0.256763	2.55236	1.7651	0.0731926	0.950412	0.454937	0.195481	0.265236	0.956188	-0.860519	-0.588968	1.24476	0.0732103	2.76974	2.26308	P04550
P04636	Malate dehydrogenase, mitochondrial	Mdh2	38	38	38	72.8	72.8	72.8	35.683	0	133510000000	323.31	0.676391	0.680905	-0.190371	-0.793553	0.130738	0.947579	-0.0714884	-0.233854	0.979429	0.82394	0.20729	0.964347	0.504703	0.626857	-0.122332	-0.585245	P04636
P04638	Apolipoprotein A-II;Proapolipoprotein A-II	Apoa2	4	4	4	52.9	52.9	52.9	11.439	0	153270000	31.523	0.619712	0.504317	1.07511	1.1352	0.255045	0.918821	-0.373819	-0.534437	1.05656	0.559884	1.18836	1.64906	0.0378853	0.946166	-0.0996092	-0.0993032	P04638
P04639	Apolipoprotein A-I;Proapolipoprotein A-I	Apoa1	20	20	20	68	68	68	30.062	0	2808200000	323.31	4.36281	0.0834783	-1.01523	-4.47666	1.03621	0.846462	-0.768367	-1.58904	0.128469	0.999081	0.128536	0.266925	0.155407	0.813994	-0.128443	-0.310454	P04639
P04642	L-lactate dehydrogenase A chain	Ldha	30	27	27	88	81.3	81.3	36.45	0	19614000000	323.31	1.75602	0.25018	-0.451918	-1.79666	0.883827	0.930172	-0.287515	-1.08791	0.411621	0.944089	-0.230943	-0.651699	0.90041	0.361565	-0.222545	-1.00606	P04642;P19629
P04692	Tropomyosin alpha-1 chain	Tpm1	34	18	18	65.8	39.1	39.1	32.68	0	5032700000	218.55	0.263632	0.788542	0.6374	0.575062	0.338869	0.902629	0.78412	0.719709	1.09385	0.537865	-1.36318	-1.71993	0.598782	0.295879	0.993742	1.14569	P04692
P04762	Catalase	Cat	51	51	51	79.9	79.9	79.9	59.756	0	75896000000	323.31	0.220531	0.907736	0.0642205	0.294271	0.817327	0.914049	0.163154	0.817671	0.0675342	0.99838	0.0160679	0.0863721	1.70227	0.120057	0.368549	1.76086	P04762
P04764;M0R5J4	Alpha-enolase	Eno1	49	49	43	86.2	86.2	75.6	47.127	0	185530000000	323.31	0.681709	0.61862	-0.28141	-0.921105	0.185643	0.946083	-0.0886145	-0.308873	0.360695	0.962665	-0.149009	-0.527067	0.646767	0.390069	-0.30642	-0.952405	P04764;M0R5J4;F1M9V3
P04785	Protein disulfide-isomerase	P4hb	50	50	50	79.8	79.8	79.8	56.951	0	16240000000	323.31	0.321208	0.851188	-0.117076	-0.455471	2.74359	0.832816	-0.275747	-1.81548	0.89352	0.77378	-0.294514	-1.0687	0.0245152	0.979732	-0.00711552	-0.0358781	P04785
P04797;M0R590;D3ZGY4;M0R660	Glyceraldehyde-3-phosphate dehydrogenase	Gapdh;LOC685186;Gapdh-ps2;RGD1565368	38	38	9	80.8	80.8	27.6	35.828	0	227750000000	323.31	0.924645	0.66918	-0.153196	-0.816005	0.332218	0.918191	0.158434	0.522418	0.746353	0.941322	0.125339	0.673595	0.501789	0.63353	-0.118235	-0.574269	P04797;M0R590;D3ZGY4;M0R660;A0A0G2K8S2;Q9ESV6;F1M2N4;D3ZQT0;F1LUI2;Q498M9;D3ZEN2;F1M8P6;F1M269;A0A0G2JYY8
P04897	Guanine nucleotide-binding protein G(i) subunit alpha-2	Gnai2	24	24	13	65.6	65.6	39.2	40.499	0	5897600000	323.31	0.986923	0.54883	-0.245163	-1.05109	1.34107	0.894807	-0.287963	-1.34248	0.353401	0.953855	-0.273482	-0.620156	1.56351	0.131195	-0.376224	-1.695	P04897
P04905	Glutathione S-transferase Mu 1	Gstm1	23	20	17	79.8	75.2	75.2	25.914	0	4010500000	274.38	2.41999	0.0964308	1.5983	3.2168	0.0602892	0.965403	0.0556788	0.130402	1.90831	0.509493	0.727397	2.18267	0.528072	0.464143	-0.290413	-0.83165	P04905
P04906	Glutathione S-transferase P	Gstp1	19	19	19	72.9	72.9	72.9	23.439	0	25016000000	323.31	0.216749	0.871188	0.162394	0.402517	0.273613	0.920032	0.208188	0.502259	1.60887	0.533638	0.475077	1.71937	1.33541	0.128911	0.483458	1.70591	P04906
P04916	Retinol-binding protein 4	Rbp4	18	18	18	76.1	76.1	76.1	23.22	0	8621100000	323.31	0.337159	0.73633	0.611136	0.688546	0.299407	0.919279	-0.188003	-0.517631	0.489921	0.890023	0.3761	0.817253	0.23346	0.732424	-0.161941	-0.429563	P04916
P04937	Fibronectin;Anastellin	Fn1	83	83	83	47	47	47	272.51	0	13330000000	323.31	1.72675	0.164273	-0.971329	-2.25584	2.32549	0.654588	-0.752921	-2.76455	1.31133	0.698754	-0.268484	-1.23198	0.5512	0.470987	-0.255131	-0.819827	P04937
P04961	Proliferating cell nuclear antigen	Pcna	4	4	4	21.1	21.1	21.1	28.748	0	124340000	34.217	0.665203	0.563703	0.422935	1.01924	0.597506	0.928762	-0.798525	-1.09233	0.144946	0.990762	0.200065	0.315918	0.854238	0.176602	0.981602	1.48777	P04961
P05065	Fructose-bisphosphate aldolase A	Aldoa	33	32	32	77.7	77.7	77.7	39.351	0	32458000000	323.31	0.828489	0.588302	-0.245601	-0.968573	0.89746	0.910765	-0.213864	-0.969308	0.572574	0.94359	-0.157508	-0.675199	0.010318	0.991524	0.00346359	0.0163391	P05065;Q6AY07;P09117
P05182	Cytochrome P450 2E1	Cyp2e1	14	14	14	35.9	35.9	35.9	56.626	0	1312800000	84.462	0.196658	0.883539	0.151752	0.371629	0.135069	0.944752	0.189455	0.300995	1.08279	0.696908	0.332206	1.22971	0.165533	0.825428	0.08863	0.290877	P05182
P05197	Elongation factor 2	Eef2	62	62	61	71.3	71.3	70.2	95.283	0	33524000000	323.31	1.55355	0.473619	-0.217641	-1.20092	1.01306	0.927651	-0.238688	-1.0777	0.00639085	0.999057	-0.00166887	-0.00884605	0.714877	0.612541	-0.102353	-0.609116	P05197
P05369	Farnesyl pyrophosphate synthase	Fdps	8	8	8	32	32	32	40.829	0	240970000	13.633	0.360591	0.741186	0.390123	0.677633	0.23148	0.936455	0.149576	0.414802	1.58994	0.508062	-1.25841	-2.20128	0.0839439	0.894274	0.104416	0.191178	P05369
P05370	Glucose-6-phosphate 1-dehydrogenase	G6pdx	24	24	24	58.1	58.1	58.1	59.375	0	1170800000	179.48	1.10193	0.381336	-0.480593	-1.41805	0.940977	0.920536	-0.376286	-1.23806	0.844472	0.888593	0.171153	0.828148	0.997273	0.240363	-0.350739	-1.2778	P05370
P05371	Clusterin;Clusterin beta chain;Clusterin alpha chain	Clu	14	14	14	37.4	37.4	37.4	51.375	0	1598300000	285.06	0.275594	0.792725	0.420979	0.567653	0.740631	0.949202	-0.429075	-1.11711	0.163103	0.994213	0.103074	0.296561	0.0274528	0.963076	-0.0321279	-0.0645556	P05371
P05426	60S ribosomal protein L7	Rpl7	20	20	20	54.2	54.2	54.2	30.329	0	13437000000	306.43	0.469144	0.77693	-0.149587	-0.604934	1.44059	0.94746	-0.190756	-1.11537	0.00121007	0.999167	-0.000380325	-0.00184552	0.118381	0.920087	0.0266153	0.145445	P05426;F1LUE9
P05503	Cytochrome c oxidase subunit 1	Mtco1	2	2	2	8.9	8.9	8.9	56.844	0	1555200000	209.88	0.394634	0.667934	-1.18456	-0.821631	0.566965	0.938866	-2.52847	-1.15664	0.191167	0.974917	-0.363266	-0.422559	0.205343	0.678129	-1.33216	-0.503346	P05503
P05544	Serine protease inhibitor A3L	Serpina3l	25	25	19	47.9	47.9	38.5	46.277	0	5500800000	275.27	0.258262	0.808388	-0.390821	-0.536013	0.830086	0.878454	-0.967853	-1.41733	0.522431	0.838572	-0.614868	-0.932329	0.135318	0.819654	-0.180115	-0.301281	P05544;P09005
P05545	Serine protease inhibitor A3K	Serpina3k	22	17	5	39.2	32.7	7.9	46.561	0	4615100000	312.74	0.436668	0.668228	-0.566879	-0.819879	1.32724	0.730689	-1.30749	-2.09266	0.398788	0.907884	-0.576373	-0.767145	1.13913	0.109968	-0.988015	-1.8448	P05545
P05696	Protein kinase C alpha type	Prkca	15	15	11	29.2	29.2	22.6	76.791	0	344900000	43.53	2.11219	0.141442	-0.80483	-2.45414	0.867488	0.874049	-0.846843	-1.43164	0.652569	0.74995	-0.829936	-1.13163	0.433387	0.583514	-0.191991	-0.652188	P05696
P05708	Hexokinase-1	Hk1	34	34	30	41.6	41.6	37.5	102.41	0	2499000000	323.31	1.22758	0.268121	-0.817602	-1.73206	0.762773	0.92631	-0.349965	-1.07309	0.471391	0.890262	-0.424582	-0.817517	0.397841	0.603986	-0.191767	-0.621431	P05708;M0R3X7
P05712	Ras-related protein Rab-2A	Rab2a	12	12	6	59	59	30.7	23.535	0	1608200000	95.894	2.84797	0.118577	-0.674375	-2.79186	0.00706584	0.997672	-0.00791216	-0.0166481	0.441306	0.885146	-0.62802	-0.832942	2.8556	0.049165	-0.793471	-3.53824	P05712
P05714	Ras-related protein Rab-4A	Rab4a	5	5	5	30.7	30.7	30.7	24.408	0	56725000	5.9906	0.949957	0.330364	-1.1416	-1.54311	1.02651	0.82148	-1.27763	-1.71973	NaN	1	0	NaN	0.250661	0.643491	0.527942	0.556069	P05714
P05765;D3ZSE0	40S ribosomal protein S21	Rps21;LOC100363012	11	11	11	74.7	74.7	74.7	9.1272	0	924610000	76.971	2.11879	0.0991079	2.94647	3.16124	0.620054	0.933203	1.45747	1.19736	0.838008	0.747359	-0.39566	-1.13668	0.944233	0.176225	0.673564	1.49088	P05765;D3ZSE0;D3ZRI8
P05943	Protein S100-A10	S100a10	10	10	10	65.3	65.3	65.3	11.075	0	2433600000	54.165	0.905783	0.374261	-0.858334	-1.43109	0.446817	0.901372	-0.254375	-0.716076	1.43413	0.533902	-0.589358	-1.73021	0.738632	0.261013	-0.584826	-1.22336	P05943
P05964	Protein S100-A6	S100a6	5	5	5	48.3	48.3	48.3	10.035	0	469440000	77.882	0.363246	0.701722	0.927381	0.757627	0.00439305	0.998543	0.0180531	0.0122559	0.363198	0.914227	1.00691	0.758379	1.06631	0.0979334	2.52034	1.96841	P05964
P06214	Delta-aminolevulinic acid dehydratase	Alad	27	27	27	90.9	90.9	90.9	36.031	0	9596400000	323.31	0.528724	0.679036	-0.2768	-0.796382	0.160536	0.942448	-0.094481	-0.289456	0.329533	0.967394	-0.154126	-0.50779	0.970333	0.341958	-0.224877	-1.04769	P06214
P06302	Prothymosin alpha;Prothymosin alpha, N-terminally processed;Thymosin alpha	Ptma	5	5	5	24.1	24.1	24.1	12.382	0	312750000	116.37	2.81417	0.0845405	3.0637	4.07769	0.155772	0.936999	-0.421271	-0.370582	0.158378	0.992097	0.310635	0.358855	0.944765	0.143295	1.1219	1.63625	P06302;F1M034
P06399	Fibrinogen alpha chain;Fibrinopeptide A;Fibrinogen alpha chain	Fga	40	40	40	55	55	55	86.685	0	3256500000	323.31	0.367029	0.764719	-0.264531	-0.63297	1.6494	0.677407	-1.3994	-2.5064	0.00937224	0.996706	0.0102716	0.0217006	0.734238	0.315397	-0.391121	-1.10448	P06399
P06685	Sodium/potassium-transporting ATPase subunit alpha-1	Atp1a1	85	85	74	56.1	56.1	46.6	113.05	0	124440000000	323.31	0.476829	0.752629	-0.179943	-0.654667	0.00175585	1	-0.000967503	-0.00341213	0.326443	0.962854	-0.185891	-0.535122	0.17838	0.855177	-0.0525538	-0.246	P06685;P06686;P06687;P54708;P09626
P06757	Alcohol dehydrogenase 1	Adh1	23	23	22	69.4	69.4	69.4	39.645	0	25527000000	323.31	0.134635	0.903868	0.24079	0.307622	0.0873317	0.95318	-0.0872593	-0.188627	1.40815	0.546407	-0.565987	-1.69164	1.66788	0.0783362	-0.648636	-2.18707	P06757
P06760	Beta-glucuronidase	Gusb	13	13	13	30.7	30.7	30.7	74.792	0	391530000	41.256	0.784257	0.502175	-0.446103	-1.13973	0.307512	0.916917	-0.226933	-0.552632	0.0680197	1	0.0544416	0.139757	1.57534	0.0938519	-0.57931	-2.02312	P06760
P06761	78 kDa glucose-regulated protein	Hspa5	58	56	56	59.3	59.3	59.3	72.346	0	22328000000	323.31	2.03092	0.301222	-0.31394	-1.63305	1.55499	0.824831	-0.396251	-1.66961	1.89655	0.638723	-0.266446	-1.43323	0.680807	0.450797	-0.207479	-0.85117	P06761
P06766	DNA polymerase beta	Polb	5	5	5	23.3	23.3	23.3	38.326	0	49221000	21.844	0.726643	0.470296	-0.754972	-1.20979	0.966005	0.917436	-0.38341	-1.26448	0.0302224	0.995705	0.0454544	0.0728408	NaN	1	0	NaN	P06766
P06866	Haptoglobin;Haptoglobin alpha chain;Haptoglobin beta chain	Hp	16	16	16	40.3	40.3	40.3	38.563	0	342400000	64.558	1.20952	0.206104	2.53338	1.9996	1.03632	0.828673	2.11174	1.8299	0.0651951	1	-0.24132	-0.168111	NaN	1	0	NaN	P06866
P07150	Annexin A1	Anxa1	39	39	39	82.1	82.1	82.1	38.829	0	18845000000	323.31	1.31418	0.3244	-0.484011	-1.57074	1.65871	0.826069	-0.443878	-1.81481	1.1684	0.697105	-0.30531	-1.23524	0.254841	0.726913	-0.145495	-0.439839	P07150
P07151	Beta-2-microglobulin	B2m	7	7	7	69.7	69.7	69.7	13.72	0	5253100000	323.31	0.088401	0.940761	-0.0966833	-0.192732	0.597321	0.910491	-0.360254	-0.936308	0.0575962	1	0.0723052	0.13155	0.0365173	0.951561	-0.0478579	-0.0870901	P07151
P07153	Dolichyl-diphosphooligosaccharide--protein glycosyltransferase subunit 1	Rpn1	36	36	36	64.3	64.3	64.3	68.303	0	6659400000	323.31	2.04376	0.144574	-0.810173	-2.40656	1.14142	0.842937	-0.585926	-1.58807	0.324067	0.956944	-0.257783	-0.579125	0.599104	0.63844	-0.10024	-0.565142	P07153
P07154	Cathepsin L1;Procathepsin L;Cathepsin L1 heavy chain;Cathepsin L1 light chain	Ctsl	21	21	21	76.9	76.9	76.9	37.66	0	7595800000	323.31	0.925627	0.410859	-0.5776	-1.34162	1.33712	0.876817	-0.38186	-1.51386	0.0437117	0.998326	0.0261585	0.0839979	1.0593	0.354634	-0.195665	-1.01808	P07154
P07171	Calbindin	Calb1	35	35	35	83.1	83.1	83.1	29.994	0	17237000000	323.31	0.242534	0.815978	-0.433984	-0.518639	1.39638	0.833028	-0.562304	-1.78238	0.806953	0.681675	-0.71426	-1.27243	0.648819	0.323963	-0.493103	-1.08168	P07171;P47728
P07314	Gamma-glutamyltranspeptidase 1;Gamma-glutamyltranspeptidase 1 heavy chain;Gamma-glutamyltranspeptidase 1 light chain	Ggt1	22	22	22	31.2	31.2	31.2	61.609	0	31659000000	323.31	0.918916	0.39857	-0.660034	-1.37534	0.574486	0.909927	-0.392149	-0.933572	1.62009	0.505826	-0.632115	-1.89698	0.184706	0.787401	0.128311	0.347657	P07314
P07335	Creatine kinase B-type	Ckb	24	24	24	70.1	70.1	70.1	42.725	0	15439000000	323.31	2.5251	0.117371	-0.774243	-2.72413	1.19241	0.895287	-0.332772	-1.34729	0.856108	0.836548	-0.218352	-0.930623	1.67444	0.0883549	-0.552867	-2.07175	P07335
P07340	Sodium/potassium-transporting ATPase subunit beta-1	Atp1b1	20	20	20	51	51	51	35.201	0	23031000000	323.31	0.183541	0.902344	0.095272	0.311824	0.507381	0.907071	0.159966	0.654064	0.0111338	0.996596	-0.0037096	-0.0173573	0.0618538	0.944065	-0.0261599	-0.105188	P07340
P07379	Phosphoenolpyruvate carboxykinase, cytosolic [GTP]	Pck1	84	84	83	94.2	94.2	94.2	69.415	0	91910000000	323.31	2.6414	0.0954595	1.3384	3.31198	1.45604	0.695771	1.12183	2.18432	2.34541	0.385857	0.908709	2.65743	0.273783	0.725079	0.13034	0.442657	P07379
P07483	Fatty acid-binding protein, heart	Fabp3	15	15	15	88.7	88.7	88.7	14.775	0	8779200000	275.95	0.0388659	0.977983	-0.0248044	-0.076656	0.0107642	0.997155	0.0131102	0.0257139	0.559183	0.943522	-0.145346	-0.645089	1.0329	0.195779	0.446723	1.41665	P07483
P07632	Superoxide dismutase [Cu-Zn]	Sod1	16	16	16	67.5	67.5	67.5	15.911	0	69613000000	323.31	0.104036	0.938288	-0.0725359	-0.201737	1.11193	0.945348	0.247458	1.14451	0.124989	1	-0.115002	-0.255625	1.39412	0.102404	0.656353	1.93757	P07632
P07633	Propionyl-CoA carboxylase beta chain, mitochondrial	Pccb	26	26	26	48.8	48.8	48.8	58.626	0	5621900000	323.31	0.96029	0.491697	-0.327774	-1.16187	0.473495	0.912895	-0.323301	-0.789945	0.138632	0.998194	-0.108188	-0.270452	1.60134	0.158701	-0.309901	-1.56507	P07633
P07687	Epoxide hydrolase 1	Ephx1	38	38	38	78.7	78.7	78.7	52.581	0	10551000000	323.31	2.22289	0.133141	0.792389	2.52531	0.806035	0.941669	0.407271	1.15913	1.90779	0.47614	0.554057	1.99505	0.347138	0.669846	-0.139068	-0.515755	P07687;F1LTS8
P07861	Neprilysin	Mme	53	53	53	64.3	64.3	64.3	85.794	0	15499000000	323.31	0.963177	0.3341	-1.00549	-1.52973	0.529048	0.922156	-0.912934	-1.0175	1.12301	0.544419	-1.34687	-1.74895	0.398171	0.541736	0.308444	0.70863	P07861
P07871	3-ketoacyl-CoA thiolase B, peroxisomal	Acaa1b	24	4	4	58.7	18.4	18.4	43.82	0	1728000000	127.34	2.05067	0.096563	4.60287	3.19581	3.98844	0.336	-5.15806	-7.69164	NaN	1	0	NaN	NaN	1	0	NaN	P07871
P07872	Peroxisomal acyl-coenzyme A oxidase 1;Peroxisomal acyl-CoA oxidase 1, A chain;Peroxisomal acyl-CoA oxidase 1, B chain;Peroxisomal acyl-CoA oxidase 1, C chain	Acox1	43	43	43	78.1	78.1	78.1	74.678	0	17288000000	323.31	1.72037	0.205858	-0.630275	-1.99952	0.381849	0.906297	-0.257798	-0.653409	0.562871	0.931278	0.17072	0.692791	1.52975	0.128917	-0.392255	-1.70524	P07872
P07895	Superoxide dismutase [Mn], mitochondrial	Sod2	17	17	17	86	86	86	24.674	0	12232000000	323.31	0.0983233	0.941382	0.0628099	0.186575	0.105569	0.950999	-0.0719333	-0.20484	0.136743	1	0.0429068	0.19463	0.32242	0.698389	-0.123814	-0.474832	P07895
P07896	Peroxisomal bifunctional enzyme;Enoyl-CoA hydratase/3,2-trans-enoyl-CoA isomerase;3-hydroxyacyl-CoA dehydrogenase	Ehhadh	53	53	53	71.6	71.6	71.6	78.657	0	8559200000	323.31	3.73407	0.0814118	-0.946957	-3.86085	0.371575	0.903426	-0.242507	-0.632488	1.15224	0.711348	-0.291841	-1.20471	1.46938	0.16488	-0.328393	-1.53901	P07896
P07943	Aldose reductase	Akr1b1	17	17	17	61.7	61.7	61.7	35.797	0	2923800000	220.26	0.546634	0.557542	1.01276	1.03134	0.109459	0.946907	-0.108596	-0.232595	0.245623	0.973318	-0.211065	-0.462691	1.67698	0.117306	0.385361	1.7831	P07943
P08009	Glutathione S-transferase Yb-3	Gstm3	17	7	7	71.6	34.9	34.9	25.68	0	576590000	80.128	0.566678	0.581484	0.58332	0.982705	0.792615	0.925534	0.561308	1.24374	0.127357	0.999008	0.147909	0.27265	0.128425	0.842246	-0.120273	-0.268208	P08009
P08010	Glutathione S-transferase Mu 2	Gstm2	28	28	16	81.2	81.2	56	25.702	0	10213000000	323.31	0.601774	0.621526	0.348461	0.914473	0.162359	0.941907	-0.0906572	-0.287719	0.0603388	1	0.0445211	0.121983	0.0227929	0.983579	-0.00551812	-0.0303421	P08010
P08011	Microsomal glutathione S-transferase 1	Mgst1	5	5	5	21.3	21.3	21.3	17.471	0	404850000	20.027	2.16358	0.107385	1.9279	3.04207	0.388288	0.917762	0.775221	0.796308	0.0598744	1	-0.11182	-0.145148	0.492924	0.368004	1.03534	0.994413	P08011
P08081	Clathrin light chain A	Clta	10	10	10	21	21	21	26.98	0	1417600000	111.4	0.215255	0.845554	0.38522	0.467443	0.157404	0.944308	-0.189875	-0.337252	0.579322	0.786147	0.772624	1.03329	1.81274	0.0502671	1.07888	2.70456	P08081
P08082	Clathrin light chain B	Cltb	12	12	12	26.2	26.2	26.2	25.117	0	781320000	73.498	2.24948	0.094	3.19138	3.3551	0.350126	0.905795	0.944146	0.749685	0.0894976	1	-0.124361	-0.202983	2.1282	0.0474556	1.10462	3.11471	P08082
P08289	Alkaline phosphatase, tissue-nonspecific isozyme	Alpl	17	17	17	40.1	40.1	40.1	57.659	0	834500000	170.03	0.717722	0.514333	-0.517636	-1.11834	0.505946	0.910592	-0.251331	-0.767015	0.273899	0.974618	-0.137371	-0.441	0.413363	0.622161	-0.158972	-0.594386	P08289
P08424	Renin	Ren1	4	4	4	17.2	17.2	17.2	44.275	0	96314000	18.917	NaN	1	0	NaN	0.387189	0.903808	0.432545	0.734948	0.53801	0.870208	0.357435	0.855634	1.40012	0.0915259	-0.800296	-2.05265	P08424
P08430	UDP-glucuronosyltransferase 1-6	Ugt1a6	22	22	16	51.8	51.8	33.8	60.131	0	7106200000	323.31	0.41649	0.746911	0.238832	0.665432	0.570686	0.907294	0.196772	0.752552	0.190061	0.998274	0.0681623	0.2802	0.257254	0.736809	-0.125842	-0.422273	P08430;Q64634;Q64638;Q64637;P20720
P08460	Nidogen-1	Nid1	14	14	14	57.1	57.1	57.1	35.661	0	2245100000	323.31	2.30596	0.11893	-0.914805	-2.70494	0.446457	0.903693	-0.262225	-0.721814	1.46454	0.641637	-0.33297	-1.42527	2.62999	0.0455306	-0.64485	-3.02175	P08460
P08461	Dihydrolipoyllysine-residue acetyltransferase component of pyruvate dehydrogenase complex, mitochondrial	Dlat	30	30	30	49.7	49.7	49.7	67.165	0	14960000000	323.31	1.03078	0.463629	-0.341934	-1.22367	0.149194	0.942472	-0.0999794	-0.281109	0.554056	0.941987	0.144923	0.641644	2.48015	0.0675187	-0.424958	-2.34973	P08461
P08503	Medium-chain specific acyl-CoA dehydrogenase, mitochondrial	Acadm	37	37	37	66.7	66.7	66.7	46.555	0	14035000000	323.31	1.03957	0.476931	-0.317023	-1.1953	0.503345	0.900872	-0.200817	-0.710387	0.0124619	0.99766	-0.00748698	-0.0245185	0.435482	0.671808	-0.105723	-0.511711	P08503
P08516	Cytochrome P450 4A10;Cytochrome P450 4A10, N-terminally processed	Cyp4a10	6	4	4	15.9	10.2	10.2	58.215	0	73498000	7.7394	2.12099	0.118294	1.33248	2.79983	0.505573	0.911039	-0.544994	-0.917505	0.459978	0.877859	0.550131	0.841013	0.190503	0.734983	-0.321291	-0.425124	P08516
P08592	Amyloid beta A4 protein;N-APP;Soluble APP-alpha;Soluble APP-beta;C99;Beta-amyloid protein 42;Beta-amyloid protein 40;C83;P3(42);P3(40);C80;Gamma-secretase C-terminal fragment 59;Gamma-secretase C-terminal fragment 57;Gamma-secretase C-terminal fragment 50;C31	App	14	14	14	23.1	23.1	23.1	86.703	0	376730000	102.01	0.81869	0.378402	1.40442	1.42359	0.72753	0.929341	-0.399009	-1.08391	0.608878	0.903606	-0.219295	-0.792366	1.08267	0.15099	-0.613981	-1.60059	P08592
P08644	GTPase KRas;GTPase KRas, N-terminally processed	Kras	12	12	7	60.8	60.8	27	21.656	0	1157700000	34.219	0.60163	0.548976	0.691575	1.05119	0.195504	0.941721	-0.0710688	-0.29213	0.0507916	0.999195	-0.0439468	-0.107753	0.415378	0.577785	0.214516	0.659957	P08644
P08649;A0A0G2JW12	Complement C4;Complement C4 beta chain;Complement C4 alpha chain;C4a anaphylatoxin;Complement C4 gamma chain	C4	54	54	17	38.3	38.3	15.2	192.16	0	1974100000	323.31	1.76375	0.209859	-0.571733	-1.96499	1.71151	0.683368	-0.892766	-2.33687	0.468469	0.910049	-0.315811	-0.763788	0.656044	0.339998	-0.425108	-1.05241	P08649;A0A0G2JW12;CON__P01030
P08683	Cytochrome P450 2C11	Cyp2c11	15	15	14	39.6	39.6	38	57.18	0	492120000	162.29	0.830774	0.368787	-1.42864	-1.44112	0.148204	0.945018	0.28877	0.342627	NaN	1	0	NaN	0.0714257	0.907192	0.102743	0.168367	P08683;P00176;P19225;P04167
P08699	Galectin-3	Lgals3	6	6	6	27.1	27.1	27.1	27.201	0	393110000	29.476	0.330924	0.763152	-0.381389	-0.63657	1.99406	0.693073	-0.918784	-2.63567	1.31796	0.662873	-0.346721	-1.37768	1.22534	0.116352	-0.687079	-1.79408	P08699
P08721	Osteopontin	Spp1	6	6	6	35	35	35	34.963	0	189400000	101.72	0.310481	0.759761	0.553603	0.640881	0.558042	0.942883	-1.58043	-1.11221	1.35793	0.476032	-1.18435	-1.9555	1.11303	0.0984895	1.68389	1.96177	P08721
P08753	Guanine nucleotide-binding protein G(k) subunit alpha	Gnai3	20	12	12	56.2	41	41	40.522	0	647210000	152.18	0.893395	0.387775	0.788716	1.39761	0.518358	0.913011	0.440095	0.896664	0.0270683	0.997007	-0.037172	-0.0644355	1.9134	0.0637047	0.655627	2.41898	P08753
P08932	T-kininogen 2;T-kininogen 2 heavy chain;T-kinin;T-kininogen 2 light chain		28	28	9	65.1	65.1	29.5	47.704	0	6578500000	323.31	0.0482446	0.965613	0.075655	0.115578	0.948346	0.846805	-1.2828	-1.62247	0.927303	0.656979	-0.700594	-1.38554	0.502089	0.411367	-0.513584	-0.917572	P08932
P08934	Kininogen-1;Kininogen-1 heavy chain;Bradykinin;Kininogen-1 light chain	Kng1	11	9	9	28.2	25.4	25.4	70.932	0	421710000	110.64	0.069025	0.956559	0.0526916	0.14035	0.608259	0.913318	-0.420774	-0.983857	0.301858	0.959519	0.293111	0.567871	0.0885776	0.919579	0.0369663	0.147689	P08934
Q9QYU9;P08937	Odorant-binding protein	Obp1f	4	4	4	34.1	34.1	34.1	19.725	0	62969000	11.658	NaN	1	0	NaN	0.249155	0.919029	-0.460752	-0.539687	NaN	1	0	NaN	0.727218	0.206719	-1.42638	-1.37895	Q9QYU9;P08937
P09006	Serine protease inhibitor A3N	Serpina3n	23	23	20	57.7	57.7	51.2	46.651	0	3466200000	242.72	0.240403	0.879176	-0.110067	-0.381823	0.894529	0.886416	-0.646792	-1.38842	0.38255	0.931235	-0.366091	-0.6935	0.353195	0.636722	0.180429	0.569341	P09006
P09034	Argininosuccinate synthase	Ass1	47	47	47	81.1	81.1	81.1	46.496	0	91730000000	323.31	0.109904	0.937176	-0.0665298	-0.20378	0.294767	0.931234	-0.132882	-0.460604	0.271032	0.977153	0.115212	0.413016	2.08898	0.059905	-0.593633	-2.47436	P09034
P09215	Protein kinase C delta type;Protein kinase C delta type regulatory subunit;Protein kinase C delta type catalytic subunit	Prkcd	12	12	12	23.8	23.8	23.8	77.519	0	418870000	22.479	1.6641	0.250934	-0.486561	-1.79495	0.940761	0.929155	-0.261645	-1.08194	0.271314	0.962088	-0.263225	-0.517652	1.4828	0.105091	-0.555145	-1.91478	P09215;Q9WTQ0
P09330	Ribose-phosphate pyrophosphokinase 2	Prps2	10	10	5	37.4	37.4	24.5	34.813	0	2101500000	323.31	1.88042	0.252193	-0.41145	-1.79091	0.248319	0.920202	-0.25119	-0.490509	0.320286	0.969551	-0.1426	-0.487067	1.57374	0.0919767	-0.595114	-2.04066	P09330;A0A0G2JVA5
P09456	cAMP-dependent protein kinase type I-alpha regulatory subunit;cAMP-dependent protein kinase type I-alpha regulatory subunit, N-terminally processed	Prkar1a	15	15	15	32.5	32.5	32.5	43.094	0	3984700000	76.628	0.0578421	0.959483	-0.073864	-0.132879	0.211329	0.940285	-0.108662	-0.356541	0.293769	0.973396	-0.123883	-0.442592	0.96178	0.298939	0.274545	1.13888	P09456;P81377
P09495	Tropomyosin alpha-4 chain	Tpm4	33	19	19	77.4	52	52	28.509	0	10784000000	323.31	0.0526961	0.966366	-0.0485348	-0.113623	0.0279151	0.988682	0.0228901	0.0600652	0.0336461	0.995278	-0.0225132	-0.067411	0.43878	0.544219	0.240594	0.705394	P09495
P09527	Ras-related protein Rab-7a	Rab7a	19	19	19	83.1	83.1	83.1	23.504	0	8145300000	323.31	1.93791	0.268082	-0.370853	-1.73476	0.924524	0.925245	-0.231871	-1.01897	0.31312	0.957653	-0.318669	-0.591308	3.14892	0.0496264	-0.7092	-3.62104	P09527
P09606	Glutamine synthetase	Glul	22	22	22	59.2	59.2	59.2	42.267	0	15670000000	323.31	1.34226	0.211927	-1.13167	-1.95744	0.602043	0.930306	-0.772307	-1.0931	0.413962	0.938995	-0.319737	-0.709639	0.372812	0.551166	0.345922	0.695504	P09606
P09656;M0R594	Serine protease inhibitor Kazal-type 3	Spink3;LOC100911558	6	6	6	48.1	48.1	48.1	8.5651	0	252190000	107.58	0.976507	0.312969	1.32662	1.60374	0.105534	0.945756	0.255436	0.257452	0.281231	0.956072	0.648789	0.60237	1.02317	0.133966	-0.916699	-1.67996	P09656;M0R594
P09811	Glycogen phosphorylase, liver form	Pygl	27	25	24	38.4	37.4	36.1	97.482	0	1310800000	112.07	1.96591	0.159869	-0.748661	-2.29167	0.292608	0.918759	-0.205787	-0.522664	0.463979	0.891988	-0.454463	-0.819443	0.80367	0.296185	-0.367518	-1.14503	P09811
P09812	Glycogen phosphorylase, muscle form	Pygm	19	11	11	26.2	16.5	16.5	97.272	0	358700000	23.932	2.09766	0.117173	-1.23031	-2.72962	0.407386	0.903085	-0.355587	-0.733076	0.590469	0.824469	-0.474001	-0.964519	0.46004	0.468161	-0.401364	-0.824912	P09812
P09895;D3ZHP8	60S ribosomal protein L5	Rpl5;Rpl5l1	23	23	23	66.7	66.7	66.7	34.458	0	4921600000	216.25	0.956856	0.5465	-0.255857	-1.05481	0.495705	0.907327	-0.245761	-0.752943	1.13477	0.830517	-0.179234	-0.95117	1.30669	0.156791	0.404277	1.57542	P09895;D3ZHP8
P0C089	Phosphatidylglycerophosphatase and protein-tyrosine phosphatase 1	Ptpmt1	8	8	8	56	56	56	21.886	0	387660000	24.661	0.817698	0.450363	-0.592773	-1.24914	0.111147	0.948518	-0.110978	-0.236245	0.606975	0.838071	0.356356	0.918569	1.71172	0.08176	-0.582175	-2.1432	P0C089
P0C0A1	Vacuolar protein-sorting-associated protein 25	Vps25	9	9	9	48.3	48.3	48.3	20.762	0	549440000	41.374	0.0379424	0.972413	-0.0708943	-0.0940293	0.434483	0.909133	0.694443	0.854114	0.513099	0.875475	0.388028	0.846885	0.97673	0.17967	-0.581138	-1.47299	P0C0A1
P0C0A2	Vacuolar protein-sorting-associated protein 36	Vps36	7	7	7	23.8	23.8	23.8	43.717	0	157140000	25.543	0.744535	0.48226	-0.61186	-1.18446	0.317632	0.908849	-0.254889	-0.579884	1.30724	0.657238	-0.35576	-1.38611	0.0392927	0.968191	0.0115166	0.0573491	P0C0A2
P0C0R5	Phosphoinositide 3-kinase regulatory subunit 4	Pik3r4	5	5	5	6.1	6.1	6.1	152.44	0	40812000	7.9571	0.313603	0.788561	-0.272123	-0.576108	0.0132632	0.995552	0.0245142	0.0338742	0.0158644	0.995306	-0.0239478	-0.0387555	NaN	1	0	NaN	P0C0R5
P0C1X8	AP2-associated protein kinase 1	Aak1	10	10	10	17.5	17.5	17.5	103.76	0	258990000	25.193	0.861273	0.482308	-0.420662	-1.18493	0.164185	0.944161	-0.135611	-0.323975	0.683196	0.82462	-0.333939	-0.965625	1.57191	0.0804745	-0.714354	-2.16275	P0C1X8
P0C2C0	39S ribosomal protein L22, mitochondrial	Mrpl22	3	3	3	20.9	20.9	20.9	24.039	0	337830000	35.039	NaN	1	0	NaN	0.356893	0.908753	0.883612	0.75659	0.606586	0.749836	1.10857	1.11278	0.40717	0.435123	-1.37091	-0.877403	P0C2C0
P0C2C4	39S ribosomal protein L10, mitochondrial	Mrpl10	7	7	7	46.4	46.4	46.4	29.94	0	669730000	72.979	1.43392	0.308938	-0.452603	-1.61133	0.970176	0.877564	-0.594159	-1.43599	0.293356	0.974275	0.122858	0.440946	0.0413928	0.960342	0.0163635	0.0692593	P0C2C4
P0C2X9	Delta-1-pyrroline-5-carboxylate dehydrogenase, mitochondrial	Aldh4a1	32	32	32	57.2	57.2	57.2	61.868	0	25009000000	323.31	0.681646	0.633121	0.258144	0.894667	0.418187	0.936419	-0.0778708	-0.42664	1.12417	0.772764	0.22738	1.06734	0.301012	0.741983	0.0948346	0.411413	P0C2X9
P0C5H9	Mesencephalic astrocyte-derived neurotrophic factor	Manf	10	10	10	57	57	57	20.388	0	1169500000	121.07	0.341103	0.738174	0.533871	0.683192	0.380131	0.905508	0.520741	0.74691	0.296396	0.974859	-0.115827	-0.433868	0.550333	0.519945	0.193764	0.743495	P0C5H9
P0C6P5	Rho guanine nucleotide exchange factor 28	Arhgef28	9	9	8	7.6	7.6	7	190.75	0	53395000	23.011	0.53839	0.641522	0.37579	0.871358	0.428979	0.905646	-0.297474	-0.727895	0.91537	0.657213	0.728095	1.38449	0.0520235	0.933402	-0.0696801	-0.122995	P0C6P5
P0DMW1;P0DMW0	Heat shock 70 kDa protein 1B;Heat shock 70 kDa protein 1A	Hspa1a	32	26	20	50.9	42.3	33.2	70.184	0	1411600000	99.206	1.21715	0.343737	-0.486436	-1.50642	0.0542441	0.968605	-0.054132	-0.119952	1.46629	0.629508	-0.342754	-1.44372	0.946258	0.290301	-0.292452	-1.15844	P0DMW1;P0DMW0
P0DP31;P0DP30;P0DP29			13	13	13	60.4	60.4	60.4	16.837	0	6680100000	323.31	0.173423	0.884384	-0.182197	-0.355164	1.79837	0.690636	-1.19527	-2.60125	0.603404	0.798015	-0.582022	-1.01666	1.02195	0.173397	-0.564749	-1.50657	P0DP31;P0DP30;P0DP29;Q5U206;Q304F3;M0RCJ6
P0DSP1			13	13	13	8.9	8.9	8.9	247.31	0	383280000	24.475	2.56598	0.0836571	-2.50718	-3.65011	0.0871063	0.955587	0.0811377	0.185259	1.05142	0.614886	-0.649975	-1.47464	1.21736	0.167246	-0.418998	-1.53128	P0DSP1
P10111;A0A0G2K2E4	Peptidyl-prolyl cis-trans isomerase A;Peptidyl-prolyl cis-trans isomerase A, N-terminally processed	Ppia	22	22	22	93.3	93.3	93.3	17.874	0	78548000000	323.31	1.21057	0.406825	-0.360979	-1.35625	0.586993	0.916506	-0.222499	-0.799178	0.327528	0.963011	0.162672	0.514963	2.05757	0.0912166	-0.405168	-2.05444	P10111;A0A0G2K2E4;M0RCZ9
P10247	H-2 class II histocompatibility antigen gamma chain	Cd74	7	7	7	26.8	26.8	26.8	31.642	0	1039800000	53.166	1.00895	0.299373	1.3091	1.63853	0.677845	0.917339	-0.384212	-1.02813	1.05126	0.755719	-0.260638	-1.1013	0.114753	0.862163	0.0923182	0.233061	P10247
P10252	CD48 antigen	Cd48	7	7	7	26.2	26.2	26.2	27.679	0	183020000	15.076	0.241165	0.817554	0.429171	0.51576	0.211261	0.930945	-0.348823	-0.46048	0.508022	0.831543	-0.814393	-0.949477	0.129618	0.837286	0.134112	0.276348	P10252
P10536	Ras-related protein Rab-1B	Rab1b	19	11	11	87.6	53.7	53.7	22.163	0	2511600000	322.1	0.0604177	0.963173	0.0441504	0.122125	0.145282	0.944308	0.0941935	0.271742	0.561317	0.847318	0.409377	0.905933	0.1167	0.873467	-0.0698543	-0.217843	P10536;P35289
P10633;P12939	Cytochrome P450 2D1;Cytochrome P450 2D10	Cyp2d1;Cyp2d10	15	15	10	37.3	37.3	26.6	57.175	0	338320000	71.759	1.46963	0.224413	-0.724132	-1.88859	0.199972	0.933317	-0.458321	-0.455576	0.344195	0.942319	-0.357426	-0.643552	0.226284	0.733959	0.171406	0.427242	P10633;P12939;Q64680
P10634	Cytochrome P450 2D26	Cyp2d26	11	7	6	33.8	25.6	21	56.683	0	121420000	39.114	0.935441	0.328917	-1.25732	-1.54571	0.0962712	0.946206	-0.156944	-0.225424	0.279628	0.960794	-0.336389	-0.552345	0.748728	0.190563	-1.65606	-1.4299	P10634
P10686	1-phosphatidylinositol 4,5-bisphosphate phosphodiesterase gamma-1	Plcg1	12	12	12	17.6	17.6	17.6	148.55	0	98844000	22.618	2.19845	0.116764	-1.08592	-2.7416	NaN	1	0	NaN	0.00244691	1	0.00396125	0.00612093	0.716621	0.228223	0.991808	1.30863	P10686
P10687	1-phosphatidylinositol 4,5-bisphosphate phosphodiesterase beta-1	Plcb1	32	32	31	38.4	38.4	37.7	138.34	0	1089200000	323.31	0.616391	0.580184	-0.45025	-0.986809	0.175324	0.944586	-0.141001	-0.341691	0.398234	0.957676	0.165554	0.576255	1.46176	0.112486	-0.491686	-1.81672	P10687
P10719	ATP synthase subunit beta, mitochondrial	Atp5b	49	49	49	80.7	80.7	80.7	56.353	0	299740000000	323.31	1.62516	0.333828	-0.339917	-1.53109	0.217956	0.934996	-0.139702	-0.392055	0.00202788	0.999294	0.00121015	0.00401242	1.78148	0.109123	-0.392374	-1.86136	P10719
P10760	Adenosylhomocysteinase	Ahcy	38	38	38	85.9	85.9	85.9	47.538	0	22788000000	323.31	0.186399	0.904093	-0.0894657	-0.308046	0.110976	0.961523	-0.0289521	-0.147265	1.22759	0.650147	-0.39894	-1.40066	1.95598	0.110333	0.343782	1.8338	P10760
P10818	Cytochrome c oxidase subunit 6A1, mitochondrial	Cox6a1	5	5	5	44.1	44.1	44.1	12.301	0	29691000000	221.62	2.02744	0.113529	1.94432	2.89252	0.657452	0.927198	1.03309	1.20874	0.140737	0.998267	-0.103476	-0.270075	2.69996	0.0574933	0.994855	3.70218	P10818
[truncated: 2,100 more rows]

## Sheet: Sheet2
This supplemental Table shows label-free quantification values from Lysine treated rats. The groups are as follows
0p4	Low salt
0p4_L	Low salt with lysine
4	4% salt
[truncated: 5 more rows]
